# Supplementary material for: Global changes in the proteome of Cupriavidus necator H16 during poly-(3-hydroxybutyrate) synthesis from various biodiesel by-product substrates
Source: AMB Express. 2016 May 17;6:36. doi: 10.1186/s13568-016-0206-z (PMC4870535; doi:10.1186/s13568-016-0206-z)
Supplement: Supplementary file 5 — 10.1186/s13568-016-0206-z Differential protein expression in C. necator H16 grown with REG-GB in comparison to REG-FFA after 24h pi. [file 13568_2016_206_MOESM5_ESM.xlsx]

## Sheet: Sheet1
Table S3. Differential protein expression in C. necator H16 grown with REG-GB in comparison to REG-FFA after 24 h pi.
CLASS	Higher Order Variable (HOV)	Higher Order Variable (HOV)-description	Locus	Locus-description	H16G1	H16R1	H16R2	Z0	Z1	R0	Z0C	Z1C	Z0net	Z1net	R0net	P	Pnet	STAT0
COG	K	Transcription	PHG_00013	HypB1		22.15	22.16	-22.15	-22.16	-0.01	-4.07	-4.07	-2.83	-2.87	-0.11	-3.96	-3.23	83.28
COG	K	Transcription	PHG_00095	HypB2		20.73	21.13	-20.73	-21.13	-0.4	-2.65	-3.04	-1.94	-2.23	-0.67	-2.54	-2.06	10.03
COG	K	Transcription	H16A_00059	ATP-dependent RNA helicase		15.88	14.89	-15.88	-14.89	0.99	2.2	3.2	1.09	1.68	1.31	1.19	1.02	3.47
COG	K	Transcription	H16A_00210	transcriptional regulator, TetR/AcrR-family	15.48	16.21	16.2	-0.73	-0.72	0.01	-0.73	-0.72	-0.74	-0.77	-0.09	-1.01	-0.79	26.97
COG	K	Transcription	H16A_00855	transcriptional regulator, TetR/AcrR-family	16.52			16.52	16.52		0.28	0.35	-0.11	-0.11		-0.16	-0.09	30
COG	K	Transcription	H16A_01092	transcriptional regulator, LysR-family	15.92			15.92	15.92		-0.32	-0.25	-0.48	-0.48		-0.68	-0.52	30
COG	K	Transcription	H16A_01157	transcriptional regulator of iron sulfur		15.71	15.34	-15.71	-15.34	0.37	2.37	2.75	1.2	1.39	0.43	1.57	1.34	9.71
COG	K	Transcription	H16A_01337	GTP pyrophosphokinase	15.41			15.41	15.41		-0.83	-0.76	-0.8	-0.8		-1.13	-0.89	30
COG	K	Transcription	H16A_01463	response regulator, OmpR-family	18.48	18.34	18.34	0.14	0.14	0	0.14	0.14	-0.19	-0.24	-0.1	-0.24	-0.16	6.96
COG	K	Transcription	H16A_01493	transcriptional regulator, LysR-family	14.68			14.68	14.68		-1.56	-1.49	-1.26	-1.26		-1.78	-1.43	30
COG	K	Transcription	H16A_02310	putative transcriptional regulator (Ypuh-like)	17.08	15.96	15.42	1.12	1.66	0.54	1.12	1.66	0.42	0.71	0.67	0.41	0.38	2.8
COG	K	Transcription	H16A_02349	Exoribonuclease R	20.54	19.64	19.66	0.9	0.88	-0.02	0.9	0.88	0.28	0.22	-0.13	0.28	0.27	6.23
COG	K	Transcription	H16A_02395	transcription termination factor Rho	21.09	19.37	19.28	1.72	1.81	0.09	1.72	1.81	0.79	0.81	0.03	1.11	0.96	85.72
COG	K	Transcription	H16A_02451	transcription elongation factor GreA		18.35	18.13	-18.35	-18.13	0.22	-0.27	-0.04	-0.45	-0.35	0.21	-0.44	-0.32	6.17
COG	K	Transcription	H16A_02504	transcriptional regulator, DeoR-family		18.26	18.1	-18.26	-18.1	0.16	-0.18	-0.01	-0.39	-0.33	0.13	-0.43	-0.31	8.93
COG	K	Transcription	H16A_02662	transcriptional regulator, MocR family	17.2	17.54	17.17	-0.34	0.03	0.37	-0.34	0.03	-0.49	-0.31	0.43	-0.31	-0.21	3.06
COG	K	Transcription	H16A_02725	DNA-directed RNA polymerase sigma subunit (RpoD)	18.43	20.55	20.28	-2.12	-1.85	0.27	-2.12	-1.85	-1.61	-1.48	0.29	-2.01	-1.62	17.14
COG	K	Transcription	H16A_02916	hypothetical protein	16.51			16.51	16.51		0.27	0.34	-0.11	-0.11		-0.16	-0.09	30
COG	K	Transcription	H16A_03163	transcriptional regulator, Exoribonuclease	16.79			16.79	16.79		0.55	0.62	0.06	0.06		0.08	0.11	30
COG	K	Transcription	H16A_03458	DNA-directed RNA polymerase alpha subunit	22.44	21	21.3	1.44	1.14	-0.3	1.44	1.14	0.62	0.39	-0.53	0.4	0.37	3.14
COG	K	Transcription	H16A_03526	transcriptional regulator, TetR/AcrR-family	14.6			14.6	14.6		-1.64	-1.57	-1.31	-1.31		-1.85	-1.49	30
COG	K	Transcription	H16A_03645	chromosome partitioning protein ParB	15.2	16.21	15.78	-1.01	-0.58	0.43	-1.01	-0.58	-0.91	-0.69	0.51	-0.82	-0.64	5.09
COG	K	Transcription	H16B_00002	Cold-shock protein, DNA-binding	21.23	18.53	18.41	2.7	2.82	0.12	2.7	2.82	1.41	1.44	0.07	1.97	1.67	65.43
COG	K	Transcription	H16B_00140	transcriptional regulator, IclR-family		16.11	15.42	-16.11	-15.42	0.69	1.97	2.67	0.95	1.34	0.89	1.09	0.94	4.19
COG	K	Transcription	H16B_00621	response regulator, NarL-family		16.06	16.22	-16.06	-16.22	-0.16	2.02	1.87	0.98	0.84	-0.33	1.09	0.94	8.89
COG	K	Transcription	H16B_00754	transcriptional regulator, LuxR-family	15.06			15.06	15.06		-1.18	-1.11	-1.02	-1.02		-1.44	-1.15	30
COG	K	Transcription	H16B_01785	response regulator, OmpR-family		16.8	16.24	-16.8	-16.24	0.56	1.28	1.85	0.52	0.83	0.7	0.54	0.49	3.18
COG	K	Transcription	H16B_02080	transcriptional regulator, LysR-family	15.32			15.32	15.32		-0.92	-0.85	-0.86	-0.86		-1.22	-0.97	30
COG	K	Transcription	H16B_02197	response regulator, OmpR-family	15.21	15.32	15.29	-0.11	-0.08	0.03	-0.11	-0.08	-0.35	-0.37	-0.06	-0.47	-0.35	19.29
COG	K	Transcription	H16B_02205	cold shock protein, DNA-binding	16.62			16.62	16.62		0.38	0.45	-0.04	-0.04		-0.06	-0.01	30
COG	E	Amino acid transport and metabolism	H16A_00208	acetylglutamate kinase	20.01	18.88	18.95	1.13	1.06	-0.07	1.13	1.06	0.42	0.34	-0.2	0.42	0.39	6.14
COG	E	Amino acid transport and metabolism	H16A_00246	5,10-Methylenetetrahydrofolate reductase	19.2	18.08	17.88	1.12	1.32	0.2	1.12	1.32	0.42	0.5	0.19	0.53	0.48	7.81
COG	E	Amino acid transport and metabolism	H16A_00320	nitrogen regulatory protein PII	21.15			21.15	21.15		4.91	4.98	2.79	2.79		3.95	3.31	30
COG	E	Amino acid transport and metabolism	H16A_00372	Ribose-phosphate pyrophosphokinase	21.21	19.37	19.47	1.84	1.74	-0.1	1.84	1.74	0.87	0.76	-0.24	1.01	0.88	10.94
COG	E	Amino acid transport and metabolism	H16A_00427	threonine dehydratase	18.99	16.81	16.3	2.18	2.69	0.51	2.18	2.69	1.08	1.36	0.63	1.34	1.15	6.27
COG	E	Amino acid transport and metabolism	H16A_00474	ABC-type transporter, permease component: PAAT		15.99	16.17	-15.99	-16.17	-0.18	2.09	1.92	1.02	0.87	-0.36	1.12	0.97	8.46
COG	E	Amino acid transport and metabolism	H16A_00477	3-Isopropylmalate dehydrogenase		16.27	16.1	-16.27	-16.1	0.17	1.81	1.99	0.85	0.92	0.14	1.17	1.01	20.33
COG	E	Amino acid transport and metabolism	H16A_00561	Branched-chain amino acid aminotransferase	18.86	19.46	19.6	-0.6	-0.74	-0.14	-0.6	-0.74	-0.66	-0.79	-0.3	-0.84	-0.65	7.8
COG	E	Amino acid transport and metabolism	H16A_00792	prephenate dehydratase, Chorismate mutase	17.43	15.8	15.33	1.63	2.1	0.47	1.63	2.1	0.74	0.99	0.57	0.88	0.77	4.93
COG	E	Amino acid transport and metabolism	H16A_01035	acetolactate synthase III (valine sensitive)	22.39	18.27	18.63	4.12	3.76	-0.36	4.12	3.76	2.29	2.02	-0.61	2.67	2.25	11.38
COG	E	Amino acid transport and metabolism	H16A_01036	acetolactate synthase III small subunit	20.96	17.38	17.92	3.58	3.04	-0.54	3.58	3.04	1.96	1.57	-0.87	1.97	1.67	6.56
COG	E	Amino acid transport and metabolism	H16A_01037	Ketol-acid reductoisomerase	24.4	21.6	21.48	2.8	2.92	0.12	2.8	2.92	1.47	1.5	0.07	2.06	1.74	68.19
COG	E	Amino acid transport and metabolism	H16A_01041	2-Isopropylmalate synthase	20.75	18.66	18.86	2.09	1.89	-0.2	2.09	1.89	1.02	0.86	-0.39	1.09	0.94	7.77
COG	E	Amino acid transport and metabolism	H16A_01075	ABC-type transporter, periplasmic component:	21.89			21.89	21.89		5.65	5.72	3.25	3.25		4.6	3.84	30
COG	E	Amino acid transport and metabolism	H16A_01076	ABC-type transporter, permease component	16.33			16.33	16.33		0.09	0.16	-0.22	-0.22		-0.31	-0.21	30
COG	E	Amino acid transport and metabolism	H16A_01079	ABC-type transporter, ATPase component: HAAT	14.81			14.81	14.81		-1.43	-1.36	-1.17	-1.17		-1.65	-1.32	30
COG	E	Amino acid transport and metabolism	H16A_01084	urea amidohydrolase (urease) alpha subunit	15.3			15.3	15.3		-0.94	-0.87	-0.87	-0.87		-1.23	-0.98	30
COG	E	Amino acid transport and metabolism	H16A_01098	Gamma-glutamyltransferase 1	19.1	20.03	19.78	-0.93	-0.68	0.25	-0.93	-0.68	-0.86	-0.75	0.26	-0.98	-0.77	9.97
COG	E	Amino acid transport and metabolism	H16A_01104	Aspartate/tyrosine/aromatic aminotransferase	15.02			15.02	15.02		-1.22	-1.15	-1.04	-1.04		-1.47	-1.17	30
COG	E	Amino acid transport and metabolism	H16A_01107	Zinc-carboxypeptidase	15.43	16.89	16.99	-1.46	-1.56	-0.1	-1.46	-1.56	-1.19	-1.3	-0.24	-1.61	-1.29	16.69
COG	E	Amino acid transport and metabolism	H16A_01122	3-Deoxy-D-arabino-heptulosonate 7-phosphate	20.81	18.94	18.7	1.87	2.11	0.24	1.87	2.11	0.89	0.99	0.24	1.18	1.02	12.61
COG	E	Amino acid transport and metabolism	H16A_01178	phosphogluconate dehydratase	15.46	17.45	17.95	-1.99	-2.49	-0.5	-1.99	-2.49	-1.52	-1.88	-0.81	-1.91	-1.54	6.78
COG	E	Amino acid transport and metabolism	H16A_01225	aspartate kinase	21.75	19.8	20.14	1.95	1.61	-0.34	1.95	1.61	0.94	0.68	-0.59	0.79	0.69	4.47
COG	E	Amino acid transport and metabolism	H16A_01313	O-Acetylhomoserine sulfhydrylase	18.15	18.52	18.28	-0.37	-0.13	0.24	-0.37	-0.13	-0.51	-0.41	0.24	-0.51	-0.38	6.2
COG	E	Amino acid transport and metabolism	H16A_01317	chorismate synthase	18.32	17.38	17.39	0.94	0.93	-0.01	0.94	0.93	0.31	0.26	-0.11	0.34	0.32	8.36
COG	E	Amino acid transport and metabolism	H16A_01356	NAD-specific glutamate dehydrogenase	18.21	20.47	20.46	-2.26	-2.25	0.01	-2.26	-2.25	-1.69	-1.73	-0.09	-2.36	-1.91	61.07
COG	E	Amino acid transport and metabolism	H16A_01369	Oligopeptidase A	19.16	19.5	19.63	-0.34	-0.47	-0.13	-0.34	-0.47	-0.49	-0.62	-0.29	-0.61	-0.46	6.19
COG	E	Amino acid transport and metabolism	H16A_01465	acetylornithine	16.53			16.53	16.53		0.29	0.36	-0.1	-0.1		-0.14	-0.07	30
COG	E	Amino acid transport and metabolism	H16A_01474	ABC-type transporter, periplasmic component:	19.1			19.1	19.1		2.86	2.93	1.51	1.51		2.14	1.81	30
COG	E	Amino acid transport and metabolism	H16A_01903	cysteine synthase		15.56	15.2	-15.56	-15.2	0.36	2.52	2.89	1.29	1.48	0.41	1.71	1.45	10.88
COG	E	Amino acid transport and metabolism	H16A_01910	Glutaminase-asparaginase (amidohydrolase)	17.25	22.02	22.03	-4.77	-4.78	-0.01	-4.77	-4.78	-3.26	-3.31	-0.11	-4.58	-3.74	95.99
COG	E	Amino acid transport and metabolism	H16A_02065	Aminotransferase, class I and II	17.99	17.76	17.81	0.23	0.18	-0.05	0.23	0.18	-0.14	-0.21	-0.17	-0.15	-0.08	3.37
COG	E	Amino acid transport and metabolism	H16A_02265	threonine synthase	19.72	17.44	17.03	2.28	2.69	0.41	2.28	2.69	1.14	1.36	0.49	1.47	1.26	8.23
COG	E	Amino acid transport and metabolism	H16A_02266	homoserine dehydrogenase	21.09	18.36	18.79	2.73	2.3	-0.43	2.73	2.3	1.42	1.11	-0.71	1.36	1.17	5.77
COG	E	Amino acid transport and metabolism	H16A_02267	Aspartate/tyrosine/aromatic aminotransferase	17.65	16.43	16.01	1.22	1.64	0.42	1.22	1.64	0.48	0.7	0.5	0.54	0.49	3.86
COG	E	Amino acid transport and metabolism	H16A_02343	acetylglutamate kinase and acetyltransferase	15.86			15.86	15.86		-0.38	-0.31	-0.52	-0.52		-0.74	-0.57	30
COG	E	Amino acid transport and metabolism	H16A_02452	carbamoylphosphate synthase, large subunit	21.34	19.76	19.8	1.58	1.54	-0.04	1.58	1.54	0.71	0.64	-0.16	0.86	0.75	13.58
COG	E	Amino acid transport and metabolism	H16A_02454	carbamoylphosphate synthase small subunit	19.72	17.2	17.49	2.52	2.23	-0.29	2.52	2.23	1.29	1.07	-0.51	1.36	1.17	7.47
COG	E	Amino acid transport and metabolism	H16A_02606	cystathionine gamma-synthase	18.02	17.23	16.96	0.79	1.06	0.27	0.79	1.06	0.21	0.34	0.29	0.22	0.22	3.13
COG	E	Amino acid transport and metabolism	H16A_02612	tryptophan synthase alpha chain	19.35	16.66	16.95	2.69	2.4	-0.29	2.69	2.4	1.4	1.17	-0.51	1.51	1.29	8.13
COG	E	Amino acid transport and metabolism	H16A_02619	3-Isopropylmalate dehydrogenase	20.69	18.88	18.63	1.81	2.06	0.25	1.81	2.06	0.85	0.96	0.26	1.12	0.97	11.21
COG	E	Amino acid transport and metabolism	H16A_02620	3-Isopropylmalate dehydratase small subunit	19.22	17.31	17.8	1.91	1.42	-0.49	1.91	1.42	0.91	0.56	-0.8	0.57	0.51	3.04
COG	E	Amino acid transport and metabolism	H16A_02621	3-Isopropylmalate dehydratase large subunit	21.19	18.73	19.22	2.46	1.97	-0.49	2.46	1.97	1.26	0.91	-0.8	1.06	0.92	4.42
COG	E	Amino acid transport and metabolism	H16A_02622	ABC-type transporter, ATPase component: HAAT	16.63			16.63	16.63		0.39	0.46	-0.04	-0.04		-0.06	-0.01	30
COG	E	Amino acid transport and metabolism	H16A_02623	ABC-type transporter, ATPase component: HAAT	15.4			15.4	15.4		-0.84	-0.77	-0.81	-0.81		-1.15	-0.91	30
COG	E	Amino acid transport and metabolism	H16A_02626	ABC-type transporter, periplasmic component:	22.18	21.41	21.39	0.77	0.79	0.02	0.77	0.79	0.2	0.17	-0.07	0.22	0.22	8.52
COG	E	Amino acid transport and metabolism	H16A_02662	transcriptional regulator, MocR family	17.2	17.54	17.17	-0.34	0.03	0.37	-0.34	0.03	-0.49	-0.31	0.43	-0.31	-0.21	3.06
COG	E	Amino acid transport and metabolism	H16A_02834	Glycine/serine hydroxymethyltransferase	21.94	20.28	20.2	1.66	1.74	0.08	1.66	1.74	0.76	0.76	0.01	1.07	0.93	244.27
COG	E	Amino acid transport and metabolism	H16A_02857	Aspartate/tyrosine/aromatic aminotransferase	15.69			15.69	15.69		-0.55	-0.48	-0.62	-0.62		-0.88	-0.69	30
COG	E	Amino acid transport and metabolism	H16A_02925	argininosuccinate lyase	20.1	18.77	18.51	1.33	1.59	0.26	1.33	1.59	0.55	0.67	0.27	0.7	0.62	7.3
COG	E	Amino acid transport and metabolism	H16A_02949	ABC-type transporter, periplasmic component:		16.14	15.45	-16.14	-15.45	0.69	1.94	2.64	0.93	1.32	0.89	1.06	0.92	4.12
COG	E	Amino acid transport and metabolism	H16A_03009	L-Aspartate decarboxylase	19.54	20.37	20.47	-0.83	-0.93	-0.1	-0.83	-0.93	-0.8	-0.91	-0.24	-1.06	-0.83	11.47
COG	E	Amino acid transport and metabolism	H16A_03028	ABC-type transporter, permease component: HAAT	14.6			14.6	14.6		-1.64	-1.57	-1.31	-1.31		-1.85	-1.49	30
COG	E	Amino acid transport and metabolism	H16A_03030	ABC-type transporter, periplasmic component:	23.45	19.26	18.85	4.19	4.6	0.41	4.19	4.6	2.34	2.55	0.49	3.16	2.65	16.05
COG	E	Amino acid transport and metabolism	H16A_03080	phosphoserine phosphatase	17.15			17.15	17.15		0.91	0.98	0.29	0.29		0.41	0.38	30
COG	E	Amino acid transport and metabolism	H16A_03310	ABC-type transporter, periplasmic component:	19	16.72	17.08	2.28	1.92	-0.36	2.28	1.92	1.14	0.87	-0.61	1.05	0.91	5.34
COG	E	Amino acid transport and metabolism	H16A_03322	Indole-3-glycerol phosphate synthase	17.49			17.49	17.49		1.25	1.32	0.5	0.5		0.71	0.63	30
COG	E	Amino acid transport and metabolism	H16A_03412	Glutamine Amidotransferase	16.39			16.39	16.39		0.15	0.22	-0.19	-0.19		-0.27	-0.18	30
COG	E	Amino acid transport and metabolism	H16A_03414	Imidazoleglycerol-phosphate dehydratase	16.2	17.03	17.1	-0.83	-0.9	-0.07	-0.83	-0.9	-0.8	-0.89	-0.2	-1.07	-0.84	13.6
COG	E	Amino acid transport and metabolism	H16A_03430	glutamate synthase [NADPH] small chain	20.05	17.72	17.92	2.33	2.13	-0.2	2.33	2.13	1.18	1.01	-0.39	1.31	1.12	9.05
COG	E	Amino acid transport and metabolism	H16A_03431	glutamate synthase [NADPH], Glutamate synthase	22.32	19.88	20.14	2.44	2.18	-0.26	2.44	2.18	1.24	1.04	-0.47	1.33	1.14	7.83
COG	E	Amino acid transport and metabolism	H16A_03630	ABC-type transporter, periplasmic component:	20.88	21.54	21.23	-0.66	-0.35	0.31	-0.66	-0.35	-0.69	-0.54	0.34	-0.66	-0.5	5.86
COG	E	Amino acid transport and metabolism	H16A_03660	ABC-type transporter, periplasmic component		19.89	19.56	-19.89	-19.56	0.33	-1.81	-1.47	-1.41	-1.24	0.37	-1.65	-1.32	11.53
COG	E	Amino acid transport and metabolism	H16B_00061	ABC-type transporter, periplasmic component	16.78	21.03	20.82	-4.25	-4.04	0.21	-4.25	-4.04	-2.94	-2.85	0.2	-3.97	-3.24	46.53
COG	E	Amino acid transport and metabolism	H16B_00295	selenophosphate synthase	18.3	18.28	18.08	0.02	0.22	0.2	0.02	0.22	-0.27	-0.19	0.19	-0.21	-0.13	3.95
COG	E	Amino acid transport and metabolism	H16B_00313	acetolactate synthase large subunit (TPP	16.39			16.39	16.39		0.15	0.22	-0.19	-0.19		-0.27	-0.18	30
COG	E	Amino acid transport and metabolism	H16B_01105	putative peptidase, M20A subfamily	14.58	18.18	17.58	-3.6	-3	0.6	-3.6	-3	-2.53	-2.2	0.76	-2.88	-2.34	10.03
COG	E	Amino acid transport and metabolism	H16B_01186	Aspartate/tyrosine/aromatic aminotransferase	16.63			16.63	16.63		0.39	0.46	-0.04	-0.04		-0.06	-0.01	30
COG	E	Amino acid transport and metabolism	H16B_01207	Gluconate Transporter		16.21	15.67	-16.21	-15.67	0.54	1.87	2.42	0.89	1.19	0.67	1.07	0.93	5.04
COG	E	Amino acid transport and metabolism	H16B_01211	amino acid aldolase or racemase	16.55	17.5	17.37	-0.95	-0.82	0.13	-0.95	-0.82	-0.87	-0.84	0.09	-1.15	-0.91	30.54
COG	E	Amino acid transport and metabolism	H16B_01581	methionine synthase II, cobalamin-independent	22.32	22.1	22.17	0.22	0.15	-0.07	0.22	0.15	-0.14	-0.23	-0.2	-0.14	-0.07	3.06
COG	E	Amino acid transport and metabolism	H16B_01634	ABC-type transporter, periplasmic component:	18.29			18.29	18.29		2.05	2.12	1	1		1.41	1.21	30
COG	E	Amino acid transport and metabolism	H16B_01945	glutamate dehydrogenase [NAD(P)+]	20.88	15.68	16	5.2	4.88	-0.32	5.2	4.88	2.97	2.72	-0.56	3.68	3.08	16.34
COG	E	Amino acid transport and metabolism	H16B_02008	ABC-type transporter, periplasmic component:	16.41			16.41	16.41		0.17	0.24	-0.18	-0.18		-0.25	-0.17	30
COG	E	Amino acid transport and metabolism	H16B_02041	ABC-type transporter, periplasmic component:		20.74	21.12	-20.74	-21.12	-0.38	-2.66	-3.03	-1.94	-2.22	-0.64	-2.55	-2.07	10.47
COG	E	Amino acid transport and metabolism	H16B_02229	O-Acetylhomoserine sulfhydrylase	20.79	18.27	18.9	2.52	1.89	-0.63	2.52	1.89	1.29	0.86	-1	0.93	0.81	3.52
COG	E	Amino acid transport and metabolism	H16B_02423	periplasmic solute binding protein		20.3	20.52	-20.3	-20.52	-0.22	-2.22	-2.43	-1.67	-1.84	-0.41	-2.23	-1.8	13.77
COG	E	Amino acid transport and metabolism	H16B_02567	phosphogluconate dehydratase	18.15	18.58	18.8	-0.43	-0.65	-0.22	-0.43	-0.65	-0.55	-0.73	-0.41	-0.66	-0.5	5.07
COG	N	Cell motility	H16A_00056	Methyl-accepting chemotaxis protein, contains	17.64			17.64	17.64		1.4	1.47	0.59	0.59		0.83	0.73	30
COG	N	Cell motility	H16A_00419	Type IV pilus assembly protein, tip-associated		19.23	19.51	-19.23	-19.51	-0.28	-1.15	-1.42	-1	-1.21	-0.5	-1.26	-1	7.14
COG	N	Cell motility	H16A_00550	Type IV pilus structural subunit PilA		19.04	19.05	-19.04	-19.05	-0.01	-0.96	-0.96	-0.88	-0.92	-0.11	-1.2	-0.95	26.3
COG	N	Cell motility	H16A_00740	Type IV pilus protein histidine kinase/response		15.95	16.22	-15.95	-16.22	-0.27	2.13	1.87	1.05	0.84	-0.49	1.04	0.9	6.24
COG	N	Cell motility	H16A_02617	tfp pilus assembly protein FimV	18.12	20.62	20.93	-2.5	-2.81	-0.31	-2.5	-2.81	-1.84	-2.08	-0.54	-2.44	-1.98	11.69
COG	N	Cell motility	H16A_03104	Type IV pilus twitching motility protein PilT		19.19	18.75	-19.19	-18.75	0.44	-1.11	-0.66	-0.97	-0.74	0.53	-0.89	-0.69	5.23
COG	N	Cell motility	H16A_03255	Type IV pilus assembly protein PilB	15.25	17.19	16.58	-1.94	-1.33	0.61	-1.94	-1.33	-1.49	-1.16	0.77	-1.41	-1.12	5.57
COG	N	Cell motility	H16A_03543	general secretion pathway protein D		16.17	15.7	-16.17	-15.7	0.47	1.91	2.39	0.91	1.17	0.57	1.13	0.98	5.91
COG	N	Cell motility	H16B_01933	Methyl-accepting chemotaxis protein	19.28	16.21	15.25	3.07	4.03	0.96	3.07	4.03	1.64	2.19	1.27	1.95	1.65	4.9
COG	N	Cell motility	H16B_02044	Methyl-accepting chemotaxis transducer	15.26	16.57	15.86	-1.31	-0.6	0.71	-1.31	-0.6	-1.1	-0.7	0.91	-0.74	-0.57	3.26
COG	N	Cell motility	H16B_02240	chemotaxis specific response regulator	14.39			14.39	14.39		-1.85	-1.78	-1.44	-1.44		-2.04	-1.64	30
COG	A	RNA processing and modification	H16A_02709	Oligoribonuclease (3'->5' exoribonuclease)	15.16			15.16	15.16		-1.08	-1.01	-0.96	-0.96		-1.36	-1.08	30
COG	M	Cell wall/membrane/envelope biogenesis	H16A_00083	outer membrane protein (porin)	23.97	23.34	23.26	0.63	0.71	0.08	0.63	0.71	0.11	0.12	0.01	0.16	0.17	37
COG	M	Cell wall/membrane/envelope biogenesis	H16A_00114	rod shape-determining protein MreC	14.3			14.3	14.3		-1.94	-1.87	-1.49	-1.49		-2.11	-1.7	30
COG	M	Cell wall/membrane/envelope biogenesis	H16A_00262	UDP-N-acetylglucosamine	17.51	16.56	16.33	0.95	1.18	0.23	0.95	1.18	0.31	0.41	0.23	0.37	0.35	5.08
COG	M	Cell wall/membrane/envelope biogenesis	H16A_00263	Glutamine-fructose-6-phosphate transaminase	19.95	19.16	18.95	0.79	1	0.21	0.79	1	0.21	0.3	0.2	0.24	0.24	4.16
COG	M	Cell wall/membrane/envelope biogenesis	H16A_00559	ADP-heptose:LPS heptosyltransferase III	16.1			16.1	16.1		-0.14	-0.07	-0.37	-0.37		-0.52	-0.39	30
COG	M	Cell wall/membrane/envelope biogenesis	H16A_00775	cyanophycin synthetase	16.57	15.8	15.82	0.77	0.75	-0.02	0.77	0.75	0.2	0.14	-0.13	0.16	0.17	4.27
COG	M	Cell wall/membrane/envelope biogenesis	H16A_00788	outer membrane protein or related	24.42	23.63	23.43	0.79	0.99	0.2	0.79	0.99	0.21	0.29	0.19	0.24	0.24	4.28
COG	M	Cell wall/membrane/envelope biogenesis	H16A_00808	Membrane-bound lytic murein transglycosylase B	16.3	15.08	15.19	1.22	1.11	-0.11	1.22	1.11	0.48	0.37	-0.26	0.44	0.4	5.3
COG	M	Cell wall/membrane/envelope biogenesis	H16A_00905	ADP-heptose:LPS heptosyltransferase II	15.99			15.99	15.99		-0.25	-0.18	-0.44	-0.44		-0.62	-0.47	30
COG	M	Cell wall/membrane/envelope biogenesis	H16A_00941	ABC-type transporter, periplasmic component:	15.58			15.58	15.58		-0.66	-0.59	-0.69	-0.69		-0.98	-0.77	30
COG	M	Cell wall/membrane/envelope biogenesis	H16A_00946	hypothetical protein	21.87	19.44	19.79	2.43	2.08	-0.35	2.43	2.08	1.24	0.97	-0.6	1.2	1.03	5.96
COG	M	Cell wall/membrane/envelope biogenesis	H16A_00990	outer membrane protein and related	17.73	20.15	20.02	-2.42	-2.29	0.13	-2.42	-2.29	-1.79	-1.76	0.09	-2.45	-1.98	63.39
COG	M	Cell wall/membrane/envelope biogenesis	H16A_01004	outer membrane protein (porin)	19.69	17.93	18.34	1.76	1.35	-0.41	1.76	1.35	0.82	0.52	-0.69	0.54	0.49	3.2
COG	M	Cell wall/membrane/envelope biogenesis	H16A_01425	dTDP-glucose 4-6-dehydratase	17.05	15.05	15.44	2	1.61	-0.39	2	1.61	0.97	0.68	-0.66	0.77	0.68	4.08
COG	M	Cell wall/membrane/envelope biogenesis	H16A_01467	Cation/multidrug efflux system, mebrane-fusion	17.43			17.43	17.43		1.19	1.26	0.46	0.46		0.65	0.58	30
COG	M	Cell wall/membrane/envelope biogenesis	H16A_02042	Lipid-A-disaccharide synthase	15.45			15.45	15.45		-0.79	-0.72	-0.77	-0.77		-1.09	-0.86	30
COG	M	Cell wall/membrane/envelope biogenesis	H16A_02043	Acyl-ACP-UDP-N-acetylglucosamine	19.92	18.83	18.61	1.09	1.31	0.22	1.09	1.31	0.4	0.49	0.21	0.5	0.45	6.85
COG	M	Cell wall/membrane/envelope biogenesis	H16A_02045	UDP-3-O-[3-hydroxymyristoyl] glucosamine	16.66			16.66	16.66		0.42	0.49	-0.02	-0.02		-0.03	0.02	30
COG	M	Cell wall/membrane/envelope biogenesis	H16A_02047	outer membrane protein, surface antigen OMA87	20.24	18.87	19.09	1.37	1.15	-0.22	1.37	1.15	0.58	0.39	-0.41	0.44	0.4	3.87
COG	M	Cell wall/membrane/envelope biogenesis	H16A_02113	alanine racemase	14.95			14.95	14.95		-1.29	-1.22	-1.09	-1.09		-1.54	-1.23	30
COG	M	Cell wall/membrane/envelope biogenesis	H16A_02296	outer membrane efflux protein	15.8			15.8	15.8		-0.44	-0.37	-0.56	-0.56		-0.79	-0.61	30
COG	M	Cell wall/membrane/envelope biogenesis	H16A_02803	cyclopropane fatty acid synthase	18.63	18.97	19.31	-0.34	-0.68	-0.34	-0.34	-0.68	-0.49	-0.75	-0.59	-0.53	-0.4	3.45
COG	M	Cell wall/membrane/envelope biogenesis	H16A_02894	glycosyltransferase involved in cell wall	16.55			16.55	16.55		0.31	0.38	-0.09	-0.09		-0.13	-0.07	30
COG	M	Cell wall/membrane/envelope biogenesis	H16A_02899	Nucleoside-diphosphate-sugar epimerase	16.2			16.2	16.2		-0.04	0.03	-0.31	-0.31		-0.44	-0.32	30
COG	M	Cell wall/membrane/envelope biogenesis	H16A_02900	GDP-D-mannose 4,6 dehydratase	20.9	18.93	19.1	1.97	1.8	-0.17	1.97	1.8	0.95	0.8	-0.34	1.03	0.89	8.3
COG	M	Cell wall/membrane/envelope biogenesis	H16A_02903	ABC-type transporter, ATPase component	16.13			16.13	16.13		-0.11	-0.04	-0.35	-0.35		-0.49	-0.36	30
COG	M	Cell wall/membrane/envelope biogenesis	H16A_02905	Mannose-1-phosphate guanylyltransferase	20.43	17.7	17.39	2.73	3.04	0.31	2.73	3.04	1.42	1.57	0.34	1.91	1.62	14.15
COG	M	Cell wall/membrane/envelope biogenesis	H16A_03177	outer membrane lipoprotein	17.93	18.48	18.47	-0.55	-0.54	0.01	-0.55	-0.54	-0.62	-0.66	-0.09	-0.85	-0.66	22.87
COG	M	Cell wall/membrane/envelope biogenesis	H16A_03266	UDP-3-O-Acyl-N-acetylglucosamine deacetylase		14.83	15.09	-14.83	-15.09	-0.26	3.25	3	1.75	1.55	-0.47	2.05	1.74	11.3
COG	M	Cell wall/membrane/envelope biogenesis	H16A_03275	UDP-N-acetylmuramoylalanine-D-glutamate ligase	18.63	18.66	18.4	-0.03	0.23	0.26	-0.03	0.23	-0.3	-0.18	0.27	-0.18	-0.11	2.94
COG	M	Cell wall/membrane/envelope biogenesis	H16A_03277	UDP-N-acetylmuramoyl	17.74	18.63	19.09	-0.89	-1.35	-0.46	-0.89	-1.35	-0.84	-1.17	-0.76	-0.97	-0.76	4.31
COG	M	Cell wall/membrane/envelope biogenesis	H16A_03281	hypothetical protein	18.04	18.08	18.14	-0.04	-0.1	-0.06	-0.04	-0.1	-0.31	-0.39	-0.19	-0.38	-0.27	5.96
COG	M	Cell wall/membrane/envelope biogenesis	H16A_03355	Cation/multidrug efflux system outer membrane	16.35	17	17.6	-0.65	-1.25	-0.6	-0.65	-1.25	-0.69	-1.11	-0.96	-0.71	-0.55	3.09
COG	M	Cell wall/membrane/envelope biogenesis	H16A_03399	Large-conductance mechano-sensitive channel	19.28	19.4	19.23	-0.12	0.05	0.17	-0.12	0.05	-0.36	-0.29	0.14	-0.38	-0.27	7.5
COG	M	Cell wall/membrane/envelope biogenesis	H16A_03418	UDP-N-acetylglucosamine enolpyruvyl transferase	18.31	18.4	18.49	-0.09	-0.18	-0.09	-0.09	-0.18	-0.34	-0.44	-0.23	-0.41	-0.3	5.49
COG	M	Cell wall/membrane/envelope biogenesis	H16A_03441	periplasmic multimodular	16.01	15.69	15.7	0.32	0.31	-0.01	0.32	0.31	-0.08	-0.13	-0.11	-0.08	-0.02	3.15
COG	M	Cell wall/membrane/envelope biogenesis	H16A_03586	Phosphinothricin N-acetyltransferase	16.91			16.91	16.91		0.67	0.74	0.14	0.14		0.2	0.21	30
COG	M	Cell wall/membrane/envelope biogenesis	H16A_03670	Porin, OmpW family	17.25			17.25	17.25		1.01	1.08	0.35	0.35		0.49	0.45	30
COG	M	Cell wall/membrane/envelope biogenesis	H16A_03729	acriflavin resistance protein A	19.47	15.06	16.57	4.41	2.9	-1.51	4.41	2.9	2.47	1.49	-2.26	1.48	1.26	2.9
COG	M	Cell wall/membrane/envelope biogenesis	H16A_03731	outer membrane efflux protein	20.28	17.81	17.51	2.47	2.77	0.3	2.47	2.77	1.26	1.41	0.33	1.69	1.44	13.02
COG	M	Cell wall/membrane/envelope biogenesis	H16B_01233	Small-conductance mechano-sensitive channel		18.76	18.75	-18.76	-18.75	0.01	-0.68	-0.66	-0.71	-0.74	-0.09	-0.97	-0.76	25.9
COG	M	Cell wall/membrane/envelope biogenesis	H16B_01406	predicted nucleoside-diphosphate-sugar epimerase		18.29	18.06	-18.29	-18.06	0.23	-0.21	0.03	-0.41	-0.31	0.23	-0.37	-0.26	5.08
COG	M	Cell wall/membrane/envelope biogenesis	H16B_02199	Lipopolysaccharide N-acetylglucosaminyl	15.36			15.36	15.36		-0.88	-0.81	-0.83	-0.83		-1.17	-0.93	30
COG	S	Function unknown	H16A_00058	hypothetical protein		17.32	17.34	-17.32	-17.34	-0.02	0.76	0.75	0.19	0.14	-0.13	0.16	0.17	4.13
COG	S	Function unknown	H16A_00157	hypothetical protein	18.87	19.16	18.87	-0.29	0	0.29	-0.29	0	-0.46	-0.33	0.31	-0.37	-0.26	4.15
COG	S	Function unknown	H16A_00226	Polyphosphate:AMP phosphotransferase (EC	17.69	19.07	18.52	-1.38	-0.83	0.55	-1.38	-0.83	-1.14	-0.84	0.69	-0.99	-0.78	4.66
COG	S	Function unknown	H16A_00389	OstA-like protein	17.23			17.23	17.23		0.99	1.06	0.34	0.34		0.48	0.44	30
COG	S	Function unknown	H16A_00407	hypothetical membrane associated protein	16.79	18.44	18.94	-1.65	-2.15	-0.5	-1.65	-2.15	-1.31	-1.67	-0.81	-1.62	-1.3	5.96
COG	S	Function unknown	H16A_00426	enzyme related to GTP cyclohydrolase I	15.82			15.82	15.82		-0.42	-0.35	-0.54	-0.54		-0.76	-0.59	30
COG	S	Function unknown	H16A_00434	carbon monoxide dehydrogenase homolog, subunit G		17.09	16.99	-17.09	-16.99	0.1	0.99	1.1	0.34	0.36	0.04	0.47	0.43	28.14
COG	S	Function unknown	H16A_00446	hypothetical membrane spanning protein	18.3	18.89	18.67	-0.59	-0.37	0.22	-0.59	-0.37	-0.65	-0.56	0.21	-0.73	-0.56	9.29
COG	S	Function unknown	H16A_00495	hypothetical protein	23.38	24.22	23.87	-0.84	-0.49	0.35	-0.84	-0.49	-0.81	-0.63	0.4	-0.78	-0.6	5.83
COG	S	Function unknown	H16A_00592	probable extra-cytoplasmic solute receptor	18.98	20.13	19.89	-1.15	-0.91	0.24	-1.15	-0.91	-1	-0.89	0.24	-1.19	-0.94	12.68
COG	S	Function unknown	H16A_00733	LemA like protein	18.5	20.06	19.98	-1.56	-1.48	0.08	-1.56	-1.48	-1.26	-1.25	0.01	-1.77	-1.42	403.38
COG	S	Function unknown	H16A_00906	hypothetical protein		16.76	16.35	-16.76	-16.35	0.41	1.32	1.74	0.54	0.76	0.49	0.63	0.56	4.32
COG	S	Function unknown	H16A_00912	hypothetical protein	19.67	18.77	18.83	0.9	0.84	-0.06	0.9	0.84	0.28	0.2	-0.19	0.23	0.23	4.12
COG	S	Function unknown	H16A_00916	hypothetical protein	18.56	18.71	18.46	-0.15	0.1	0.25	-0.15	0.1	-0.37	-0.26	0.26	-0.29	-0.2	3.95
COG	S	Function unknown	H16A_01010	predicted membrane protein	16.56			16.56	16.56		0.32	0.39	-0.08	-0.08		-0.11	-0.05	30
COG	S	Function unknown	H16A_01024	hypothetical protein	15.16			15.16	15.16		-1.08	-1.01	-0.96	-0.96		-1.36	-1.08	30
COG	S	Function unknown	H16A_01040	Uncharacterized protein containing LysM domain	18.83	20.74	20.42	-1.91	-1.59	0.32	-1.91	-1.59	-1.48	-1.32	0.36	-1.76	-1.41	12.52
COG	S	Function unknown	H16A_01110	probable extra-cytoplasmic solute receptor	16.49			16.49	16.49		0.25	0.32	-0.12	-0.12		-0.17	-0.1	30
COG	S	Function unknown	H16A_01180	hypothetical protein	19.02	14.99	15.5	4.03	3.52	-0.51	4.03	3.52	2.24	1.88	-0.83	2.41	2.03	8.01
COG	S	Function unknown	H16A_01181	hypothetical protein	16.94			16.94	16.94		0.7	0.77	0.16	0.16		0.23	0.23	30
COG	S	Function unknown	H16A_01187	hypothetical protein	16.73			16.73	16.73		0.49	0.56	0.02	0.03		0.04	0.07	30
COG	S	Function unknown	H16A_01459	hypothetical membrane associated protein	19.97	20.4	20.74	-0.43	-0.77	-0.34	-0.43	-0.77	-0.55	-0.81	-0.59	-0.61	-0.46	3.77
COG	S	Function unknown	H16A_01518	hypothetical protein		15.52	15.11	-15.52	-15.11	0.41	2.56	2.98	1.32	1.54	0.49	1.72	1.46	9.41
COG	S	Function unknown	H16A_01555	probable extra-cytoplasmic solute receptor	19.36	17.24	16.72	2.12	2.64	0.52	2.12	2.64	1.04	1.32	0.64	1.28	1.1	5.97
COG	S	Function unknown	H16A_01579	hypothetical membrane spanning protein		19.51	19.31	-19.51	-19.31	0.2	-1.43	-1.22	-1.17	-1.09	0.19	-1.48	-1.18	19.13
COG	S	Function unknown	H16A_01600	hypothetical protein	16.82			16.82	16.82		0.58	0.65	0.08	0.08		0.11	0.13	30
COG	S	Function unknown	H16A_01800	hypothetical protein		17.11	16.88	-17.11	-16.88	0.23	0.97	1.21	0.33	0.43	0.23	0.4	0.37	5.36
COG	S	Function unknown	H16A_01883	probable extra-cytoplasmic solute receptor	16.41	17.06	17.22	-0.65	-0.81	-0.16	-0.65	-0.81	-0.69	-0.83	-0.33	-0.87	-0.68	7.43
COG	S	Function unknown	H16A_01926	hypothetical protein		18.25	18.17	-18.25	-18.17	0.08	-0.17	-0.08	-0.39	-0.37	0.01	-0.53	-0.4	122.18
COG	S	Function unknown	H16A_02303	probable extra-cytoplasmic solute receptor	14.97			14.97	14.97		-1.27	-1.2	-1.07	-1.07		-1.51	-1.21	30
COG	S	Function unknown	H16A_02308	hypothetical protein	17.76	16.05	15.25	1.71	2.51	0.8	1.71	2.51	0.79	1.24	1.04	0.82	0.72	3.21
COG	S	Function unknown	H16A_02361	Beta-barrel assembly machine subunit BamB	19.14	18.81	18.73	0.33	0.41	0.08	0.33	0.41	-0.07	-0.07	0.01	-0.09	-0.03	22.5
COG	S	Function unknown	H16A_02365	hypothetical protein	18.54	17.65	17.3	0.89	1.24	0.35	0.89	1.24	0.27	0.45	0.4	0.28	0.27	2.98
COG	S	Function unknown	H16A_02388	Recombinational DNA repair protein (RecF	16.75	15.69	15.36	1.06	1.39	0.33	1.06	1.39	0.38	0.54	0.37	0.43	0.4	4.06
COG	S	Function unknown	H16A_02588	hypothetical membrane spanning protein	16.23			16.23	16.23		-0.01	0.06	-0.29	-0.29		-0.41	-0.3	30
COG	S	Function unknown	H16A_02609	hypothetical membrane associated protein	15.52			15.52	15.52		-0.72	-0.65	-0.73	-0.73		-1.03	-0.81	30
COG	S	Function unknown	H16A_02727	hypothetical protein	18.39	16.5	16.49	1.89	1.9	0.01	1.89	1.9	0.9	0.86	-0.09	1.19	1.02	31.44
COG	S	Function unknown	H16A_02772	probable extra-cytoplasmic solute receptor	19.06			19.06	19.06		2.82	2.89	1.48	1.48		2.09	1.77	30
COG	S	Function unknown	H16A_02974	hypothetical protein		16.68	16.67	-16.68	-16.67	0.01	1.4	1.42	0.59	0.56	-0.09	0.76	0.67	20.54
COG	S	Function unknown	H16A_02977	predicted periplasmic or secreted protein	19.94	18.33	18.15	1.61	1.79	0.18	1.61	1.79	0.72	0.79	0.16	0.97	0.84	15.18
COG	S	Function unknown	H16A_02998	Bacterial protein of unknown function	14.91			14.91	14.91		-1.33	-1.26	-1.11	-1.11		-1.57	-1.26	30
COG	S	Function unknown	H16A_03181	hypothetical protein	18.03			18.03	18.03		1.79	1.86	0.84	0.84		1.19	1.02	30
COG	S	Function unknown	H16A_03259	hypothetical protein	16.79	18.17	17.35	-1.38	-0.56	0.82	-1.38	-0.56	-1.14	-0.68	1.07	-0.66	-0.5	2.82
COG	S	Function unknown	H16A_03282	hypothetical protein	16.52	17.73	17.82	-1.21	-1.3	-0.09	-1.21	-1.3	-1.04	-1.14	-0.23	-1.4	-1.12	15.25
COG	S	Function unknown	H16A_03350	probable extra-cytoplasmic solute receptor	15.74			15.74	15.74		-0.5	-0.43	-0.59	-0.59		-0.83	-0.64	30
COG	S	Function unknown	H16A_03448	hypothetical protein	19.27	20.75	20.74	-1.48	-1.47	0.01	-1.48	-1.47	-1.21	-1.24	-0.09	-1.68	-1.35	43.75
COG	S	Function unknown	H16A_03550	hypothetical protein		16.74	16.47	-16.74	-16.47	0.27	1.34	1.62	0.56	0.69	0.29	0.71	0.63	6.96
COG	S	Function unknown	H16A_03567	conserved hypothetical secreted protein		16.58	15.83	-16.58	-15.83	0.75	1.5	2.26	0.66	1.09	0.97	0.67	0.6	2.99
COG	S	Function unknown	H16A_03569	sulfur oxidation protein (SoxY)	16.7			16.7	16.7		0.46	0.53	0.01	0.01		0.01	0.05	30
COG	S	Function unknown	H16A_03718	probable extra-cytoplasmic solute	23.07	24.39	24.25	-1.32	-1.18	0.14	-1.32	-1.18	-1.11	-1.06	0.1	-1.47	-1.17	34.88
COG	S	Function unknown	H16B_00202	probable extra-cytoplasmic solute receptor	17.2			17.2	17.2		0.96	1.03	0.32	0.32		0.45	0.41	30
COG	S	Function unknown	H16B_00701	hypothetical protein	14.46	17.46	16.79	-3	-2.33	0.67	-3	-2.33	-2.16	-1.78	0.86	-2.26	-1.83	7.4
COG	S	Function unknown	H16B_00766	probable extra-cytoplasmic solute receptor	20.71	18.66	18.53	2.05	2.18	0.13	2.05	2.18	1	1.04	0.09	1.39	1.19	36.43
COG	S	Function unknown	H16B_01078	probable extra-cytoplasmic solute receptor	19.29			19.29	19.29		3.05	3.12	1.62	1.62		2.29	1.93	30
COG	S	Function unknown	H16B_01405	hypothetical protein	15.96	19.4	18.82	-3.44	-2.86	0.58	-3.44	-2.86	-2.43	-2.11	0.73	-2.76	-2.24	10.02
COG	S	Function unknown	H16B_01492	hypothetical protein	16.21			16.21	16.21		-0.03	0.04	-0.3	-0.3		-0.42	-0.31	30
COG	S	Function unknown	H16B_01582	hypothetical protein	18.14	19.97	19.54	-1.83	-1.4	0.43	-1.83	-1.4	-1.43	-1.2	0.51	-1.55	-1.24	8.32
COG	S	Function unknown	H16B_01645	hypothetical protein		16.14	16.57	-16.14	-16.57	-0.43	1.94	1.52	0.93	0.62	-0.71	0.68	0.6	3.58
COG	S	Function unknown	H16B_01973	probable extra-cytoplasmic solute receptor	16.07	18.04	17.81	-1.97	-1.74	0.23	-1.97	-1.74	-1.51	-1.41	0.23	-1.92	-1.55	20.41
COG	S	Function unknown	H16B_02001	probable extra-cytoplasmic solute receptor	16.69			16.69	16.69		0.45	0.52	0	0		0	0.04	30
COG	S	Function unknown	H16B_02053	hypothetical protein	19.54			19.54	19.54		3.3	3.37	1.78	1.78		2.52	2.12	30
COG	S	Function unknown	H16B_02204	hypothetical protein	18.11	16.34	16.55	1.77	1.56	-0.21	1.77	1.56	0.82	0.65	-0.4	0.8	0.7	5.95
COG	S	Function unknown	H16B_02415	hypothetical protein		19.42	19.03	-19.42	-19.03	0.39	-1.34	-0.94	-1.12	-0.91	0.46	-1.16	-0.92	7.13
COG	S	Function unknown	H16B_02417	hypothetical protein		18.98	18.95	-18.98	-18.95	0.03	-0.9	-0.86	-0.84	-0.86	-0.06	-1.16	-0.92	45.54
COG	S	Function unknown	H16B_02418	hypothetical protein		18.85	19.14	-18.85	-19.14	-0.29	-0.77	-1.05	-0.76	-0.98	-0.51	-0.92	-0.72	5.53
COG	S	Function unknown	H16B_02427	hypothetical protein		16.48	16.11	-16.48	-16.11	0.37	1.6	1.98	0.72	0.91	0.43	0.89	0.78	6.13
COG	S	Function unknown	H16B_02430	hypothetical protein		16.55	16.31	-16.55	-16.31	0.24	1.53	1.78	0.68	0.79	0.24	0.89	0.78	9.87
COG	S	Function unknown	H16B_02432	hypothetical protein		21.84	22.31	-21.84	-22.31	-0.47	-3.76	-4.22	-2.63	-2.96	-0.77	-3.48	-2.83	11.69
COG	S	Function unknown	H16B_02433	hypothetical protein		24.2	24.51	-24.2	-24.51	-0.31	-6.12	-6.42	-4.11	-4.34	-0.54	-5.64	-4.62	25.16
COG	S	Function unknown	H16B_02434	hypothetical protein		22.31	22.64	-22.31	-22.64	-0.33	-4.23	-4.55	-2.93	-3.17	-0.57	-3.96	-3.23	17.21
COG	S	Function unknown	H16B_02439	probable extra-cytoplasmic solute receptor		16.15	16.25	-16.15	-16.25	-0.1	1.93	1.84	0.93	0.82	-0.24	1.09	0.94	11.74
COG	J	Translation, ribosomal structure and biogenesis	PHG_00018	HypX		18.49	18.78	-18.49	-18.78	-0.29	-0.41	-0.69	-0.54	-0.76	-0.51	-0.61	-0.46	4.15
COG	J	Translation, ribosomal structure and biogenesis	H16A_00059	ATP-dependent RNA helicase		15.88	14.89	-15.88	-14.89	0.99	2.2	3.2	1.09	1.68	1.31	1.19	1.02	3.47
COG	J	Translation, ribosomal structure and biogenesis	H16A_00111	Glutamyl/Aspartyl-tRNA(Gln/Asp) amidotransferase	18.83	17.45	17.44	1.38	1.39	0.01	1.38	1.39	0.58	0.54	-0.09	0.74	0.65	20.01
COG	J	Translation, ribosomal structure and biogenesis	H16A_00159	Arginyl-tRNA synthetase	19.94	18.35	17.52	1.59	2.42	0.83	1.59	2.42	0.71	1.19	1.09	0.71	0.63	2.89
COG	J	Translation, ribosomal structure and biogenesis	H16A_00323	glutathione synthase	16.86	18.18	17.86	-1.32	-1	0.32	-1.32	-1	-1.11	-0.95	0.36	-1.24	-0.98	9.22
COG	J	Translation, ribosomal structure and biogenesis	H16A_00371	LSU ribosomal protein L25	22.44	20.8	20.18	1.64	2.26	0.62	1.64	2.26	0.74	1.09	0.79	0.83	0.73	3.79
COG	J	Translation, ribosomal structure and biogenesis	H16A_00453	Aspartyl-tRNA synthetase	21.15	20.1	19.62	1.05	1.53	0.48	1.05	1.53	0.38	0.63	0.59	0.37	0.35	2.83
COG	J	Translation, ribosomal structure and biogenesis	H16A_00482	LSU ribosomal protein L13	22.43	21.17	20.96	1.26	1.47	0.21	1.26	1.47	0.51	0.59	0.2	0.66	0.59	8.86
COG	J	Translation, ribosomal structure and biogenesis	H16A_00483	SSU ribosomal protein S9	21.76	20.91	20.84	0.85	0.92	0.07	0.85	0.92	0.25	0.25	0	0.35	0.33	30
COG	J	Translation, ribosomal structure and biogenesis	H16A_00490	Tyrosyl-tRNA synthetase	20.38	19.12	19.16	1.26	1.22	-0.04	1.26	1.22	0.51	0.44	-0.16	0.57	0.51	9.57
COG	J	Translation, ribosomal structure and biogenesis	H16A_00515	Tryptophanyl-tRNA synthetase	20.08	18.5	18.76	1.58	1.32	-0.26	1.58	1.32	0.71	0.5	-0.47	0.58	0.52	4.2
COG	J	Translation, ribosomal structure and biogenesis	H16A_00521	Glycyl-tRNA synthetase beta subunit	19.83	17.55	17.81	2.28	2.02	-0.26	2.28	2.02	1.14	0.94	-0.47	1.19	1.02	7.14
COG	J	Translation, ribosomal structure and biogenesis	H16A_00798	SSU ribosomal protein S1	23.75	23.16	23.14	0.59	0.61	0.02	0.59	0.61	0.09	0.06	-0.07	0.06	0.09	3.51
COG	J	Translation, ribosomal structure and biogenesis	H16A_00894	SSU ribosomal protein S16	21.35	20.49	20.53	0.86	0.82	-0.04	0.86	0.82	0.26	0.19	-0.16	0.22	0.22	4.57
COG	J	Translation, ribosomal structure and biogenesis	H16A_00897	LSU ribosomal protein L19	22.14	20.2	20.4	1.94	1.74	-0.2	1.94	1.74	0.93	0.76	-0.39	0.96	0.83	7
COG	J	Translation, ribosomal structure and biogenesis	H16A_00909	Ribonuclease G and E	16.4			16.4	16.4		0.16	0.23	-0.18	-0.18		-0.25	-0.17	30
COG	J	Translation, ribosomal structure and biogenesis	H16A_00949	Ribonuclease PH	16.49			16.49	16.49		0.25	0.32	-0.12	-0.12		-0.17	-0.1	30
COG	J	Translation, ribosomal structure and biogenesis	H16A_01044	SSU ribosomal protein S15	18.49	18.89	19.06	-0.4	-0.57	-0.17	-0.4	-0.57	-0.53	-0.68	-0.34	-0.65	-0.5	5.76
COG	J	Translation, ribosomal structure and biogenesis	H16A_01167	Lysyl-tRNA synthetase (class II)	19.63	17.37	17.87	2.26	1.76	-0.5	2.26	1.76	1.13	0.77	-0.81	0.86	0.75	3.84
COG	J	Translation, ribosomal structure and biogenesis	H16A_01169	protein chain release factor B (RF-2)	18.57	16.8	16.35	1.77	2.22	0.45	1.77	2.22	0.82	1.06	0.54	1	0.87	5.64
COG	J	Translation, ribosomal structure and biogenesis	H16A_01339	Threonyl-tRNA synthetase	19.99	17.76	18.11	2.23	1.88	-0.35	2.23	1.88	1.11	0.85	-0.6	1.02	0.88	5.3
COG	J	Translation, ribosomal structure and biogenesis	H16A_01342	LSU ribosomal protein L20	19.74	17.55	17.9	2.19	1.84	-0.35	2.19	1.84	1.09	0.82	-0.6	0.99	0.86	5.17
COG	J	Translation, ribosomal structure and biogenesis	H16A_01344	Phenylalanyl-tRNA synthetase beta chain	20.75	19.38	19.24	1.37	1.51	0.14	1.37	1.51	0.58	0.62	0.1	0.79	0.69	19.3
COG	J	Translation, ribosomal structure and biogenesis	H16A_01434	pseudouridylate synthase, 23S RNA-specific	17.14			17.14	17.14		0.9	0.97	0.28	0.28		0.4	0.37	30
COG	J	Translation, ribosomal structure and biogenesis	H16A_01509	Glutamyl/Aspartyl-tRNA(Gln/Asp)	16.35			16.35	16.35		0.11	0.18	-0.21	-0.21		-0.3	-0.21	30
COG	J	Translation, ribosomal structure and biogenesis	H16A_01910	Glutaminase-asparaginase (amidohydrolase)	17.25	22.02	22.03	-4.77	-4.78	-0.01	-4.77	-4.78	-3.26	-3.31	-0.11	-4.58	-3.74	95.99
COG	J	Translation, ribosomal structure and biogenesis	H16A_02040	23S rRNA methyltransferase	15.49			15.49	15.49		-0.75	-0.68	-0.75	-0.75		-1.06	-0.83	30
COG	J	Translation, ribosomal structure and biogenesis	H16A_02054	Protein Translation Elongation Factor TS (EF-Ts)	22.48	20.8	21.02	1.68	1.46	-0.22	1.68	1.46	0.77	0.59	-0.41	0.71	0.63	5.38
COG	J	Translation, ribosomal structure and biogenesis	H16A_02279	SSU ribosomal protein S6	20.83	20.3	20.22	0.53	0.61	0.08	0.53	0.61	0.05	0.06	0.01	0.07	0.1	17.75
COG	J	Translation, ribosomal structure and biogenesis	H16A_02306	translation initiation factor 2 (IF-2, GTPase)	22.15	20.7	20.67	1.45	1.48	0.03	1.45	1.48	0.62	0.6	-0.06	0.83	0.73	32.68
COG	J	Translation, ribosomal structure and biogenesis	H16A_02309	Predicted 16S rRNA uridine-516 pseudouridylate	18.54	17.59	17.32	0.95	1.22	0.27	0.95	1.22	0.31	0.44	0.29	0.36	0.34	4.22
COG	J	Translation, ribosomal structure and biogenesis	H16A_02363	Histidyl-tRNA synthetase	19.76	17.32	17.28	2.44	2.48	0.04	2.44	2.48	1.24	1.22	-0.04	1.71	1.45	98.84
COG	J	Translation, ribosomal structure and biogenesis	H16A_02397	LSU ribosomal protein L31	21.16	19.87	19.89	1.29	1.27	-0.02	1.29	1.27	0.53	0.47	-0.13	0.63	0.56	12.38
COG	J	Translation, ribosomal structure and biogenesis	H16A_02403	Glutamyl-tRNA synthetase	18.76	17.71	17.48	1.05	1.28	0.23	1.05	1.28	0.38	0.47	0.23	0.46	0.42	5.97
COG	J	Translation, ribosomal structure and biogenesis	H16A_02580	Ribonuclease G and E	21.46	20.51	20.21	0.95	1.25	0.3	0.95	1.25	0.31	0.46	0.33	0.35	0.33	3.82
COG	J	Translation, ribosomal structure and biogenesis	H16A_02751	Valyl-tRNA synthetase	20.29	18.74	19	1.55	1.29	-0.26	1.55	1.29	0.69	0.48	-0.47	0.55	0.5	4.06
COG	J	Translation, ribosomal structure and biogenesis	H16A_02784	Glutaminyl-tRNA synthetase	20.38	19.48	19.16	0.9	1.22	0.32	0.9	1.22	0.28	0.44	0.36	0.3	0.29	3.29
COG	J	Translation, ribosomal structure and biogenesis	H16A_02917	16S rRNA uridine-516 pseudouridylate synthase	16.08			16.08	16.08		-0.16	-0.09	-0.38	-0.38		-0.54	-0.4	30
COG	J	Translation, ribosomal structure and biogenesis	H16A_03034	LSU ribosomal protein L28	21.49	20.64	20.73	0.85	0.76	-0.09	0.85	0.76	0.25	0.15	-0.23	0.15	0.17	2.88
COG	J	Translation, ribosomal structure and biogenesis	H16A_03246	Prolyl-tRNA synthetase	20.92	19.76	19.79	1.16	1.13	-0.03	1.16	1.13	0.44	0.38	-0.14	0.49	0.45	9.44
COG	J	Translation, ribosomal structure and biogenesis	H16A_03333	Predicted GTP-binding protein	19.39	17.7	18.08	1.69	1.31	-0.38	1.69	1.31	0.77	0.49	-0.64	0.51	0.46	3.24
COG	J	Translation, ribosomal structure and biogenesis	H16A_03457	LSU ribosomal protein L17	21.69	19.96	19.79	1.73	1.9	0.17	1.73	1.9	0.8	0.86	0.14	1.09	0.94	19.07
COG	J	Translation, ribosomal structure and biogenesis	H16A_03461	SSU ribosomal protein S13	21.52	20.63	20.48	0.89	1.04	0.15	0.89	1.04	0.27	0.33	0.11	0.36	0.34	8.81
COG	J	Translation, ribosomal structure and biogenesis	H16A_03466	LSU ribosomal protein L30	20.98	19.45	19.37	1.53	1.61	0.08	1.53	1.61	0.68	0.68	0.01	0.96	0.83	218.56
COG	J	Translation, ribosomal structure and biogenesis	H16A_03467	SSU ribosomal protein S5	21.81	20.62	20.24	1.19	1.57	0.38	1.19	1.57	0.46	0.66	0.44	0.53	0.48	4.16
COG	J	Translation, ribosomal structure and biogenesis	H16A_03468	LSU ribosomal protein L18	22.27	21	21.16	1.27	1.11	-0.16	1.27	1.11	0.51	0.37	-0.33	0.42	0.39	4.34
COG	J	Translation, ribosomal structure and biogenesis	H16A_03469	LSU ribosomal protein L6P	23.02	21.87	21.42	1.15	1.6	0.45	1.15	1.6	0.44	0.68	0.54	0.47	0.43	3.41
COG	J	Translation, ribosomal structure and biogenesis	H16A_03472	LSU ribosomal protein L5	22.95	21.03	21.51	1.92	1.44	-0.48	1.92	1.44	0.92	0.57	-0.79	0.59	0.53	3.11
COG	J	Translation, ribosomal structure and biogenesis	H16A_03473	LSU ribosomal protein L24	21.91	20.33	20.39	1.58	1.52	-0.06	1.58	1.52	0.71	0.62	-0.19	0.82	0.72	11.28
COG	J	Translation, ribosomal structure and biogenesis	H16A_03476	LSU ribosomal protein L29	21.32	20.1	20.34	1.22	0.98	-0.24	1.22	0.98	0.48	0.29	-0.44	0.29	0.28	2.9
COG	J	Translation, ribosomal structure and biogenesis	H16A_03477	LSU ribosomal protein L16	22.09	21.17	21.06	0.92	1.03	0.11	0.92	1.03	0.29	0.32	0.06	0.39	0.36	16.36
COG	J	Translation, ribosomal structure and biogenesis	H16A_03479	LSU ribosomal protein L22	21.44	20.06	19.69	1.38	1.75	0.37	1.38	1.75	0.58	0.77	0.43	0.7	0.62	5.1
COG	J	Translation, ribosomal structure and biogenesis	H16A_03481	LSU ribosomal protein L2	22.79	21.82	21.71	0.97	1.08	0.11	0.97	1.08	0.33	0.35	0.06	0.44	0.4	18.22
COG	J	Translation, ribosomal structure and biogenesis	H16A_03482	LSU ribosomal protein L23	22.34	20.93	20.86	1.41	1.48	0.07	1.41	1.48	0.6	0.6	0	0.85	0.74	30
COG	J	Translation, ribosomal structure and biogenesis	H16A_03484	LSU ribosomal protein L3	22.82	20.86	20.82	1.96	2	0.04	1.96	2	0.94	0.92	-0.04	1.29	1.11	74.73
COG	J	Translation, ribosomal structure and biogenesis	H16A_03490	SSU ribosomal protein S10	21.18	20.57	20.47	0.61	0.71	0.1	0.61	0.71	0.1	0.12	0.04	0.13	0.15	8.88
COG	J	Translation, ribosomal structure and biogenesis	H16A_03492	translation elongation factor G (EF-G)	24.07	22.75	22.46	1.32	1.61	0.29	1.32	1.61	0.54	0.68	0.31	0.68	0.6	6.37
COG	J	Translation, ribosomal structure and biogenesis	H16A_03493	SSU ribosomal protein S7	22.44	21.59	21.34	0.85	1.1	0.25	0.85	1.1	0.25	0.36	0.26	0.28	0.27	3.83
COG	J	Translation, ribosomal structure and biogenesis	H16A_03494	SSU ribosomal protein S12	19.97	19.98	19.8	-0.01	0.17	0.18	-0.01	0.17	-0.29	-0.22	0.16	-0.26	-0.17	5.17
COG	J	Translation, ribosomal structure and biogenesis	H16A_03498	LSU ribosomal protein L7/L12	21.91	20.46	20.78	1.45	1.13	-0.32	1.45	1.13	0.62	0.38	-0.56	0.38	0.36	2.95
COG	J	Translation, ribosomal structure and biogenesis	H16A_03499	LSU ribosomal protein L10	21.3	19.54	19.56	1.76	1.74	-0.02	1.76	1.74	0.82	0.76	-0.13	1.04	0.9	19.55
COG	J	Translation, ribosomal structure and biogenesis	H16A_03500	LSU ribosomal protein L1	22.89	21.42	21.29	1.47	1.6	0.13	1.47	1.6	0.64	0.68	0.09	0.88	0.77	23.58
COG	J	Translation, ribosomal structure and biogenesis	H16A_03501	LSU ribosomal protein L11	21.65	20.01	19.37	1.64	2.28	0.64	1.64	2.28	0.74	1.1	0.81	0.82	0.72	3.72
COG	J	Translation, ribosomal structure and biogenesis	H16A_03700	formylmethionine deformylase	16.49			16.49	16.49		0.25	0.32	-0.12	-0.12		-0.17	-0.1	30
COG	J	Translation, ribosomal structure and biogenesis	H16B_00124	translation elongation factor G (EF-G)	20.87	20	19.87	0.87	1	0.13	0.87	1	0.26	0.3	0.09	0.34	0.32	10.02
COG	J	Translation, ribosomal structure and biogenesis	H16B_01208	Endoribonuclease	16.01	16.28	16.24	-0.27	-0.23	0.04	-0.27	-0.23	-0.45	-0.47	-0.04	-0.63	-0.48	36.97
COG	J	Translation, ribosomal structure and biogenesis	H16B_01911	translation elongation factor G (EF-G)		19.18	18.98	-19.18	-18.98	0.2	-1.1	-0.89	-0.97	-0.88	0.19	-1.19	-0.94	15.67
COG	J	Translation, ribosomal structure and biogenesis	H16B_02571	Bacterial Peptide Chain Release Factor 3 (RF-3)	15.99			15.99	15.99		-0.25	-0.18	-0.44	-0.44		-0.62	-0.47	30
COG	D	Cell cycle control, cell division, chromosome partitioning	PHG_00374	putative partitioning protein	17.75			17.75	17.75		1.51	1.58	0.66	0.66		0.93	0.81	30
COG	D	Cell cycle control, cell division, chromosome partitioning	H16A_00113	rod shape-determining protein MreB	19.42	19.53	19.59	-0.11	-0.17	-0.06	-0.11	-0.17	-0.35	-0.43	-0.19	-0.44	-0.32	6.63
COG	D	Cell cycle control, cell division, chromosome partitioning	H16A_02062	chromosome segregation ATPase	18.97	17.93	17.61	1.04	1.36	0.32	1.04	1.36	0.37	0.52	0.36	0.41	0.38	4.03
COG	D	Cell cycle control, cell division, chromosome partitioning	H16A_02943	ATPase involved in chromosome partitioning	16.17			16.17	16.17		-0.07	0	-0.33	-0.33		-0.47	-0.35	30
COG	D	Cell cycle control, cell division, chromosome partitioning	H16A_03646	ATPase involved in chromosome partitioning	16.88	16.02	16.06	0.86	0.82	-0.04	0.86	0.82	0.26	0.19	-0.16	0.22	0.22	4.57
COG	D	Cell cycle control, cell division, chromosome partitioning	H16B_00960	Predicted ATPase, nucleotide-binding protein Mrp	17.76	16.64	16.59	1.12	1.17	0.05	1.12	1.17	0.42	0.41	-0.03	0.57	0.51	44.47
COG	I	Lipid transport and metabolism	PHG_00018	HypX		18.49	18.78	-18.49	-18.78	-0.29	-0.41	-0.69	-0.54	-0.76	-0.51	-0.61	-0.46	4.15
COG	I	Lipid transport and metabolism	PHG_00222	probable acyl-coa dehydrogenase	18.71	19.65	19.52	-0.94	-0.81	0.13	-0.94	-0.81	-0.87	-0.83	0.09	-1.15	-0.91	30.36
COG	I	Lipid transport and metabolism	H16A_00167	Isovaleryl-CoA dehydrogenase	18.99	18.32	18.13	0.67	0.86	0.19	0.67	0.86	0.14	0.21	0.17	0.15	0.17	3.37
COG	I	Lipid transport and metabolism	H16A_00170	Acetyl-CoA acetyltransferase	20.79	20.94	21.23	-0.15	-0.44	-0.29	-0.15	-0.44	-0.37	-0.6	-0.51	-0.39	-0.28	3.14
COG	I	Lipid transport and metabolism	H16A_00177	Carboxyltransferase	17.41	17.94	18.18	-0.53	-0.77	-0.24	-0.53	-0.77	-0.61	-0.81	-0.44	-0.74	-0.57	5.24
COG	I	Lipid transport and metabolism	H16A_00179	Enoyl-CoA hydratase/carnithine racemase	18.7	19.55	20.12	-0.85	-1.42	-0.57	-0.85	-1.42	-0.81	-1.21	-0.91	-0.89	-0.69	3.64
COG	I	Lipid transport and metabolism	H16A_00184	biotin carboxylase	18.84	19.89	19.92	-1.05	-1.08	-0.03	-1.05	-1.08	-0.94	-1	-0.14	-1.29	-1.02	22.28
COG	I	Lipid transport and metabolism	H16A_00461	two domain protein: 3-hydroxyacyl-CoA	24.42	18.13	17.61	6.29	6.81	0.52	6.29	6.81	3.65	3.93	0.64	4.97	4.15	19.05
COG	I	Lipid transport and metabolism	H16A_00462	Acetyl-CoA C-acyltransferase	24.2	18.2	16.44	6	7.76	1.76	6	7.76	3.47	4.52	2.41	4.2	3.51	5.37
COG	I	Lipid transport and metabolism	H16A_00464	Enoyl-CoA hydratase/carnithine racemase	19.27			19.27	19.27		3.03	3.1	1.61	1.61		2.28	1.93	30
COG	I	Lipid transport and metabolism	H16A_00743	short chain dehydrogenase	16.9	16.94	17.2	-0.04	-0.3	-0.26	-0.04	-0.3	-0.31	-0.51	-0.47	-0.3	-0.21	2.89
COG	I	Lipid transport and metabolism	H16A_00816	Acyl-CoA dehydrogenase	21.22	20.3	20.22	0.92	1	0.08	0.92	1	0.29	0.3	0.01	0.41	0.38	94.83
COG	I	Lipid transport and metabolism	H16A_01038	phosphatidylserine decarboxylase	15.92			15.92	15.92		-0.32	-0.25	-0.48	-0.48		-0.68	-0.52	30
COG	I	Lipid transport and metabolism	H16A_01068	Acyl-CoA dehydrogenase	21.72	20.89	20.64	0.83	1.08	0.25	0.83	1.08	0.24	0.35	0.26	0.26	0.26	3.71
COG	I	Lipid transport and metabolism	H16A_01091	FadE2-like Acyl-CoA dehydrogenase (ACAD)	19.4	20.76	20.57	-1.36	-1.17	0.19	-1.36	-1.17	-1.13	-1.06	0.17	-1.44	-1.15	20.71
COG	I	Lipid transport and metabolism	H16A_01101	Enoyl-CoA hydratase/carnithine racemase	18.54	16.83	16.31	1.71	2.23	0.52	1.71	2.23	0.79	1.07	0.64	0.93	0.81	4.72
COG	I	Lipid transport and metabolism	H16A_01102	3-Hydroxyacyl-CoA dehydrogenase	21.55	19.95	19.45	1.6	2.1	0.5	1.6	2.1	0.72	0.99	0.61	0.84	0.74	4.56
COG	I	Lipid transport and metabolism	H16A_01223	Acetyl-CoA carboxylase carboxyltransferase	17.27	17.81	18.23	-0.54	-0.96	-0.42	-0.54	-0.96	-0.62	-0.92	-0.7	-0.67	-0.51	3.6
COG	I	Lipid transport and metabolism	H16A_01331	Succinyl-CoA:3-ketoacid-coenzyme A transferase	20.65	18.64	18.41	2.01	2.24	0.23	2.01	2.24	0.97	1.07	0.23	1.3	1.12	14.27
COG	I	Lipid transport and metabolism	H16A_01332	Succinyl-CoA:3-ketoacid-coenzyme A transferase	20.85	18.23	16.76	2.62	4.09	1.47	2.62	4.09	1.36	2.23	2	1.37	1.17	2.97
COG	I	Lipid transport and metabolism	H16A_01437	Poly(3-hydroxybutyrate) polymerase	19.66	19.96	19.74	-0.3	-0.08	0.22	-0.3	-0.08	-0.47	-0.37	0.21	-0.47	-0.35	6.47
COG	I	Lipid transport and metabolism	H16A_01438	Acetyl-CoA acetyltransferase	23.2	23.01	22.86	0.19	0.34	0.15	0.19	0.34	-0.16	-0.11	0.11	-0.13	-0.07	4.01
COG	I	Lipid transport and metabolism	H16A_01439	Acetoacetyl-CoA reductase	22.15	22.06	22	0.09	0.15	0.06	0.09	0.15	-0.22	-0.23	-0.01	-0.31	-0.21	72.34
COG	I	Lipid transport and metabolism	H16A_01445	Acetyl-CoA acetyltransferase	21.9	21	20.69	0.9	1.21	0.31	0.9	1.21	0.28	0.43	0.34	0.3	0.29	3.43
COG	I	Lipid transport and metabolism	H16A_01528	Acetyl-CoA acetyltransferase	22.16	21.52	21.44	0.64	0.72	0.08	0.64	0.72	0.12	0.12	0.01	0.16	0.17	38.57
COG	I	Lipid transport and metabolism	H16A_02002	Acetoacetyl-CoA reductase	18.41	19.25	19.23	-0.84	-0.82	0.02	-0.84	-0.82	-0.81	-0.84	-0.07	-1.12	-0.88	37.89
COG	I	Lipid transport and metabolism	H16A_02119	Acyl-CoA-binding protein	21.2			21.2	21.2		4.96	5.03	2.82	2.82		3.99	3.34	30
COG	I	Lipid transport and metabolism	H16A_02291	probable enoyl-CoA hydratase	18.18	15.85	16.13	2.33	2.05	-0.28	2.33	2.05	1.18	0.96	-0.5	1.21	1.04	6.91
COG	I	Lipid transport and metabolism	H16A_02462	Propionate-CoA ligase		18.41	18.05	-18.41	-18.05	0.36	-0.33	0.04	-0.49	-0.3	0.41	-0.32	-0.22	3.18
COG	I	Lipid transport and metabolism	H16A_02525	Acetyl-coenzyme A synthetase	20.31	18.31	18.29	2	2.02	0.02	2	2.02	0.97	0.94	-0.07	1.31	1.12	43.86
COG	I	Lipid transport and metabolism	H16A_02565	3-Oxoacyl-(acyl-carrier-protein) synthase	20.81	19.66	19.52	1.15	1.29	0.14	1.15	1.29	0.44	0.48	0.1	0.59	0.53	14.8
COG	I	Lipid transport and metabolism	H16A_02567	3-Oxoacyl-[acyl-carrier-protein] reductase	20.1	18.25	18.71	1.85	1.39	-0.46	1.85	1.39	0.88	0.54	-0.76	0.56	0.5	3.09
COG	I	Lipid transport and metabolism	H16A_02611	Acetyl-CoA carboxylase carboxyltransferase	17.62	18.14	17.76	-0.52	-0.14	0.38	-0.52	-0.14	-0.61	-0.41	0.44	-0.46	-0.34	3.8
COG	I	Lipid transport and metabolism	H16A_02794	Acyl-CoA synthetase (AMP-forming)/AMP-acid	16.67	17.81	18.42	-1.14	-1.75	-0.61	-1.14	-1.75	-0.99	-1.42	-0.97	-1.13	-0.89	4.06
COG	I	Lipid transport and metabolism	H16A_02818	Glutaryl-CoA dehydrogenase	20.43	19.28	19.11	1.15	1.32	0.17	1.15	1.32	0.44	0.5	0.14	0.58	0.52	10.81
COG	I	Lipid transport and metabolism	H16A_02946	Acetyl-CoA carboxylase (Biotin carboxylase and		16.69	16.34	-16.69	-16.34	0.35	1.39	1.75	0.59	0.77	0.4	0.72	0.64	5.51
COG	I	Lipid transport and metabolism	H16A_02978	Acyl-CoA synthetase	20.52	17.24	16.38	3.28	4.14	0.86	3.28	4.14	1.77	2.26	1.13	2.17	1.83	5.77
COG	I	Lipid transport and metabolism	H16A_03171	biotin carboxyl carrier protein of acetyl-CoA	15.98	18.25	18.49	-2.27	-2.51	-0.24	-2.27	-2.51	-1.7	-1.89	-0.44	-2.27	-1.83	13.13
COG	I	Lipid transport and metabolism	H16A_03288	Long-chain-fatty-acid-CoA ligase	21.31	18.08	18.91	3.23	2.4	-0.83	3.23	2.4	1.74	1.17	-1.29	1.29	1.11	3.69
COG	I	Lipid transport and metabolism	H16A_03290	biotin carboxylase	15.52	16.1	16.32	-0.58	-0.8	-0.22	-0.58	-0.8	-0.64	-0.82	-0.41	-0.79	-0.61	5.77
COG	I	Lipid transport and metabolism	H16A_03307	putative enoyl-CoA hydratase	18.99	19.3	19.38	-0.31	-0.39	-0.08	-0.31	-0.39	-0.47	-0.57	-0.21	-0.61	-0.46	8
COG	I	Lipid transport and metabolism	H16A_03514	Long-chain-fatty-acid-CoA ligase	19.28			19.28	19.28		3.04	3.11	1.62	1.62		2.29	1.93	30
COG	I	Lipid transport and metabolism	H16A_03593	Enoyl-CoA hydratase	14.78	17.12	17.02	-2.34	-2.24	0.1	-2.34	-2.24	-1.74	-1.73	0.04	-2.43	-1.97	139.41
COG	I	Lipid transport and metabolism	H16A_03600	2-Hydroxy-3-oxopropionate reductase		17.36	17.36	-17.36	-17.36	0	0.72	0.73	0.17	0.13	-0.1	0.15	0.17	4.86
COG	I	Lipid transport and metabolism	H16B_00174	Acyl-CoA synthetase (AMP-forming)/AMP-acid		17.78	17.68	-17.78	-17.68	0.1	0.3	0.41	-0.09	-0.07	0.04	-0.09	-0.03	6.48
COG	I	Lipid transport and metabolism	H16B_00200	Beta-ketoadipyl CoA thiolase	18.56	16.84	17.19	1.72	1.37	-0.35	1.72	1.37	0.79	0.53	-0.6	0.58	0.52	3.6
COG	I	Lipid transport and metabolism	H16B_00834	Acetate-CoA ligase	22.69	20.33	20.11	2.36	2.58	0.22	2.36	2.58	1.19	1.29	0.21	1.62	1.38	18.99
COG	I	Lipid transport and metabolism	H16B_01140	short chain dehydrogenase	14.83			14.83	14.83		-1.41	-1.34	-1.16	-1.16		-1.64	-1.31	30
COG	I	Lipid transport and metabolism	H16B_01239	Long-chain-fatty-acid--CoA ligase		16.4	16.07	-16.4	-16.07	0.33	1.68	2.02	0.77	0.94	0.37	0.98	0.85	7.46
COG	I	Lipid transport and metabolism	H16B_01240	dehydrogenase with different specificities	19.31	19.71	19.65	-0.4	-0.34	0.06	-0.4	-0.34	-0.53	-0.54	-0.01	-0.75	-0.58	171.96
COG	I	Lipid transport and metabolism	H16B_01629	Enoyl-[acyl-carrier-protein]	16.8			16.8	16.8		0.56	0.63	0.07	0.07		0.1	0.12	30
COG	V	Defense mechanisms	H16A_00904	ABC-type transporter, ATPase and permease	16.09			16.09	16.09		-0.15	-0.08	-0.37	-0.37		-0.52	-0.39	30
COG	V	Defense mechanisms	H16A_03356	Cation/multidrug efflux pump	16.51	17.33	17.51	-0.82	-1	-0.18	-0.82	-1	-0.79	-0.95	-0.36	-1.01	-0.79	7.8
COG	V	Defense mechanisms	H16B_00690	ABC-type RTX toxin transporter, ATPase and	19.15			19.15	19.15		2.91	2.98	1.54	1.54		2.18	1.84	30
COG	U	Intracellular trafficking, secretion, and vesicular transport	H16A_00335	preprotein translocase subunit SecB	19.33	17.28	17.76	2.05	1.57	-0.48	2.05	1.57	1	0.66	-0.79	0.71	0.63	3.45
COG	U	Intracellular trafficking, secretion, and vesicular transport	H16A_00363	signal recognition particle receptor FtsY	15.52	15.88	15.63	-0.36	-0.11	0.25	-0.36	-0.11	-0.51	-0.39	0.26	-0.48	-0.36	5.61
COG	U	Intracellular trafficking, secretion, and vesicular transport	H16A_00419	Type IV pilus assembly protein, tip-associated		19.23	19.51	-19.23	-19.51	-0.28	-1.15	-1.42	-1	-1.21	-0.5	-1.26	-1	7.14
COG	U	Intracellular trafficking, secretion, and vesicular transport	H16A_00550	Type IV pilus structural subunit PilA		19.04	19.05	-19.04	-19.05	-0.01	-0.96	-0.96	-0.88	-0.92	-0.11	-1.2	-0.95	26.3
COG	U	Intracellular trafficking, secretion, and vesicular transport	H16A_00982	flp pilus assembly protein secretin CpaC	16.77	21.04	21.09	-4.27	-4.32	-0.05	-4.27	-4.32	-2.95	-3.02	-0.17	-4.12	-3.36	56.44
COG	U	Intracellular trafficking, secretion, and vesicular transport	H16A_00984	flp pilus assembly protein TadB		16.96	17.08	-16.96	-17.08	-0.12	1.12	1.01	0.42	0.31	-0.27	0.35	0.33	4.39
COG	U	Intracellular trafficking, secretion, and vesicular transport	H16A_02296	outer membrane efflux protein	15.8			15.8	15.8		-0.44	-0.37	-0.56	-0.56		-0.79	-0.61	30
COG	U	Intracellular trafficking, secretion, and vesicular transport	H16A_02557	signal peptidase I	17.65			17.65	17.65		1.41	1.48	0.6	0.6		0.85	0.74	30
COG	U	Intracellular trafficking, secretion, and vesicular transport	H16A_02617	tfp pilus assembly protein FimV	18.12	20.62	20.93	-2.5	-2.81	-0.31	-2.5	-2.81	-1.84	-2.08	-0.54	-2.44	-1.98	11.69
COG	U	Intracellular trafficking, secretion, and vesicular transport	H16A_03104	Type IV pilus twitching motility protein PilT		19.19	18.75	-19.19	-18.75	0.44	-1.11	-0.66	-0.97	-0.74	0.53	-0.89	-0.69	5.23
COG	U	Intracellular trafficking, secretion, and vesicular transport	H16A_03241	signal recognition particle GTPase	17.66	18.09	18.13	-0.43	-0.47	-0.04	-0.43	-0.47	-0.55	-0.62	-0.16	-0.73	-0.56	11.77
COG	U	Intracellular trafficking, secretion, and vesicular transport	H16A_03255	Type IV pilus assembly protein PilB	15.25	17.19	16.58	-1.94	-1.33	0.61	-1.94	-1.33	-1.49	-1.16	0.77	-1.41	-1.12	5.57
COG	U	Intracellular trafficking, secretion, and vesicular transport	H16A_03264	preprotein translocase subunit SecA	21.19	18.64	18.32	2.55	2.87	0.32	2.55	2.87	1.31	1.47	0.36	1.74	1.48	12.43
COG	U	Intracellular trafficking, secretion, and vesicular transport	H16A_03355	Cation/multidrug efflux system outer membrane	16.35	17	17.6	-0.65	-1.25	-0.6	-0.65	-1.25	-0.69	-1.11	-0.96	-0.71	-0.55	3.09
COG	U	Intracellular trafficking, secretion, and vesicular transport	H16A_03405	Sec-independent protein translocase component	18.25	18.28	18.42	-0.03	-0.17	-0.14	-0.03	-0.17	-0.3	-0.43	-0.3	-0.34	-0.24	3.97
COG	U	Intracellular trafficking, secretion, and vesicular transport	H16A_03543	general secretion pathway protein D		16.17	15.7	-16.17	-15.7	0.47	1.91	2.39	0.91	1.17	0.57	1.13	0.98	5.91
COG	U	Intracellular trafficking, secretion, and vesicular transport	H16A_03731	outer membrane efflux protein	20.28	17.81	17.51	2.47	2.77	0.3	2.47	2.77	1.26	1.41	0.33	1.69	1.44	13.02
COG	U	Intracellular trafficking, secretion, and vesicular transport	H16A_03744	inner membrane protein	20.66	18.71	19.14	1.95	1.52	-0.43	1.95	1.52	0.94	0.62	-0.71	0.68	0.6	3.6
COG	U	Intracellular trafficking, secretion, and vesicular transport	H16B_00178	hemolysin activation/secretion protein		14.96	14.89	-14.96	-14.89	0.07	3.12	3.2	1.67	1.68	0	2.37	2	30
COG	U	Intracellular trafficking, secretion, and vesicular transport	H16B_00184	flp pilus assembly protein CpaB	17.42	16.81	16.76	0.61	0.66	0.05	0.61	0.66	0.1	0.09	-0.03	0.12	0.14	10.19
COG	U	Intracellular trafficking, secretion, and vesicular transport	H16B_00187	flp pilus assembly ATPase CpaF	18.82	19.04	18.94	-0.22	-0.12	0.1	-0.22	-0.12	-0.42	-0.4	0.04	-0.56	-0.42	32.95
COG	R	General function prediction only	PHG_00395	putative 2-nitropropane dioxygenase	18.61			18.61	18.61		2.37	2.44	1.2	1.2		1.7	1.45	30
COG	R	General function prediction only	PHG_00424	CbbY	20.04	18.45	17.63	1.59	2.41	0.82	1.59	2.41	0.71	1.18	1.07	0.71	0.63	2.93
COG	R	General function prediction only	H16A_00103	Predicted GTPase		15.3	15.06	-15.3	-15.06	0.24	2.78	3.03	1.46	1.57	0.24	1.99	1.69	20.3
COG	R	General function prediction only	H16A_00126	lactam utilization protein LamB		16.34	16.25	-16.34	-16.25	0.09	1.74	1.84	0.81	0.82	0.03	1.13	0.98	87.32
COG	R	General function prediction only	H16A_00147	predicted hydrolase or acyltransferase		16.64	16.91	-16.64	-16.91	-0.27	1.44	1.18	0.62	0.41	-0.49	0.44	0.4	3.45
COG	R	General function prediction only	H16A_00171	dehydrogenase with different specificities	16.15	17.22	16.65	-1.07	-0.5	0.57	-1.07	-0.5	-0.95	-0.64	0.71	-0.7	-0.54	3.67
COG	R	General function prediction only	H16A_00195	Putative GTPase (G3E family)	19.36	16.73	16.89	2.63	2.47	-0.16	2.63	2.47	1.36	1.22	-0.33	1.62	1.38	12.58
COG	R	General function prediction only	H16A_00293	Putative 2-nitropropane dioxygenase	20.37	16.96	17.67	3.41	2.7	-0.71	3.41	2.7	1.85	1.36	-1.11	1.61	1.37	4.7
COG	R	General function prediction only	H16A_00304	putative acetylserotonin O-methyltransferase		15.83	14.95	-15.83	-14.95	0.88	2.25	3.14	1.12	1.64	1.16	1.26	1.08	3.89
COG	R	General function prediction only	H16A_00350	cytochrome oxidase assembly protein, Sco1/SenC	15.35			15.35	15.35		-0.89	-0.82	-0.84	-0.84		-1.19	-0.94	30
COG	R	General function prediction only	H16A_00364	Predicted Zn-dependent peptidase, M16B subfamily	17.77	19.76	19.16	-1.99	-1.39	0.6	-1.99	-1.39	-1.52	-1.19	0.76	-1.46	-1.17	5.77
COG	R	General function prediction only	H16A_00365	Predicted Zn-dependent peptidase	18.51	20.09	20.18	-1.58	-1.67	-0.09	-1.58	-1.67	-1.27	-1.37	-0.23	-1.72	-1.38	18.46
COG	R	General function prediction only	H16A_00380	Uncharacterized protein, similar to the		15.57	15.5	-15.57	-15.5	0.07	2.51	2.59	1.29	1.29	0	1.82	1.55	30
COG	R	General function prediction only	H16A_00394	putative intracellular	14.85	16.51	15.78	-1.66	-0.93	0.73	-1.66	-0.93	-1.32	-0.91	0.94	-1.02	-0.8	3.88
COG	R	General function prediction only	H16A_00436	putative chaperone-like ATPase, involved in		16.14	16.34	-16.14	-16.34	-0.2	1.94	1.75	0.93	0.77	-0.39	0.96	0.83	7.04
COG	R	General function prediction only	H16A_00510	predicted phosphotransferase to Ser/Thr protein	16.2			16.2	16.2		-0.04	0.03	-0.31	-0.31		-0.44	-0.32	30
COG	R	General function prediction only	H16A_00596	Predicted ATPase or kinase	15.25			15.25	15.25		-0.99	-0.92	-0.9	-0.9		-1.27	-1.01	30
COG	R	General function prediction only	H16A_00743	short chain dehydrogenase	16.9	16.94	17.2	-0.04	-0.3	-0.26	-0.04	-0.3	-0.31	-0.51	-0.47	-0.3	-0.21	2.89
COG	R	General function prediction only	H16A_00938	ABC-type transporter, ATPase component: CUT2	15.79			15.79	15.79		-0.45	-0.38	-0.56	-0.56		-0.79	-0.61	30
COG	R	General function prediction only	H16A_01020	periplasmic molybdate-binding protein/domain		15.83	15.92	-15.83	-15.92	-0.09	2.25	2.17	1.12	1.03	-0.23	1.38	1.18	15.04
COG	R	General function prediction only	H16A_01046	Putative Zn-dependent oxidoreductase	19.97	20.02	20.12	-0.05	-0.15	-0.1	-0.05	-0.15	-0.31	-0.42	-0.24	-0.37	-0.26	4.94
COG	R	General function prediction only	H16A_01124	Microcin-processing peptidase 2	18.76	18.86	18.78	-0.1	-0.02	0.08	-0.1	-0.02	-0.34	-0.34	0.01	-0.47	-0.35	109.28
COG	R	General function prediction only	H16A_01314	conserved hypothetical protein with CBS domain	18.73	18.54	18.4	0.19	0.33	0.14	0.19	0.33	-0.16	-0.12	0.1	-0.14	-0.07	4.55
COG	R	General function prediction only	H16A_01433	DNA uptake lipoprotein	18.31	17.08	16.88	1.23	1.43	0.2	1.23	1.43	0.49	0.57	0.19	0.63	0.56	8.99
COG	R	General function prediction only	H16A_01439	Acetoacetyl-CoA reductase	22.15	22.06	22	0.09	0.15	0.06	0.09	0.15	-0.22	-0.23	-0.01	-0.31	-0.21	72.34
COG	R	General function prediction only	H16A_01536	hypothetical protein	17.05	19.66	20	-2.61	-2.95	-0.34	-2.61	-2.95	-1.91	-2.17	-0.59	-2.52	-2.04	11.14
COG	R	General function prediction only	H16A_01537	putative peptidase, S33 family	16.66	19.56	19.4	-2.9	-2.74	0.16	-2.9	-2.74	-2.09	-2.04	0.13	-2.84	-2.31	51.06
COG	R	General function prediction only	H16A_01604	MoxR-like ATPase	15.32			15.32	15.32		-0.92	-0.85	-0.86	-0.86		-1.22	-0.97	30
COG	R	General function prediction only	H16A_01676	NADPH-dependent FMN reductase	16.92	17.34	17.58	-0.42	-0.66	-0.24	-0.42	-0.66	-0.54	-0.74	-0.44	-0.64	-0.49	4.73
COG	R	General function prediction only	H16A_02002	Acetoacetyl-CoA reductase	18.41	19.25	19.23	-0.84	-0.82	0.02	-0.84	-0.82	-0.81	-0.84	-0.07	-1.12	-0.88	37.89
COG	R	General function prediction only	H16A_02213	Non-heme haloperoxidase	22.2	23.77	24.03	-1.57	-1.83	-0.26	-1.57	-1.83	-1.26	-1.47	-0.47	-1.64	-1.31	9.36
COG	R	General function prediction only	H16A_02218	predicted hydrolase (HAD superfamily)	16.46			16.46	16.46		0.22	0.29	-0.14	-0.14		-0.2	-0.12	30
COG	R	General function prediction only	H16A_02290	acyl carrier protein phosphodiesterase	17.84	20.28	20.26	-2.44	-2.42	0.02	-2.44	-2.42	-1.81	-1.84	-0.07	-2.54	-2.06	83.8
COG	R	General function prediction only	H16A_02322	ATPase	15.91			15.91	15.91		-0.33	-0.26	-0.49	-0.49		-0.69	-0.53	30
COG	R	General function prediction only	H16A_02352	Putative NADH-flavin reductase	17.35			17.35	17.35		1.11	1.18	0.41	0.41		0.58	0.52	30
COG	R	General function prediction only	H16A_02353	predicted phosphoribosyltransferase	17.61			17.61	17.61		1.37	1.44	0.58	0.57		0.81	0.71	30
COG	R	General function prediction only	H16A_02360	GTP-binding protein		16.33	16.62	-16.33	-16.62	-0.29	1.75	1.47	0.81	0.59	-0.51	0.68	0.6	4.47
COG	R	General function prediction only	H16A_02369	integral membrane protein, interacts with FtsH	15.85	16.52	16.82	-0.67	-0.97	-0.3	-0.67	-0.97	-0.7	-0.93	-0.53	-0.83	-0.64	4.99
COG	R	General function prediction only	H16A_02377	NADPH:quinone oxidoreductase	20.1	20.71	20.76	-0.61	-0.66	-0.05	-0.61	-0.66	-0.66	-0.74	-0.17	-0.89	-0.69	13.26
COG	R	General function prediction only	H16A_02536	Uncharacterized protein, possibly involved in	19.86	18.61	18.69	1.25	1.17	-0.08	1.25	1.17	0.5	0.41	-0.21	0.52	0.47	7
COG	R	General function prediction only	H16A_02567	3-Oxoacyl-[acyl-carrier-protein] reductase	20.1	18.25	18.71	1.85	1.39	-0.46	1.85	1.39	0.88	0.54	-0.76	0.56	0.5	3.09
COG	R	General function prediction only	H16A_02744	homoserine kinase type II (protein kinase fold)	15.27			15.27	15.27		-0.97	-0.9	-0.89	-0.89		-1.26	-1	30
COG	R	General function prediction only	H16A_02833	predicted thioesterase	15.98			15.98	15.98		-0.26	-0.19	-0.44	-0.44		-0.62	-0.47	30
COG	R	General function prediction only	H16A_03093	Acetyltransferase		15.34	15.92	-15.34	-15.92	-0.58	2.74	2.17	1.43	1.03	-0.93	1.18	1.02	4.31
COG	R	General function prediction only	H16A_03250	Predicted GTPase	18.71	17.88	17.93	0.83	0.78	-0.05	0.83	0.78	0.24	0.16	-0.17	0.18	0.19	3.86
COG	R	General function prediction only	H16A_03262	Predicted ATPase, AAA+ superfamily	15.93			15.93	15.93		-0.31	-0.24	-0.47	-0.47		-0.66	-0.5	30
COG	R	General function prediction only	H16A_03329	unassigned peptidase, M61 subfamily (glycyl	15.39			15.39	15.39		-0.85	-0.78	-0.81	-0.81		-1.15	-0.91	30
COG	R	General function prediction only	H16A_03330	alcohol dehydrogenase	16.94	18.72	18.81	-1.78	-1.87	-0.09	-1.78	-1.87	-1.39	-1.49	-0.23	-1.89	-1.52	20.14
COG	R	General function prediction only	H16A_03360	ABC-type transporter, duplicated ATPase	18.42	18.57	18.54	-0.15	-0.12	0.03	-0.15	-0.12	-0.37	-0.4	-0.06	-0.51	-0.38	20.64
COG	R	General function prediction only	H16A_03430	glutamate synthase [NADPH] small chain	20.05	17.72	17.92	2.33	2.13	-0.2	2.33	2.13	1.18	1.01	-0.39	1.31	1.12	9.05
COG	R	General function prediction only	H16A_03452	Predicted GTPase	16.47			16.47	16.47		0.23	0.3	-0.14	-0.14		-0.2	-0.12	30
COG	R	General function prediction only	H16A_03676	large extracellular alpha-helicalprotein	17.07	18.08	17.59	-1.01	-0.52	0.49	-1.01	-0.52	-0.91	-0.65	0.6	-0.74	-0.57	4.24
COG	R	General function prediction only	H16B_00146	Dihydrolipoamide S-acetyltransferase component		19.13	19.12	-19.13	-19.12	0.01	-1.05	-1.03	-0.94	-0.97	-0.09	-1.29	-1.02	34.11
COG	R	General function prediction only	H16B_00223	dioxygenase related to 2-nitropropane	19.98			19.98	19.98		3.74	3.81	2.06	2.06		2.91	2.45	30
COG	R	General function prediction only	H16B_01103	putative phospholipid-binding protein		17.97	17.91	-17.97	-17.91	0.06	0.11	0.18	-0.21	-0.21	-0.01	-0.29	-0.2	67.5
COG	R	General function prediction only	H16B_01140	short chain dehydrogenase	14.83			14.83	14.83		-1.41	-1.34	-1.16	-1.16		-1.64	-1.31	30
COG	R	General function prediction only	H16B_01216	CBS domain protein	17.38			17.38	17.38		1.14	1.21	0.43	0.43		0.61	0.55	30
COG	R	General function prediction only	H16B_01240	dehydrogenase with different specificities	19.31	19.71	19.65	-0.4	-0.34	0.06	-0.4	-0.34	-0.53	-0.54	-0.01	-0.75	-0.58	171.96
COG	R	General function prediction only	H16B_01347	putative peptidase, C56 family		21.2	20.21	-21.2	-20.21	0.99	-3.12	-2.12	-2.23	-1.65	1.31	-1.96	-1.58	4.81
COG	R	General function prediction only	H16B_01392	Hydrolase	18.42			18.42	18.42		2.18	2.25	1.08	1.08		1.53	1.31	30
COG	R	General function prediction only	H16B_01588	Zn-dependent hydrolase or		14.95	15.46	-14.95	-15.46	-0.51	3.13	2.63	1.67	1.32	-0.83	1.61	1.37	5.83
COG	R	General function prediction only	H16B_01943	putative non-heme chloroperoxidase		18.99	19.38	-18.99	-19.38	-0.39	-0.91	-1.29	-0.85	-1.13	-0.66	-1	-0.79	4.87
COG	R	General function prediction only	H16B_02143	TRAP-type transporter, periplasmic component		18.62	19.11	-18.62	-19.11	-0.49	-0.54	-1.02	-0.62	-0.96	-0.8	-0.65	-0.5	3.25
COG	R	General function prediction only	H16B_02255	lactoylglutathione lyase		16.94	17.1	-16.94	-17.1	-0.16	1.14	0.99	0.43	0.29	-0.33	0.31	0.3	3.57
COG	R	General function prediction only	H16B_02499	Penicillin G acylase		17.09	17.17	-17.09	-17.17	-0.08	0.99	0.92	0.34	0.25	-0.21	0.29	0.28	4.57
COG	G	Carbohydrate transport and metabolism	H16A_00316	Glucose-6-phosphate 1-dehydrogenase	16.56			16.56	16.56		0.32	0.39	-0.08	-0.08		-0.11	-0.05	30
COG	G	Carbohydrate transport and metabolism	H16A_00325	Phosphocarrier protein (HPr)	16.24			16.24	16.24		0	0.07	-0.28	-0.28		-0.4	-0.29	30
COG	G	Carbohydrate transport and metabolism	H16A_00326	Phosphoenolpyruvate-protein kinase (PTS system	14.94			14.94	14.94		-1.3	-1.23	-1.09	-1.09		-1.54	-1.23	30
COG	G	Carbohydrate transport and metabolism	H16A_00429	Glucoamylase	15.04			15.04	15.04		-1.2	-1.13	-1.03	-1.03		-1.46	-1.17	30
COG	G	Carbohydrate transport and metabolism	H16A_00493	phosphoglycerate mutase 2 protein	16.76			16.76	16.76		0.52	0.59	0.04	0.04		0.06	0.09	30
COG	G	Carbohydrate transport and metabolism	H16A_00566	phosphoglycerate kinase	21	19.97	19.83	1.03	1.17	0.14	1.03	1.17	0.36	0.41	0.1	0.48	0.44	12.4
COG	G	Carbohydrate transport and metabolism	H16A_00567	pyruvate kinase	18.47			18.47	18.47		2.23	2.3	1.11	1.11		1.57	1.34	30
COG	G	Carbohydrate transport and metabolism	H16A_00742	MFS transporter, ACS family		16.97	16.9	-16.97	-16.9	0.07	1.11	1.19	0.41	0.42	0	0.59	0.53	30
COG	G	Carbohydrate transport and metabolism	H16A_00999	Fructose-1,6-bisphosphatase	19.29	19.05	19.04	0.24	0.25	0.01	0.24	0.25	-0.13	-0.17	-0.09	-0.16	-0.09	5.4
COG	G	Carbohydrate transport and metabolism	H16A_01047	triosephosphate isomerase	19.11	16.96	16.33	2.15	2.78	0.63	2.15	2.78	1.06	1.41	0.8	1.27	1.09	5.01
COG	G	Carbohydrate transport and metabolism	H16A_01178	phosphogluconate dehydratase	15.46	17.45	17.95	-1.99	-2.49	-0.5	-1.99	-2.49	-1.52	-1.88	-0.81	-1.91	-1.54	6.78
COG	G	Carbohydrate transport and metabolism	H16A_01328	TRAP-type transporter, periplasmic component	21.39	20.47	20.41	0.92	0.98	0.06	0.92	0.98	0.29	0.29	-0.01	0.4	0.37	93.21
COG	G	Carbohydrate transport and metabolism	H16A_01425	dTDP-glucose 4-6-dehydratase	17.05	15.05	15.44	2	1.61	-0.39	2	1.61	0.97	0.68	-0.66	0.77	0.68	4.08
COG	G	Carbohydrate transport and metabolism	H16A_01502	Glucose-6-phosphate isomerase	17.09			17.09	17.09		0.85	0.92	0.25	0.25		0.35	0.33	30
COG	G	Carbohydrate transport and metabolism	H16A_01508	TRAP-type transporter, periplasmic component	18.26	15.25	15.62	3.01	2.64	-0.37	3.01	2.64	1.6	1.32	-0.63	1.68	1.43	7.48
COG	G	Carbohydrate transport and metabolism	H16A_02038	phosphoenolpyruvate synthase	23.44	22.43	22.27	1.01	1.17	0.16	1.01	1.17	0.35	0.41	0.13	0.46	0.42	9.42
COG	G	Carbohydrate transport and metabolism	H16A_02327	ABC-type transporter, ATPase component: CUT1	15.82			15.82	15.82		-0.42	-0.35	-0.54	-0.54		-0.76	-0.59	30
COG	G	Carbohydrate transport and metabolism	H16A_02345	Ribose 5-phosphate isomerase	18.66	16.53	16.42	2.13	2.24	0.11	2.13	2.24	1.05	1.07	0.06	1.46	1.25	56.79
COG	G	Carbohydrate transport and metabolism	H16A_02346	Transaldolase	18.67	18.77	18.94	-0.1	-0.27	-0.17	-0.1	-0.27	-0.34	-0.49	-0.34	-0.38	-0.27	3.99
COG	G	Carbohydrate transport and metabolism	H16A_02498	ABC-type sugar transporter, periplasmic	21.38	24.46	24.45	-3.08	-3.07	0.01	-3.08	-3.07	-2.21	-2.24	-0.09	-3.09	-2.51	79.46
COG	G	Carbohydrate transport and metabolism	H16A_02501	ABC-type sugar transport systems, permease		18.63	18.39	-18.63	-18.39	0.24	-0.55	-0.3	-0.62	-0.51	0.24	-0.65	-0.5	7.6
COG	G	Carbohydrate transport and metabolism	H16A_02502	ABC-type transporter, ATPase component: CUT1	17.96	19.37	19.65	-1.41	-1.69	-0.28	-1.41	-1.69	-1.16	-1.38	-0.5	-1.49	-1.19	8.19
COG	G	Carbohydrate transport and metabolism	H16A_02503	ABC-type transporter, ATPase component: CUT1		19.1	19.71	-19.1	-19.71	-0.61	-1.02	-1.62	-0.92	-1.34	-0.97	-1.02	-0.8	3.81
COG	G	Carbohydrate transport and metabolism	H16A_02504	transcriptional regulator, DeoR-family		18.26	18.1	-18.26	-18.1	0.16	-0.18	-0.01	-0.39	-0.33	0.13	-0.43	-0.31	8.93
COG	G	Carbohydrate transport and metabolism	H16A_02550	Beta-glucosidase-related glycosidase	17.8	16.84	16.62	0.96	1.18	0.22	0.96	1.18	0.32	0.41	0.21	0.39	0.36	5.63
COG	G	Carbohydrate transport and metabolism	H16A_02863	Aldose 1-epimerase	16.56			16.56	16.56		0.32	0.39	-0.08	-0.08		-0.11	-0.05	30
COG	G	Carbohydrate transport and metabolism	H16A_02899	Nucleoside-diphosphate-sugar epimerase	16.2			16.2	16.2		-0.04	0.03	-0.31	-0.31		-0.44	-0.32	30
COG	G	Carbohydrate transport and metabolism	H16A_02903	ABC-type transporter, ATPase component	16.13			16.13	16.13		-0.11	-0.04	-0.35	-0.35		-0.49	-0.36	30
COG	G	Carbohydrate transport and metabolism	H16A_02905	Mannose-1-phosphate guanylyltransferase	20.43	17.7	17.39	2.73	3.04	0.31	2.73	3.04	1.42	1.57	0.34	1.91	1.62	14.15
COG	G	Carbohydrate transport and metabolism	H16A_03146	Glyceraldehyde 3-phosphate dehydrogenase	23.29	22.28	21.95	1.01	1.34	0.33	1.01	1.34	0.35	0.51	0.37	0.39	0.36	3.8
COG	G	Carbohydrate transport and metabolism	H16A_03147	Transketolase	21.95	20.13	20.38	1.82	1.57	-0.25	1.82	1.57	0.86	0.66	-0.46	0.8	0.7	5.36
COG	G	Carbohydrate transport and metabolism	H16A_03176	carbohydrate kinase, PfkB family	16.68	17.35	17.77	-0.67	-1.09	-0.42	-0.67	-1.09	-0.7	-1.01	-0.7	-0.79	-0.61	3.99
COG	G	Carbohydrate transport and metabolism	H16A_03599	hydroxypyruvate isomerase		16.15	16.28	-16.15	-16.28	-0.13	1.93	1.81	0.93	0.81	-0.29	1.05	0.91	9.67
COG	G	Carbohydrate transport and metabolism	H16B_00278	Fructose-bisphosphate aldolase class-I		17.03	17.07	-17.03	-17.07	-0.04	1.05	1.02	0.38	0.31	-0.16	0.39	0.36	6.97
COG	G	Carbohydrate transport and metabolism	H16B_01152	Mannose-6-phosphate isomerase	15.38			15.38	15.38		-0.86	-0.79	-0.82	-0.82		-1.16	-0.92	30
COG	G	Carbohydrate transport and metabolism	H16B_01180	2,4-dihydroxyhept-2-ene-1,7-dioic acid aldolase		18.31	17.97	-18.31	-17.97	0.34	-0.23	0.12	-0.42	-0.25	0.39	-0.25	-0.17	2.85
COG	G	Carbohydrate transport and metabolism	H16B_01207	Gluconate Transporter		16.21	15.67	-16.21	-15.67	0.54	1.87	2.42	0.89	1.19	0.67	1.07	0.93	5.04
COG	G	Carbohydrate transport and metabolism	H16B_01212	2-Keto-3-deoxygluconate kinase		16.15	15.64	-16.15	-15.64	0.51	1.93	2.45	0.93	1.21	0.63	1.13	0.98	5.51
COG	G	Carbohydrate transport and metabolism	H16B_01213	2-Keto-3-deoxy-6-phosphogluconate aldolase	15.99	18.3	17.5	-2.31	-1.51	0.8	-2.31	-1.51	-1.73	-1.27	1.04	-1.5	-1.2	4.69
COG	G	Carbohydrate transport and metabolism	H16B_01406	predicted nucleoside-diphosphate-sugar epimerase		18.29	18.06	-18.29	-18.06	0.23	-0.21	0.03	-0.41	-0.31	0.23	-0.37	-0.26	5.08
COG	G	Carbohydrate transport and metabolism	H16B_02564	Glucokinase		16.07	16.03	-16.07	-16.03	0.04	2.01	2.06	0.97	0.96	-0.04	1.34	1.15	77.54
COG	G	Carbohydrate transport and metabolism	H16B_02566	Glucose-6-phosphate 1-dehydrogenase	16.69	18.4	18.79	-1.71	-2.1	-0.39	-1.71	-2.1	-1.35	-1.64	-0.66	-1.71	-1.37	7.31
COG	G	Carbohydrate transport and metabolism	H16B_02567	phosphogluconate dehydratase	18.15	18.58	18.8	-0.43	-0.65	-0.22	-0.43	-0.65	-0.55	-0.73	-0.41	-0.66	-0.5	5.07
COG	L	Replication, recombination and repair	H16A_00001	chromosomal replication initiator protein DnaA	15.4			15.4	15.4		-0.84	-0.77	-0.81	-0.81		-1.15	-0.91	30
COG	L	Replication, recombination and repair	H16A_00059	ATP-dependent RNA helicase		15.88	14.89	-15.88	-14.89	0.99	2.2	3.2	1.09	1.68	1.31	1.19	1.02	3.47
COG	L	Replication, recombination and repair	H16A_00223	Exodeoxyribonuclease III	16.17			16.17	16.17		-0.07	0	-0.33	-0.33		-0.47	-0.35	30
COG	L	Replication, recombination and repair	H16A_00400	Excinuclease ABC, ATPase subunit (A)	15.43	16.1	15.96	-0.67	-0.53	0.14	-0.67	-0.53	-0.7	-0.66	0.1	-0.9	-0.7	21.87
COG	L	Replication, recombination and repair	H16A_00402	Single-strand binding protein	18.14	18.68	19.04	-0.54	-0.9	-0.36	-0.54	-0.9	-0.62	-0.89	-0.61	-0.71	-0.55	4.04
COG	L	Replication, recombination and repair	H16A_00789	DNA gyrase subunit A	20.54	18.18	18.18	2.36	2.36	0	2.36	2.36	1.19	1.15	-0.1	1.59	1.36	37.61
COG	L	Replication, recombination and repair	H16A_01210	DNA mismatch repair protein MutS	17.25			17.25	17.25		1.01	1.08	0.35	0.35		0.49	0.45	30
COG	L	Replication, recombination and repair	H16A_02388	Recombinational DNA repair protein (RecF	16.75	15.69	15.36	1.06	1.39	0.33	1.06	1.39	0.38	0.54	0.37	0.43	0.4	4.06
COG	L	Replication, recombination and repair	H16A_02669	Topoisomerase IV subunit B	15.55			15.55	15.55		-0.69	-0.62	-0.71	-0.71		-1	-0.79	30
COG	L	Replication, recombination and repair	H16A_03189	DNA recombination-dependent growth factor C	15.47			15.47	15.47		-0.77	-0.7	-0.76	-0.76		-1.07	-0.84	30
COG	L	Replication, recombination and repair	H16A_03686	DNA polymerase IV	18.2			18.2	18.2		1.96	2.03	0.94	0.94		1.33	1.14	30
COG	L	Replication, recombination and repair	H16A_03704	DNA topoisomerase III	17.94	18.91	19.13	-0.97	-1.19	-0.22	-0.97	-1.19	-0.89	-1.07	-0.41	-1.14	-0.9	7.71
COG	L	Replication, recombination and repair	H16B_01235	DNA-binding protein HU family	22.23	22.61	22.77	-0.38	-0.54	-0.16	-0.38	-0.54	-0.52	-0.66	-0.33	-0.63	-0.48	5.79
COG	Q	Secondary metabolites biosynthesis, transport and catabolism	H16A_00619	YcaC related amidohydrolase	16.62	19.18	19.44	-2.56	-2.82	-0.26	-2.56	-2.82	-1.88	-2.09	-0.47	-2.52	-2.04	13.59
COG	Q	Secondary metabolites biosynthesis, transport and catabolism	H16A_00743	short chain dehydrogenase	16.9	16.94	17.2	-0.04	-0.3	-0.26	-0.04	-0.3	-0.31	-0.51	-0.47	-0.3	-0.21	2.89
COG	Q	Secondary metabolites biosynthesis, transport and catabolism	H16A_01439	Acetoacetyl-CoA reductase	22.15	22.06	22	0.09	0.15	0.06	0.09	0.15	-0.22	-0.23	-0.01	-0.31	-0.21	72.34
COG	Q	Secondary metabolites biosynthesis, transport and catabolism	H16A_01532	Uncharacterized protein, possibly involved in	17.1			17.1	17.1		0.86	0.93	0.26	0.26		0.37	0.35	30
COG	Q	Secondary metabolites biosynthesis, transport and catabolism	H16A_02002	Acetoacetyl-CoA reductase	18.41	19.25	19.23	-0.84	-0.82	0.02	-0.84	-0.82	-0.81	-0.84	-0.07	-1.12	-0.88	37.89
COG	Q	Secondary metabolites biosynthesis, transport and catabolism	H16A_02214	amidase related to nicotinamidases	18.03	18.96	19.19	-0.93	-1.16	-0.23	-0.93	-1.16	-0.86	-1.05	-0.43	-1.09	-0.86	7.17
COG	Q	Secondary metabolites biosynthesis, transport and catabolism	H16A_02215	dienelactone hydrolase or related enzyme	19.6	21.99	22.13	-2.39	-2.53	-0.14	-2.39	-2.53	-1.78	-1.91	-0.3	-2.42	-1.96	19.78
COG	Q	Secondary metabolites biosynthesis, transport and catabolism	H16A_02496	amidase related to	15.79	18.41	17.57	-2.62	-1.78	0.84	-2.62	-1.78	-1.92	-1.44	1.1	-1.72	-1.38	4.96
COG	Q	Secondary metabolites biosynthesis, transport and catabolism	H16A_02565	3-Oxoacyl-(acyl-carrier-protein) synthase	20.81	19.66	19.52	1.15	1.29	0.14	1.15	1.29	0.44	0.48	0.1	0.59	0.53	14.8
COG	Q	Secondary metabolites biosynthesis, transport and catabolism	H16A_02567	3-Oxoacyl-[acyl-carrier-protein] reductase	20.1	18.25	18.71	1.85	1.39	-0.46	1.85	1.39	0.88	0.54	-0.76	0.56	0.5	3.09
COG	Q	Secondary metabolites biosynthesis, transport and catabolism	H16A_02739	dienelactone hydrolase or related enzyme		17.26	17.06	-17.26	-17.06	0.2	0.82	1.03	0.23	0.32	0.19	0.28	0.27	4.71
COG	Q	Secondary metabolites biosynthesis, transport and catabolism	H16A_02794	Acyl-CoA synthetase (AMP-forming)/AMP-acid	16.67	17.81	18.42	-1.14	-1.75	-0.61	-1.14	-1.75	-0.99	-1.42	-0.97	-1.13	-0.89	4.06
COG	Q	Secondary metabolites biosynthesis, transport and catabolism	H16A_02978	Acyl-CoA synthetase	20.52	17.24	16.38	3.28	4.14	0.86	3.28	4.14	1.77	2.26	1.13	2.17	1.83	5.77
COG	Q	Secondary metabolites biosynthesis, transport and catabolism	H16A_03288	Long-chain-fatty-acid-CoA ligase	21.31	18.08	18.91	3.23	2.4	-0.83	3.23	2.4	1.74	1.17	-1.29	1.29	1.11	3.69
COG	Q	Secondary metabolites biosynthesis, transport and catabolism	H16A_03423	ABC-type transporter, auxilary periplasmic	19.12	18.14	18	0.98	1.12	0.14	0.98	1.12	0.33	0.38	0.1	0.44	0.4	11.44
COG	Q	Secondary metabolites biosynthesis, transport and catabolism	H16A_03514	Long-chain-fatty-acid-CoA ligase	19.28			19.28	19.28		3.04	3.11	1.62	1.62		2.29	1.93	30
COG	Q	Secondary metabolites biosynthesis, transport and catabolism	H16A_03688	TRAP-type transporter, periplasmic component	20.36	20.52	20.56	-0.16	-0.2	-0.04	-0.16	-0.2	-0.38	-0.45	-0.16	-0.49	-0.36	8.37
COG	Q	Secondary metabolites biosynthesis, transport and catabolism	H16B_00174	Acyl-CoA synthetase (AMP-forming)/AMP-acid		17.78	17.68	-17.78	-17.68	0.1	0.3	0.41	-0.09	-0.07	0.04	-0.09	-0.03	6.48
COG	Q	Secondary metabolites biosynthesis, transport and catabolism	H16B_01140	short chain dehydrogenase	14.83			14.83	14.83		-1.41	-1.34	-1.16	-1.16		-1.64	-1.31	30
COG	Q	Secondary metabolites biosynthesis, transport and catabolism	H16B_01239	Long-chain-fatty-acid--CoA ligase		16.4	16.07	-16.4	-16.07	0.33	1.68	2.02	0.77	0.94	0.37	0.98	0.85	7.46
COG	Q	Secondary metabolites biosynthesis, transport and catabolism	H16B_01240	dehydrogenase with different specificities	19.31	19.71	19.65	-0.4	-0.34	0.06	-0.4	-0.34	-0.53	-0.54	-0.01	-0.75	-0.58	171.96
COG	Q	Secondary metabolites biosynthesis, transport and catabolism	H16B_01584	muconolactone delta-isomerase		18.1	18.1	-18.1	-18.1	0	-0.02	-0.01	-0.29	-0.33	-0.1	-0.38	-0.27	9.98
COG	Q	Secondary metabolites biosynthesis, transport and catabolism	H16B_02322	predicted dithiol-disulfide isomerase	15.32	16.96	16.67	-1.64	-1.35	0.29	-1.64	-1.35	-1.31	-1.17	0.31	-1.56	-1.25	12.88
COG	H	Coenzyme transport and metabolism	H16A_00181	8-Amino-7-oxononanoate synthase		15.24	16.06	-15.24	-16.06	-0.82	2.84	2.03	1.49	0.94	-1.27	0.97	0.84	3.15
COG	H	Coenzyme transport and metabolism	H16A_00230	S-Adenosylmethionine synthetase	20.61	20.6	20.68	0.01	-0.07	-0.08	0.01	-0.07	-0.27	-0.37	-0.21	-0.33	-0.23	4.96
COG	H	Coenzyme transport and metabolism	H16A_00235	thiamine biosynthesis protein ThiC	17.28	19.14	18.88	-1.86	-1.6	0.26	-1.86	-1.6	-1.44	-1.32	0.27	-1.79	-1.44	16.44
COG	H	Coenzyme transport and metabolism	H16A_00239	thiamine monophosphate synthase	16.41			16.41	16.41		0.17	0.24	-0.18	-0.18		-0.25	-0.17	30
COG	H	Coenzyme transport and metabolism	H16A_00272	Omega-amino acid-pyruvate aminotransferase	16.12	18.94	18.26	-2.82	-2.14	0.68	-2.82	-2.14	-2.04	-1.66	0.87	-2.09	-1.69	6.87
COG	H	Coenzyme transport and metabolism	H16A_00323	glutathione synthase	16.86	18.18	17.86	-1.32	-1	0.32	-1.32	-1	-1.11	-0.95	0.36	-1.24	-0.98	9.22
COG	H	Coenzyme transport and metabolism	H16A_00367	phosphopantetheine adenylyltransferase	18.05	18.6	18.29	-0.55	-0.24	0.31	-0.55	-0.24	-0.62	-0.47	0.34	-0.57	-0.43	5.2
COG	H	Coenzyme transport and metabolism	H16A_00561	Branched-chain amino acid aminotransferase	18.86	19.46	19.6	-0.6	-0.74	-0.14	-0.6	-0.74	-0.66	-0.79	-0.3	-0.84	-0.65	7.8
COG	H	Coenzyme transport and metabolism	H16A_01035	acetolactate synthase III (valine sensitive)	22.39	18.27	18.63	4.12	3.76	-0.36	4.12	3.76	2.29	2.02	-0.61	2.67	2.25	11.38
COG	H	Coenzyme transport and metabolism	H16A_01037	Ketol-acid reductoisomerase	24.4	21.6	21.48	2.8	2.92	0.12	2.8	2.92	1.47	1.5	0.07	2.06	1.74	68.19
COG	H	Coenzyme transport and metabolism	H16A_02230	demethylmenaquinone methyltransferase	18.24	18.58	18.5	-0.34	-0.26	0.08	-0.34	-0.26	-0.49	-0.49	0.01	-0.69	-0.53	157.49
COG	H	Coenzyme transport and metabolism	H16A_02589	nicotinic acid phosphoribosyltransferase	15.22			15.22	15.22		-1.02	-0.95	-0.92	-0.92		-1.3	-1.03	30
COG	H	Coenzyme transport and metabolism	H16A_02610	folylpolyglutamate synthase	16.1			16.1	16.1		-0.14	-0.07	-0.37	-0.37		-0.52	-0.39	30
COG	H	Coenzyme transport and metabolism	H16A_02704	dihydrofolate reductase	16.48			16.48	16.48		0.24	0.31	-0.13	-0.13		-0.18	-0.11	30
COG	H	Coenzyme transport and metabolism	H16A_02713	hypothetical protein	16.75			16.75	16.75		0.51	0.58	0.04	0.04		0.06	0.09	30
COG	H	Coenzyme transport and metabolism	H16A_02854	bifunctional riboflavin biosynthesis protein	19.45	17.05	17.71	2.4	1.74	-0.66	2.4	1.74	1.22	0.76	-1.04	0.79	0.69	3.14
COG	H	Coenzyme transport and metabolism	H16A_02919	two domain protein: Uroporphyrinogen-III	16.22	17.25	17	-1.03	-0.78	0.25	-1.03	-0.78	-0.92	-0.81	0.26	-1.06	-0.83	10.71
COG	H	Coenzyme transport and metabolism	H16A_02920	porphobilinogen deaminase	16.43			16.43	16.43		0.19	0.26	-0.16	-0.16		-0.23	-0.15	30
COG	H	Coenzyme transport and metabolism	H16A_02969	Cob(I)alamin adenosyltransferase (BtuR)	16.3			16.3	16.3		0.06	0.13	-0.24	-0.24		-0.34	-0.24	30
COG	H	Coenzyme transport and metabolism	H16A_02972	outer membrane cobalamin receptor, TonB	21.77	18.38	18.61	3.39	3.16	-0.23	3.39	3.16	1.84	1.65	-0.43	2.2	1.86	13.06
COG	H	Coenzyme transport and metabolism	H16A_03037	quinolinate phosphoribosyl transferase		16.17	16.61	-16.17	-16.61	-0.44	1.91	1.48	0.91	0.6	-0.73	0.64	0.57	3.39
COG	H	Coenzyme transport and metabolism	H16A_03048	phosphopantothenoylcysteine	16.59			16.59	16.59		0.35	0.42	-0.06	-0.06		-0.08	-0.02	30
COG	H	Coenzyme transport and metabolism	H16A_03082	7	15.07	17.65	16.81	-2.58	-1.74	0.84	-2.58	-1.74	-1.89	-1.41	1.1	-1.67	-1.34	4.87
COG	H	Coenzyme transport and metabolism	H16A_03129	Aspartate 1-decarboxylase	18.2			18.2	18.2		1.96	2.03	0.94	0.94		1.33	1.14	30
COG	H	Coenzyme transport and metabolism	H16A_03258	Dephospho-CoA kinase		15.36	14.71	-15.36	-14.71	0.65	2.72	3.38	1.42	1.79	0.83	1.77	1.5	6.26
COG	H	Coenzyme transport and metabolism	H16B_00313	acetolactate synthase large subunit (TPP	16.39			16.39	16.39		0.15	0.22	-0.19	-0.19		-0.27	-0.18	30
COG	H	Coenzyme transport and metabolism	H16B_01576	GTP cyclohydrolase II	15.22			15.22	15.22		-1.02	-0.95	-0.92	-0.92		-1.3	-1.03	30
COG	H	Coenzyme transport and metabolism	H16B_01597	GTP cyclohydrolase	19.7			19.7	19.7		3.46	3.53	1.88	1.88		2.66	2.24	30
COG	F	Nucleotide transport and metabolism	H16A_00224	orotate phosphoribosyltransferase	18.56	19.19	18.85	-0.63	-0.29	0.34	-0.63	-0.29	-0.68	-0.51	0.39	-0.61	-0.46	4.95
COG	F	Nucleotide transport and metabolism	H16A_00372	Ribose-phosphate pyrophosphokinase	21.21	19.37	19.47	1.84	1.74	-0.1	1.84	1.74	0.87	0.76	-0.24	1.01	0.88	10.94
COG	F	Nucleotide transport and metabolism	H16A_00569	Phosphoribosylaminoimidazole-succinocarboxamide	20.27	19.29	19.35	0.98	0.92	-0.06	0.98	0.92	0.33	0.25	-0.19	0.3	0.29	4.95
COG	F	Nucleotide transport and metabolism	H16A_00603	adenylate kinase	21.3	19.61	19.16	1.69	2.14	0.45	1.69	2.14	0.77	1.01	0.54	0.93	0.81	5.35
COG	F	Nucleotide transport and metabolism	H16A_00797	cytidylate kinase	15.28			15.28	15.28		-0.96	-0.89	-0.88	-0.88		-1.24	-0.98	30
COG	F	Nucleotide transport and metabolism	H16A_01014	adenosine deaminase	18.35	18.68	18.91	-0.33	-0.56	-0.23	-0.33	-0.56	-0.49	-0.68	-0.43	-0.57	-0.43	4.43
COG	F	Nucleotide transport and metabolism	H16A_01016	xanthine dehydrogenase, subunit B	16.14			16.14	16.14		-0.1	-0.03	-0.34	-0.34		-0.48	-0.36	30
COG	F	Nucleotide transport and metabolism	H16A_01185	CTP synthase (utp-ammonia lyase)	20.56	19.74	19.45	0.82	1.11	0.29	0.82	1.11	0.23	0.37	0.31	0.24	0.24	3.19
COG	F	Nucleotide transport and metabolism	H16A_01401	dihydroorotate dehydrogenase	18.27			18.27	18.27		2.03	2.1	0.99	0.99		1.4	1.2	30
COG	F	Nucleotide transport and metabolism	H16A_01511	Phosphoribosyl-formylglycinamidine synthase	20.21	17.95	18.2	2.26	2.01	-0.25	2.26	2.01	1.13	0.93	-0.46	1.18	1.02	7.23
COG	F	Nucleotide transport and metabolism	H16A_01892	phosphoribosylglycinamide formyltransferase 2	18.21	18.8	18.87	-0.59	-0.66	-0.07	-0.59	-0.66	-0.65	-0.74	-0.2	-0.86	-0.67	11.19
COG	F	Nucleotide transport and metabolism	H16A_01917	glutamine amidotransferase	15.7	17.29	17.16	-1.59	-1.46	0.13	-1.59	-1.46	-1.27	-1.24	0.09	-1.72	-1.38	44.82
COG	F	Nucleotide transport and metabolism	H16A_02354	adenylosuccinate synthetase	21.71	20.04	20.06	1.67	1.65	-0.02	1.67	1.65	0.76	0.71	-0.13	0.96	0.83	18.18
COG	F	Nucleotide transport and metabolism	H16A_02368	nucleoside diphosphate kinase	21.81	20.34	20.32	1.47	1.49	0.02	1.47	1.49	0.64	0.61	-0.07	0.84	0.74	28.71
COG	F	Nucleotide transport and metabolism	H16A_02390	ribonucleotide reductase, coenzyme B12-dependent	16.21	17.18	16.61	-0.97	-0.4	0.57	-0.97	-0.4	-0.89	-0.57	0.71	-0.62	-0.47	3.38
COG	F	Nucleotide transport and metabolism	H16A_02452	carbamoylphosphate synthase, large subunit	21.34	19.76	19.8	1.58	1.54	-0.04	1.58	1.54	0.71	0.64	-0.16	0.86	0.75	13.58
COG	F	Nucleotide transport and metabolism	H16A_02454	carbamoylphosphate synthase small subunit	19.72	17.2	17.49	2.52	2.23	-0.29	2.52	2.23	1.29	1.07	-0.51	1.36	1.17	7.47
COG	F	Nucleotide transport and metabolism	H16A_02912	Dihydroorotase	19.14	17.55	17.24	1.59	1.9	0.31	1.59	1.9	0.71	0.86	0.34	0.9	0.79	7.45
COG	F	Nucleotide transport and metabolism	H16A_02913	aspartate carbamoyltransferase, catalytic chain	19.23			19.23	19.23		2.99	3.06	1.59	1.59		2.25	1.9	30
COG	F	Nucleotide transport and metabolism	H16A_03077	phosphoribosylformylglycinamidine cyclo-ligase	20.22	19.06	19.24	1.16	0.98	-0.18	1.16	0.98	0.44	0.29	-0.36	0.3	0.29	3.33
COG	F	Nucleotide transport and metabolism	H16A_03124	adenylosuccinate lyase	20.75	18.64	18.38	2.11	2.37	0.26	2.11	2.37	1.04	1.16	0.27	1.39	1.19	13.11
COG	F	Nucleotide transport and metabolism	H16A_03235	Ribonucleoside-diphosphate reductase alpha	19.83	18.88	18.6	0.95	1.23	0.28	0.95	1.23	0.31	0.44	0.3	0.35	0.33	4.08
COG	F	Nucleotide transport and metabolism	H16A_03433	dGTP Triphosphohydrolase	15.88	17.24	18.38	-1.36	-2.5	-1.14	-1.36	-2.5	-1.13	-1.89	-1.73	-1.13	-0.89	2.89
COG	F	Nucleotide transport and metabolism	H16B_00070	AMP nucleosidase	17.68			17.68	17.68		1.44	1.51	0.62	0.62		0.88	0.77	30
COG	F	Nucleotide transport and metabolism	H16B_01956	formyltetrahydrofolate deformylase	16.8			16.8	16.8		0.56	0.63	0.07	0.07		0.1	0.12	30
COG	T	Signal transduction mechanisms	PHG_00019	HoxA		19.79	19.72	-19.79	-19.72	0.07	-1.71	-1.63	-1.35	-1.34	0	-1.9	-1.53	30
COG	T	Signal transduction mechanisms	PHG_00276	transcriptional regulator		15.58	15.91	-15.58	-15.91	-0.33	2.5	2.18	1.28	1.04	-0.57	1.29	1.11	6.58
COG	T	Signal transduction mechanisms	H16A_00056	Methyl-accepting chemotaxis protein, contains	17.64			17.64	17.64		1.4	1.47	0.59	0.59		0.83	0.73	30
COG	T	Signal transduction mechanisms	H16A_00194	DnaK suppressor protein	20.01	20.36	20.61	-0.35	-0.6	-0.25	-0.35	-0.6	-0.5	-0.7	-0.46	-0.57	-0.43	4.25
COG	T	Signal transduction mechanisms	H16A_00383	serine kinase of the HPr protein	16.24	17.79	17.3	-1.55	-1.06	0.49	-1.55	-1.06	-1.25	-0.99	0.6	-1.22	-0.97	6.04
COG	T	Signal transduction mechanisms	H16A_00533	universal stress protein, UspA family	19.56	19.24	19.23	0.32	0.33	0.01	0.32	0.33	-0.08	-0.12	-0.09	-0.09	-0.03	3.64
COG	T	Signal transduction mechanisms	H16A_00740	Type IV pilus protein histidine kinase/response		15.95	16.22	-15.95	-16.22	-0.27	2.13	1.87	1.05	0.84	-0.49	1.04	0.9	6.24
COG	T	Signal transduction mechanisms	H16A_00969	GGDEF family protein		16.04	15.93	-16.04	-15.93	0.11	2.04	2.16	0.99	1.02	0.06	1.38	1.18	53.84
COG	T	Signal transduction mechanisms	H16A_01337	GTP pyrophosphokinase	15.41			15.41	15.41		-0.83	-0.76	-0.8	-0.8		-1.13	-0.89	30
COG	T	Signal transduction mechanisms	H16A_01463	response regulator, OmpR-family	18.48	18.34	18.34	0.14	0.14	0	0.14	0.14	-0.19	-0.24	-0.1	-0.24	-0.16	6.96
COG	T	Signal transduction mechanisms	H16A_02161	universal stress protein, UspA family		19.81	19.87	-19.81	-19.87	-0.06	-1.73	-1.78	-1.36	-1.44	-0.19	-1.86	-1.5	23.69
COG	T	Signal transduction mechanisms	H16A_02270	Predicted ATPase related to phosphate	20.81	19.37	19.68	1.44	1.13	-0.31	1.44	1.13	0.62	0.38	-0.54	0.39	0.36	3.06
COG	T	Signal transduction mechanisms	H16A_02294	GTP-binding elongation factor family protein	20.56	17.77	18.1	2.79	2.46	-0.33	2.79	2.46	1.46	1.21	-0.57	1.54	1.31	7.56
COG	T	Signal transduction mechanisms	H16A_03310	ABC-type transporter, periplasmic component:	19	16.72	17.08	2.28	1.92	-0.36	2.28	1.92	1.14	0.87	-0.61	1.05	0.91	5.34
COG	T	Signal transduction mechanisms	H16A_03519	universal stress protein, UspA family	16.53			16.53	16.53		0.29	0.36	-0.1	-0.1		-0.14	-0.07	30
COG	T	Signal transduction mechanisms	H16B_00210	phosphohistidine phosphatase SixA		15.57	15.34	-15.57	-15.34	0.23	2.51	2.75	1.29	1.39	0.23	1.75	1.49	18.74
COG	T	Signal transduction mechanisms	H16B_00621	response regulator, NarL-family		16.06	16.22	-16.06	-16.22	-0.16	2.02	1.87	0.98	0.84	-0.33	1.09	0.94	8.89
COG	T	Signal transduction mechanisms	H16B_00700	Serine protein kinase	22.23	22.35	22.1	-0.12	0.13	0.25	-0.12	0.13	-0.36	-0.24	0.26	-0.27	-0.18	3.78
COG	T	Signal transduction mechanisms	H16B_00976	activator of osmoprotectant transporter	16.07			16.07	16.07		-0.17	-0.1	-0.39	-0.39		-0.55	-0.41	30
COG	T	Signal transduction mechanisms	H16B_01634	ABC-type transporter, periplasmic component:	18.29			18.29	18.29		2.05	2.12	1	1		1.41	1.21	30
COG	T	Signal transduction mechanisms	H16B_01785	response regulator, OmpR-family		16.8	16.24	-16.8	-16.24	0.56	1.28	1.85	0.52	0.83	0.7	0.54	0.49	3.18
COG	T	Signal transduction mechanisms	H16B_01933	Methyl-accepting chemotaxis protein	19.28	16.21	15.25	3.07	4.03	0.96	3.07	4.03	1.64	2.19	1.27	1.95	1.65	4.9
COG	T	Signal transduction mechanisms	H16B_02044	Methyl-accepting chemotaxis transducer	15.26	16.57	15.86	-1.31	-0.6	0.71	-1.31	-0.6	-1.1	-0.7	0.91	-0.74	-0.57	3.26
COG	T	Signal transduction mechanisms	H16B_02197	response regulator, OmpR-family	15.21	15.32	15.29	-0.11	-0.08	0.03	-0.11	-0.08	-0.35	-0.37	-0.06	-0.47	-0.35	19.29
COG	T	Signal transduction mechanisms	H16B_02240	chemotaxis specific response regulator	14.39			14.39	14.39		-1.85	-1.78	-1.44	-1.44		-2.04	-1.64	30
COG	T	Signal transduction mechanisms	H16B_02423	periplasmic solute binding protein		20.3	20.52	-20.3	-20.52	-0.22	-2.22	-2.43	-1.67	-1.84	-0.41	-2.23	-1.8	13.77
COG	C	Energy production and conversion	PHG_00001	membrane-bound [NiFe] hydrogenase small subunit		19.49	19.77	-19.49	-19.77	-0.28	-1.41	-1.68	-1.16	-1.38	-0.5	-1.49	-1.19	8.19
COG	C	Energy production and conversion	PHG_00002	membrane-bound [NiFe] hydrogenase large subunit		23.29	23.36	-23.29	-23.36	-0.07	-5.21	-5.27	-3.54	-3.62	-0.2	-4.94	-4.04	57.54
COG	C	Energy production and conversion	PHG_00003	membrane-bound hydrogenase-linked b-type		18.55	18.25	-18.55	-18.25	0.3	-0.47	-0.16	-0.57	-0.42	0.33	-0.5	-0.37	4.88
COG	C	Energy production and conversion	PHG_00020	regulatory [NiFe] hydrogenase small subunit		18.39	18.23	-18.39	-18.23	0.16	-0.31	-0.14	-0.47	-0.41	0.13	-0.54	-0.4	10.9
COG	C	Energy production and conversion	PHG_00021	regulatory [NiFe] hydrogenase large subunit		21.14	20.57	-21.14	-20.57	0.57	-3.06	-2.48	-2.19	-1.88	0.71	-2.44	-1.98	9.24
COG	C	Energy production and conversion	PHG_00088	NAD-reducing hydrogenase diaphorase moiety large		23.95	23.95	-23.95	-23.95	0	-5.87	-5.86	-3.95	-3.99	-0.1	-5.55	-4.55	127.6
COG	C	Energy production and conversion	PHG_00091	NAD-reducing hydrogenase hydrogenase moiety		24.03	24.53	-24.03	-24.53	-0.5	-5.95	-6.44	-4	-4.35	-0.81	-5.41	-4.43	16.58
COG	C	Energy production and conversion	PHG_00200	flavohemoprotein	18.49	19.03	18.89	-0.54	-0.4	0.14	-0.54	-0.4	-0.62	-0.57	0.1	-0.78	-0.6	19.14
COG	C	Energy production and conversion	PHG_00211	periplasmic nitrate reductase large subunit		20.98	21.15	-20.98	-21.15	-0.17	-2.9	-3.06	-2.09	-2.24	-0.34	-2.85	-2.31	20.48
COG	C	Energy production and conversion	H16A_00273	Methylmalonate-semialdehyde dehydrogenase	16.89	19.06	19.01	-2.17	-2.12	0.05	-2.17	-2.12	-1.64	-1.65	-0.03	-2.31	-1.87	176.24
COG	C	Energy production and conversion	H16A_00342	aa3-type cytochrome oxidase, subunit II	21.99	21.75	21.6	0.24	0.39	0.15	0.24	0.39	-0.13	-0.08	0.11	-0.08	-0.02	3.15
COG	C	Energy production and conversion	H16A_00343	aa3-type cytochrome oxidase, subunit I	17.79	16.84	16.71	0.95	1.08	0.13	0.95	1.08	0.31	0.35	0.09	0.41	0.38	11.81
COG	C	Energy production and conversion	H16A_00437	carbon monoxide dehydrogenase homolog, medium		20.82	20.69	-20.82	-20.69	0.13	-2.74	-2.6	-1.99	-1.95	0.09	-2.73	-2.21	70.36
COG	C	Energy production and conversion	H16A_00438	Aerobic-type carbon monoxide dehydrogenase	14.33	21.56	21.92	-7.23	-7.59	-0.36	-7.23	-7.59	-4.8	-5.07	-0.61	-6.6	-5.41	26.01
COG	C	Energy production and conversion	H16A_00477	3-Isopropylmalate dehydrogenase		16.27	16.1	-16.27	-16.1	0.17	1.81	1.99	0.85	0.92	0.14	1.17	1.01	20.33
COG	C	Energy production and conversion	H16A_00534	Predicted L-carnitine		15.11	15.88	-15.11	-15.88	-0.77	2.97	2.21	1.57	1.06	-1.2	1.15	0.99	3.59
COG	C	Energy production and conversion	H16A_00547	Succinyl-CoA synthetase beta chain	23.85	22.57	22.44	1.28	1.41	0.13	1.28	1.41	0.52	0.56	0.09	0.71	0.63	19.3
COG	C	Energy production and conversion	H16A_00700	Aerobic-type carbon monoxide dehydrogenase	18.28	19.62	19.26	-1.34	-0.98	0.36	-1.34	-0.98	-1.12	-0.94	0.41	-1.21	-0.96	8.11
COG	C	Energy production and conversion	H16A_00701	Aerobic-type carbon monoxide dehydrogenase	19.83	21.44	21.58	-1.61	-1.75	-0.14	-1.61	-1.75	-1.29	-1.42	-0.3	-1.73	-1.39	14.53
COG	C	Energy production and conversion	H16A_00745	NAD-dependent aldehyde dehydrogenase	18.71	18.67	18.57	0.04	0.14	0.1	0.04	0.14	-0.26	-0.24	0.04	-0.33	-0.23	20.1
COG	C	Energy production and conversion	H16A_00746	inorganic pyrophosphatase	20.05	18.92	18.75	1.13	1.3	0.17	1.13	1.3	0.42	0.49	0.14	0.56	0.5	10.48
COG	C	Energy production and conversion	H16A_00814	electron transfer flavoprotein beta-subunit	24.34	22.8	22.4	1.54	1.94	0.4	1.54	1.94	0.68	0.89	0.47	0.83	0.73	5.42
COG	C	Energy production and conversion	H16A_00815	electron transfer flavoprotein alpha subunit	23.14	21.31	21.39	1.83	1.75	-0.08	1.83	1.75	0.86	0.77	-0.21	1.02	0.88	12.49
COG	C	Energy production and conversion	H16A_00850	NAD(P) transhydrogenase subunit alpha 1	18.29	19.68	19.88	-1.39	-1.59	-0.2	-1.39	-1.59	-1.15	-1.32	-0.39	-1.51	-1.21	10.2
COG	C	Energy production and conversion	H16A_01002	malic enzyme (NADP)	22.85	20.62	20.34	2.23	2.51	0.28	2.23	2.51	1.11	1.24	0.3	1.48	1.26	12.61
COG	C	Energy production and conversion	H16A_01046	Putative Zn-dependent oxidoreductase	19.97	20.02	20.12	-0.05	-0.15	-0.1	-0.05	-0.15	-0.31	-0.42	-0.24	-0.37	-0.26	4.94
COG	C	Energy production and conversion	H16A_01052	NADH dehydrogenase chain C	19.07	17.58	17.62	1.49	1.45	-0.04	1.49	1.45	0.65	0.58	-0.16	0.77	0.68	12.37
COG	C	Energy production and conversion	H16A_01053	NADH dehydrogenase chain D	21.32	18.96	19.19	2.36	2.13	-0.23	2.36	2.13	1.19	1.01	-0.43	1.29	1.11	8.25
COG	C	Energy production and conversion	H16A_01054	NADH dehydrogenase chain E	15.86			15.86	15.86		-0.38	-0.31	-0.52	-0.52		-0.74	-0.57	30
COG	C	Energy production and conversion	H16A_01055	NADH dehydrogenase chain F	20.81	18.26	18.11	2.55	2.7	0.15	2.55	2.7	1.31	1.36	0.11	1.82	1.55	39.01
COG	C	Energy production and conversion	H16A_01056	NADH dehydrogenase chain G	22.05	20.28	19.68	1.77	2.37	0.6	1.77	2.37	0.82	1.16	0.76	0.95	0.83	4.25
COG	C	Energy production and conversion	H16A_01057	NADH dehydrogenase chain H	16.02			16.02	16.02		-0.22	-0.15	-0.42	-0.42		-0.59	-0.45	30
COG	C	Energy production and conversion	H16A_01061	NADH dehydrogenase chain L	18.49	16.75	17.1	1.74	1.39	-0.35	1.74	1.39	0.81	0.54	-0.6	0.6	0.54	3.69
COG	C	Energy production and conversion	H16A_01062	NADH dehydrogenase chain M	17.15			17.15	17.15		0.91	0.98	0.29	0.29		0.41	0.38	30
COG	C	Energy production and conversion	H16A_01071	bo3-type quinol oxidase, subunit II	20.11			20.11	20.11		3.87	3.94	2.14	2.14		3.03	2.55	30
COG	C	Energy production and conversion	H16A_01072	bo3-type quinol oxidase, subunit I	19.47			19.47	19.47		3.23	3.3	1.74	1.74		2.46	2.07	30
COG	C	Energy production and conversion	H16A_01264	NAD(P) transhydrogenase subunit alpha 1		17.38	17.38	-17.38	-17.38	0	0.7	0.71	0.16	0.12	-0.1	0.14	0.16	4.55
COG	C	Energy production and conversion	H16A_01324	electron transfer flavoprotein ubiquinone	22.73	21.1	21.25	1.63	1.48	-0.15	1.63	1.48	0.74	0.6	-0.31	0.76	0.67	6.98
COG	C	Energy production and conversion	H16A_01358	Acetyl-CoA hydrolase	15.85			15.85	15.85		-0.39	-0.32	-0.53	-0.53		-0.75	-0.58	30
COG	C	Energy production and conversion	H16A_01374	pyruvate dehydrogenase complex, dehydrogenase	21.48	22.49	22.4	-1.01	-0.92	0.09	-1.01	-0.92	-0.91	-0.9	0.03	-1.26	-1	96.96
COG	C	Energy production and conversion	H16A_01375	dihydrolipoamide acetyltransferase (E2)	17.65	19.47	19.57	-1.82	-1.92	-0.1	-1.82	-1.92	-1.42	-1.52	-0.24	-1.93	-1.55	19.7
COG	C	Energy production and conversion	H16A_01377	dihydrolipoamide dehydrogenase (E3) component	19.64	20.98	20.75	-1.34	-1.11	0.23	-1.34	-1.11	-1.12	-1.02	0.23	-1.37	-1.09	14.97
COG	C	Energy production and conversion	H16A_01400	predicted oxidoreductase, aldo/keto reductase	14.71			14.71	14.71		-1.53	-1.46	-1.24	-1.24		-1.75	-1.4	30
COG	C	Energy production and conversion	H16A_01553	NAD-dependent 4-hydroxybutyrate dehydrogenase	15.48	17.96	17.64	-2.48	-2.16	0.32	-2.48	-2.16	-1.83	-1.68	0.36	-2.26	-1.83	15.68
COG	C	Energy production and conversion	H16A_01906	2-Methylcitrate synthase 1	19.31	20	20.09	-0.69	-0.78	-0.09	-0.69	-0.78	-0.71	-0.81	-0.23	-0.93	-0.73	10.64
COG	C	Energy production and conversion	H16A_01907	Methyl-cis-aconitic acid hydratase/Aconitate	15.4	16.85	16.47	-1.45	-1.07	0.38	-1.45	-1.07	-1.19	-0.99	0.44	-1.27	-1.01	8
COG	C	Energy production and conversion	H16A_01919	Putative Lactaldehyde dehydrogenase	20.22	20.77	20.92	-0.55	-0.7	-0.15	-0.55	-0.7	-0.62	-0.76	-0.31	-0.79	-0.61	7.19
COG	C	Energy production and conversion	H16A_02211	isocitrate lyase	24.22	19.99	19.83	4.23	4.39	0.16	4.23	4.39	2.36	2.42	0.13	3.3	2.77	59.1
COG	C	Energy production and conversion	H16A_02217	malate synthase	24.09	21.14	21.11	2.95	2.98	0.03	2.95	2.98	1.56	1.54	-0.06	2.15	1.82	83.03
COG	C	Energy production and conversion	H16A_02227	isocitrate lyase	21.19	16.74	17.16	4.45	4.03	-0.42	4.45	4.03	2.5	2.19	-0.7	2.89	2.43	10.79
COG	C	Energy production and conversion	H16A_02316	cbb3-type cytochrome oxidase, diheme subunit IV	17.52			17.52	17.52		1.28	1.35	0.52	0.52		0.74	0.65	30
COG	C	Energy production and conversion	H16A_02318	cbb3-type cytochrome oxidase, monoheme subunit	19.14			19.14	19.14		2.9	2.97	1.53	1.53		2.16	1.83	30
COG	C	Energy production and conversion	H16A_02323	dihydrolipoamide dehydrogenase (E3)	21.63	19.85	20.23	1.78	1.4	-0.38	1.78	1.4	0.83	0.55	-0.64	0.6	0.54	3.54
COG	C	Energy production and conversion	H16A_02324	Dihydrolipoamide S-succinyltransferase (E2)	21.86	21.27	21.23	0.59	0.63	0.04	0.59	0.63	0.09	0.07	-0.04	0.09	0.12	6.48
COG	C	Energy production and conversion	H16A_02325	2-Oxoglutarate dehydrogenase (E1)	23.32	22.28	22.06	1.04	1.26	0.22	1.04	1.26	0.37	0.46	0.21	0.46	0.42	6.39
COG	C	Energy production and conversion	H16A_02326	glycerophosphoryl diester phosphodiesterase	15.8			15.8	15.8		-0.44	-0.37	-0.56	-0.56		-0.79	-0.61	30
COG	C	Energy production and conversion	H16A_02377	NADPH:quinone oxidoreductase	20.1	20.71	20.76	-0.61	-0.66	-0.05	-0.61	-0.66	-0.66	-0.74	-0.17	-0.89	-0.69	13.26
COG	C	Energy production and conversion	H16A_02507	glycerol kinase	17.3	18.19	19.02	-0.89	-1.72	-0.83	-0.89	-1.72	-0.84	-1.4	-1.29	-0.83	-0.64	2.88
COG	C	Energy production and conversion	H16A_02508	Glycerol-3-phosphate dehydrogenase	17.02	19.2	19.48	-2.18	-2.46	-0.28	-2.18	-2.46	-1.64	-1.86	-0.5	-2.17	-1.75	11.27
COG	C	Energy production and conversion	H16A_02528	fumarate hydratase class I	22.49	19.43	20.02	3.06	2.47	-0.59	3.06	2.47	1.63	1.22	-0.94	1.45	1.24	4.92
COG	C	Energy production and conversion	H16A_02591	Ferredoxin	16.15			16.15	16.15		-0.09	-0.02	-0.34	-0.34		-0.48	-0.36	30
COG	C	Energy production and conversion	H16A_02619	3-Isopropylmalate dehydrogenase	20.69	18.88	18.63	1.81	2.06	0.25	1.81	2.06	0.85	0.96	0.26	1.12	0.97	11.21
COG	C	Energy production and conversion	H16A_02627	citrate synthase	24.3	21.93	22.12	2.37	2.18	-0.19	2.37	2.18	1.2	1.04	-0.37	1.36	1.17	9.75
COG	C	Energy production and conversion	H16A_02629	succinate dehydrogenase (Fe-S protein subunit)	22.32	20.27	20.58	2.05	1.74	-0.31	2.05	1.74	1	0.76	-0.54	0.92	0.8	5.29
COG	C	Energy production and conversion	H16A_02630	succinate dehydrogenase (flavoprotein subunit)	23.4	20.62	20.84	2.78	2.56	-0.22	2.78	2.56	1.46	1.27	-0.41	1.68	1.43	10.73
COG	C	Energy production and conversion	H16A_02632	succinate dehydrogenase (cytochrome b subunit)	20.24	18.16	18.02	2.08	2.22	0.14	2.08	2.22	1.02	1.06	0.1	1.41	1.21	33.43
COG	C	Energy production and conversion	H16A_02634	malate dehydrogenase	24.15	22.06	22.14	2.09	2.01	-0.08	2.09	2.01	1.02	0.93	-0.21	1.25	1.07	14.94
COG	C	Energy production and conversion	H16A_02921	phosphoenolpyruvate carboxylase	21.31	18.13	18.27	3.18	3.04	-0.14	3.18	3.04	1.71	1.57	-0.3	2.13	1.8	17.59
COG	C	Energy production and conversion	H16A_02936	formate dehydrogenase iron-sulfur subunit	14.65			14.65	14.65		-1.59	-1.52	-1.27	-1.27		-1.8	-1.45	30
COG	C	Energy production and conversion	H16A_03091	D-Lactate dehydrogenase (Cytochrome)	16	17.03	16.63	-1.03	-0.63	0.4	-1.03	-0.63	-0.92	-0.72	0.47	-0.88	-0.69	5.65
COG	C	Energy production and conversion	H16A_03330	alcohol dehydrogenase	16.94	18.72	18.81	-1.78	-1.87	-0.09	-1.78	-1.87	-1.39	-1.49	-0.23	-1.89	-1.52	20.14
COG	C	Energy production and conversion	H16A_03396	Ubiquinol-cytochrome c reductase, cytochrome c1	21.4	20.65	20.5	0.75	0.9	0.15	0.75	0.9	0.19	0.24	0.11	0.24	0.24	6.32
COG	C	Energy production and conversion	H16A_03398	Ubiquinol-cytochrome c reductase, iron-sulfur	19.56	19.34	19.38	0.22	0.18	-0.04	0.22	0.18	-0.14	-0.21	-0.16	-0.15	-0.08	3.59
COG	C	Energy production and conversion	H16A_03451	cytochrome c553	19.35	19.52	19.86	-0.17	-0.51	-0.34	-0.17	-0.51	-0.39	-0.64	-0.59	-0.38	-0.27	2.89
COG	C	Energy production and conversion	H16A_03547	Pyruvate-flavodoxin oxidoreductase	14.77			14.77	14.77		-1.47	-1.4	-1.2	-1.2		-1.7	-1.36	30
COG	C	Energy production and conversion	H16A_03643	Membrane-bound ATP synthase, F0 sector,subunita	16.16	15.22	15.29	0.94	0.87	-0.07	0.94	0.87	0.31	0.22	-0.2	0.26	0.26	4.32
COG	C	Energy production and conversion	H16A_03724	dihydrolipoamide dehydrogenase (E3 component of	16.81	17.33	17.64	-0.52	-0.83	-0.31	-0.52	-0.83	-0.61	-0.84	-0.54	-0.7	-0.54	4.37
COG	C	Energy production and conversion	H16B_00103	fumarate hydratase class II		18.61	18.55	-18.61	-18.55	0.06	-0.53	-0.46	-0.61	-0.61	-0.01	-0.86	-0.67	196.06
COG	C	Energy production and conversion	H16B_00144	acetoin dehydrogenase E1 component alpha-subunit		20.3	20.22	-20.3	-20.22	0.08	-2.22	-2.13	-1.67	-1.66	0.01	-2.35	-1.9	535.15
COG	C	Energy production and conversion	H16B_00145	acetoin dehydrogenase E1 component beta-subunit		20.6	19.96	-20.6	-19.96	0.64	-2.52	-1.87	-1.86	-1.49	0.81	-1.88	-1.51	6.69
COG	C	Energy production and conversion	H16B_00568	aconitate hydratase 2	23.97	17.57	16.88	6.4	7.09	0.69	6.4	7.09	3.72	4.11	0.89	4.99	4.17	14.16
COG	C	Energy production and conversion	H16B_00951	Hemoglobin-like protein (Hmp)	16.21			16.21	16.21		-0.03	0.04	-0.3	-0.3		-0.42	-0.31	30
COG	C	Energy production and conversion	H16B_00982	Succinate-semialdehyde dehydrogenase (NADP+)	16.75	16.75	16.78	0	-0.03	-0.03	0	-0.03	-0.28	-0.34	-0.14	-0.35	-0.25	7.15
COG	C	Energy production and conversion	H16B_01026	bo3-type chinol oxidase, subunit I		15.97	16.23	-15.97	-16.23	-0.26	2.11	1.86	1.04	0.84	-0.47	1.04	0.9	6.46
COG	C	Energy production and conversion	H16B_01195	alcohol dehydrogenase, class III	19.93	17.82	18.14	2.11	1.79	-0.32	2.11	1.79	1.04	0.79	-0.56	0.96	0.83	5.3
COG	C	Energy production and conversion	H16B_01377	Aerobic-type carbon monoxide dehydrogenase		15.14	15.1	-15.14	-15.1	0.04	2.94	2.99	1.56	1.54	-0.04	2.17	1.83	124.55
COG	C	Energy production and conversion	H16B_01449	predicted acyl-CoA transferase/carnitine	17.01	18.35	18.05	-1.34	-1.04	0.3	-1.34	-1.04	-1.12	-0.97	0.33	-1.28	-1.02	10.2
COG	C	Energy production and conversion	H16B_01537	Succinate-semialdehyde dehydrogenase (NADP+)	18.11	18.6	18.39	-0.49	-0.28	0.21	-0.49	-0.28	-0.59	-0.5	0.2	-0.65	-0.5	8.79
COG	C	Energy production and conversion	H16B_01630	acetate kinase	16.42			16.42	16.42		0.18	0.25	-0.17	-0.17		-0.24	-0.16	30
COG	C	Energy production and conversion	H16B_02057	Succinate-semialdehyde dehydrogenase (NADP+)	20.18	21.06	21.43	-0.88	-1.25	-0.37	-0.88	-1.25	-0.83	-1.11	-0.63	-0.99	-0.78	5
COG	C	Energy production and conversion	H16B_02062	bb3-type cytochrome oxidase, subunit II		15.56	15.94	-15.56	-15.94	-0.38	2.52	2.15	1.29	1.02	-0.64	1.25	1.07	5.84
COG	C	Energy production and conversion	H16B_02508	predicted oxidoreductase	19.2	18.92	18.92	0.28	0.28	0	0.28	0.28	-0.11	-0.15	-0.1	-0.12	-0.06	4.23
COG	P	Inorganic ion transport and metabolism	PHG_00028	putative TonB-dependent outer membrane receptor	21.53	19.18	19.79	2.35	1.74	-0.61	2.35	1.74	1.19	0.76	-0.97	0.81	0.71	3.31
COG	P	Inorganic ion transport and metabolism	PHG_00126	probable ferrisiderophore receptor protein, TonB	20.57			20.57	20.57		4.33	4.4	2.42	2.43		3.43	2.88	30
COG	P	Inorganic ion transport and metabolism	H16A_00191	outer membrane receptor, TonB dependent	18.11			18.11	18.11		1.87	1.94	0.89	0.89		1.26	1.08	30
COG	P	Inorganic ion transport and metabolism	H16A_00328	Bacterioferritin (cytochrome b1)	21.68	21.6	21.57	0.08	0.11	0.03	0.08	0.11	-0.23	-0.26	-0.06	-0.31	-0.21	13.15
COG	P	Inorganic ion transport and metabolism	H16A_00357	ABC-type transporter, ATPase component: NitT	17.74			17.74	17.74		1.5	1.57	0.66	0.66		0.93	0.81	30
COG	P	Inorganic ion transport and metabolism	H16A_00358	ABC-type transporter, permease component: NitT	14.86			14.86	14.86		-1.38	-1.31	-1.14	-1.14		-1.61	-1.29	30
COG	P	Inorganic ion transport and metabolism	H16A_00359	ABC-type transporter, periplasmic component:	19.72			19.72	19.72		3.48	3.55	1.89	1.89		2.67	2.25	30
COG	P	Inorganic ion transport and metabolism	H16A_00759	ABC-type transporter, periplasmic component:	22.02	20.27	20.13	1.75	1.89	0.14	1.75	1.89	0.81	0.86	0.1	1.12	0.97	26.85
COG	P	Inorganic ion transport and metabolism	H16A_00811	ABC-type transporter, ATPase component: MUT	17.46			17.46	17.46		1.22	1.29	0.48	0.48		0.68	0.6	30
COG	P	Inorganic ion transport and metabolism	H16A_01020	periplasmic molybdate-binding protein/domain		15.83	15.92	-15.83	-15.92	-0.09	2.25	2.17	1.12	1.03	-0.23	1.38	1.18	15.04
COG	P	Inorganic ion transport and metabolism	H16A_01061	NADH dehydrogenase chain L	18.49	16.75	17.1	1.74	1.39	-0.35	1.74	1.39	0.81	0.54	-0.6	0.6	0.54	3.69
COG	P	Inorganic ion transport and metabolism	H16A_02125	ABC-type transporter, periplasmic component:	19.28	16.5	16.79	2.78	2.49	-0.29	2.78	2.49	1.46	1.23	-0.51	1.59	1.36	8.51
COG	P	Inorganic ion transport and metabolism	H16A_02247	ABC-type transporter, periplasmic component:	22.12			22.12	22.12		5.88	5.95	3.39	3.39		4.79	4	30
COG	P	Inorganic ion transport and metabolism	H16A_02382	ABC-type transporter, ATPase component: NitT	19.26	16.4	15.94	2.86	3.32	0.46	2.86	3.32	1.51	1.75	0.56	1.96	1.66	9.38
COG	P	Inorganic ion transport and metabolism	H16A_02383	ABC-type transporter, periplasmic component	21.85	19.67	19.77	2.18	2.08	-0.1	2.18	2.08	1.08	0.97	-0.24	1.3	1.12	13.75
COG	P	Inorganic ion transport and metabolism	H16A_02737	Rhodanese-related sulfurtransferase	16.32	18.14	18.3	-1.82	-1.98	-0.16	-1.82	-1.98	-1.42	-1.56	-0.33	-1.9	-1.53	14.53
COG	P	Inorganic ion transport and metabolism	H16A_02777	Catalase (peroxidase I)		21.42	21.44	-21.42	-21.44	-0.02	-3.34	-3.35	-2.37	-2.42	-0.13	-3.31	-2.69	59.22
COG	P	Inorganic ion transport and metabolism	H16A_03109	Catalase	20.6	20.86	20.89	-0.26	-0.29	-0.03	-0.26	-0.29	-0.44	-0.51	-0.14	-0.59	-0.45	10.93
COG	P	Inorganic ion transport and metabolism	H16A_03159	Putative Mg2+ and Co2+ transporter		15.34	15.47	-15.34	-15.47	-0.13	2.74	2.62	1.43	1.31	-0.29	1.76	1.5	15.2
COG	P	Inorganic ion transport and metabolism	H16A_03182	outer membrane receptor, TonB dependent	19.05			19.05	19.05		2.81	2.88	1.47	1.47		2.08	1.76	30
COG	P	Inorganic ion transport and metabolism	H16A_03585	arsenate reductase (glutaredoxin)		19.29	19.48	-19.29	-19.48	-0.19	-1.21	-1.39	-1.04	-1.19	-0.37	-1.35	-1.07	9.71
COG	P	Inorganic ion transport and metabolism	H16B_00583	Cation/multidrug efflux pump	18.38	18.41	18.22	-0.03	0.16	0.19	-0.03	0.16	-0.3	-0.22	0.17	-0.27	-0.18	4.97
COG	P	Inorganic ion transport and metabolism	H16B_01110	Copper-Zinc superoxide dismutase	18.22	18.66	18.71	-0.44	-0.49	-0.05	-0.44	-0.49	-0.56	-0.63	-0.17	-0.74	-0.57	11.27
COG	P	Inorganic ion transport and metabolism	H16B_01229	periplasmic glucan biosynthesis protein	15.77			15.77	15.77		-0.47	-0.4	-0.57	-0.57		-0.81	-0.63	30
COG	P	Inorganic ion transport and metabolism	H16B_02232	ABC-type transporter, periplasmic component:	21.16	17.16	17.4	4	3.76	-0.24	4	3.76	2.22	2.02	-0.44	2.73	2.3	15.5
COG	P	Inorganic ion transport and metabolism	H16B_02403	periplasmic alpha-carbonic anhydrase		19.2	18.61	-19.2	-18.61	0.59	-1.12	-0.52	-0.98	-0.65	0.74	-0.72	-0.55	3.61
COG	O	Posttranslational modification, protein turnover, chaperones	PHG_00013	HypB1		22.15	22.16	-22.15	-22.16	-0.01	-4.07	-4.07	-2.83	-2.87	-0.11	-3.96	-3.23	83.28
COG	O	Posttranslational modification, protein turnover, chaperones	PHG_00016	HypD1		20.49	20.19	-20.49	-20.19	0.3	-2.41	-2.1	-1.79	-1.64	0.33	-2.22	-1.79	16.72
COG	O	Posttranslational modification, protein turnover, chaperones	PHG_00017	HypE1		19.42	19.91	-19.42	-19.91	-0.49	-1.34	-1.82	-1.12	-1.46	-0.8	-1.34	-1.07	5.23
COG	O	Posttranslational modification, protein turnover, chaperones	PHG_00095	HypB2		20.73	21.13	-20.73	-21.13	-0.4	-2.65	-3.04	-1.94	-2.23	-0.67	-2.54	-2.06	10.03
COG	O	Posttranslational modification, protein turnover, chaperones	H16A_00065	glutathione peroxidase	15.55	17.49	17.32	-1.94	-1.77	0.17	-1.94	-1.77	-1.49	-1.43	0.14	-1.98	-1.6	33.53
COG	O	Posttranslational modification, protein turnover, chaperones	H16A_00176	Glutathione S-transferase	16.16	17.22	17.4	-1.06	-1.24	-0.18	-1.06	-1.24	-0.94	-1.1	-0.36	-1.22	-0.97	9.13
COG	O	Posttranslational modification, protein turnover, chaperones	H16A_00252	Glutathione S-transferase	16.93	19.61	19.99	-2.68	-3.06	-0.38	-2.68	-3.06	-1.96	-2.24	-0.64	-2.58	-2.09	10.57
COG	O	Posttranslational modification, protein turnover, chaperones	H16A_00433	xanthine and CO dehydrogenase, maturation factor	15.21	17.84	17.4	-2.63	-2.19	0.44	-2.63	-2.19	-1.93	-1.69	0.53	-2.24	-1.81	11
COG	O	Posttranslational modification, protein turnover, chaperones	H16A_00706	Chaperonin GroEL (HSP60 family)	26.45	25.4	25.53	1.05	0.92	-0.13	1.05	0.92	0.38	0.25	-0.29	0.27	0.26	3.56
COG	O	Posttranslational modification, protein turnover, chaperones	H16A_00967	Aspartyl/Asparaginyl beta-hydroxylase	14.85			14.85	14.85		-1.39	-1.32	-1.15	-1.15		-1.63	-1.31	30
COG	O	Posttranslational modification, protein turnover, chaperones	H16A_01199	thioredoxin reductase	15.93			15.93	15.93		-0.31	-0.24	-0.47	-0.47		-0.66	-0.5	30
COG	O	Posttranslational modification, protein turnover, chaperones	H16A_01218	Peptidyl-prolyl cis-trans	20.57	20.9	21.21	-0.33	-0.64	-0.31	-0.33	-0.64	-0.49	-0.73	-0.54	-0.54	-0.4	3.7
COG	O	Posttranslational modification, protein turnover, chaperones	H16A_01219	Peptidyl-prolyl cis-trans	19.29	17.48	17.57	1.81	1.72	-0.09	1.81	1.72	0.85	0.75	-0.23	0.99	0.86	11.2
COG	O	Posttranslational modification, protein turnover, chaperones	H16A_01423	molecular chaperone, HSP20 family	16.37	16.46	16.76	-0.09	-0.39	-0.3	-0.09	-0.39	-0.34	-0.57	-0.53	-0.33	-0.23	2.85
COG	O	Posttranslational modification, protein turnover, chaperones	H16A_01424	molecular chaperone, HSP20 family	15.86	17.99	18.5	-2.13	-2.64	-0.51	-2.13	-2.64	-1.61	-1.98	-0.83	-2.04	-1.64	6.99
COG	O	Posttranslational modification, protein turnover, chaperones	H16A_01482	FKBP-type peptidyl-prolyl cis-trans isomerase	22.94	21.67	21.48	1.27	1.46	0.19	1.27	1.46	0.51	0.59	0.17	0.67	0.6	10.43
COG	O	Posttranslational modification, protein turnover, chaperones	H16A_01485	ATP-dependent Lon protease	19.95	20.67	20.81	-0.72	-0.86	-0.14	-0.72	-0.86	-0.73	-0.86	-0.3	-0.94	-0.74	8.55
COG	O	Posttranslational modification, protein turnover, chaperones	H16A_02035	tmRNA-binding protein small potein B	15.5			15.5	15.5		-0.74	-0.67	-0.74	-0.74		-1.05	-0.83	30
COG	O	Posttranslational modification, protein turnover, chaperones	H16A_02036	membrane protease subunits, stomatin/prohibitin	18.28	19.09	18.87	-0.81	-0.59	0.22	-0.81	-0.59	-0.79	-0.69	0.21	-0.92	-0.72	11.35
COG	O	Posttranslational modification, protein turnover, chaperones	H16A_02221	Zn-dependent protease with chaperone function	20.34	20.02	19.91	0.32	0.43	0.11	0.32	0.43	-0.08	-0.06	0.06	-0.06	-0.01	3.79
COG	O	Posttranslational modification, protein turnover, chaperones	H16A_02249	ATP-dependent protease Clp, ATPase subunit	19.97	19.8	19.69	0.17	0.28	0.11	0.17	0.28	-0.18	-0.15	0.06	-0.2	-0.12	8.88
COG	O	Posttranslational modification, protein turnover, chaperones	H16A_02319	cbb3-type cytochrome oxidase, subunit I	16.29			16.29	16.29		0.05	0.12	-0.25	-0.25		-0.35	-0.25	30
COG	O	Posttranslational modification, protein turnover, chaperones	H16A_02654	molecular chaperone, HSP90 family	21.27	19.44	19.71	1.83	1.56	-0.27	1.83	1.56	0.86	0.65	-0.49	0.77	0.68	5
COG	O	Posttranslational modification, protein turnover, chaperones	H16A_02760	predicted redox protein, regulator of	17.67			17.67	17.67		1.43	1.5	0.61	0.61		0.86	0.75	30
COG	O	Posttranslational modification, protein turnover, chaperones	H16A_02806	peptide methionine sulfoxide reductase	15.64	19.66	18.71	-4.02	-3.07	0.95	-4.02	-3.07	-2.79	-2.24	1.26	-2.79	-2.26	6.45
COG	O	Posttranslational modification, protein turnover, chaperones	H16A_02819	Peroxiredoxin	18.92	17.44	17.23	1.48	1.69	0.21	1.48	1.69	0.64	0.73	0.2	0.85	0.74	11.03
COG	O	Posttranslational modification, protein turnover, chaperones	H16A_02861	Glutathione S-transferase	17.95			17.95	17.95		1.71	1.78	0.79	0.79		1.12	0.97	30
COG	O	Posttranslational modification, protein turnover, chaperones	H16A_03007	Zn-dependent protease with chaperone function	17.97	19.06	19.01	-1.09	-1.04	0.05	-1.09	-1.04	-0.96	-0.97	-0.03	-1.35	-1.07	103.39
COG	O	Posttranslational modification, protein turnover, chaperones	H16A_03088	Chaperone protein DnaJ	18.86	16.62	15.75	2.24	3.11	0.87	2.24	3.11	1.12	1.62	1.14	1.26	1.08	3.93
COG	O	Posttranslational modification, protein turnover, chaperones	H16A_03089	molecular chaperone DnaK (HSP70)	23.24	21.83	21.68	1.41	1.56	0.15	1.41	1.56	0.6	0.65	0.11	0.82	0.72	18.28
COG	O	Posttranslational modification, protein turnover, chaperones	H16A_03102	glutathione peroxidase	15.82	18.91	18.8	-3.09	-2.98	0.11	-3.09	-2.98	-2.21	-2.19	0.06	-3.07	-2.5	117.85
COG	O	Posttranslational modification, protein turnover, chaperones	H16A_03175	thiol peroxidase	21.42	21.68	21.67	-0.26	-0.25	0.01	-0.26	-0.25	-0.44	-0.48	-0.09	-0.6	-0.45	16.44
COG	O	Posttranslational modification, protein turnover, chaperones	H16A_03267	Peroxiredoxin	17.31	19.68	19.8	-2.37	-2.49	-0.12	-2.37	-2.49	-1.76	-1.88	-0.27	-2.41	-1.95	21.68
COG	O	Posttranslational modification, protein turnover, chaperones	H16A_03343	Glutaredoxin-related protein	18.05	17.23	17.27	0.82	0.78	-0.04	0.82	0.78	0.23	0.16	-0.16	0.18	0.19	3.98
COG	O	Posttranslational modification, protein turnover, chaperones	H16A_03395	stringent starvation protein A (glutathione	20.2	18.56	18.63	1.64	1.57	-0.07	1.64	1.57	0.74	0.66	-0.2	0.87	0.76	11.27
COG	O	Posttranslational modification, protein turnover, chaperones	H16B_00157	organic hydroperoxide resistance protein	18.2	18.75	18.86	-0.55	-0.66	-0.11	-0.55	-0.66	-0.62	-0.74	-0.26	-0.8	-0.62	8.44
COG	O	Posttranslational modification, protein turnover, chaperones	H16B_00571	Glutathione S-transferase	16.26			16.26	16.26		0.02	0.09	-0.27	-0.27		-0.38	-0.27	30
COG	O	Posttranslational modification, protein turnover, chaperones	H16B_02239	Peroxiredoxin	17.1	21.19	20.79	-4.09	-3.69	0.4	-4.09	-3.69	-2.84	-2.63	0.47	-3.58	-2.92	18.72
COG	O	Posttranslational modification, protein turnover, chaperones	H16B_02428	ATP-dependent protease Clp, ATPase subunit		21.53	21.71	-21.53	-21.71	-0.18	-3.45	-3.62	-2.44	-2.59	-0.36	-3.33	-2.71	22.46
NONE	X	NO-HOV	H16A_00758	hypothetical protein	15.71	16.94	16.21	-1.23	-0.5	0.73	-1.23	-0.5	-1.05	-0.64	0.94	-0.64	-0.49	2.97
NONE	X	NO-HOV	H16B_01628	hypothetical protein		17.28	17.1	-17.28	-17.1	0.18	0.8	0.99	0.22	0.29	0.16	0.26	0.26	5.17
NONE	X	NO-HOV	PHG_00093	HoxI	15.48	24.46	24.52	-8.98	-9.04	-0.06	-8.98	-9.04	-5.89	-5.97	-0.19	-8.27	-6.79	100.32
NONE	X	NO-HOV	PHG_00166	hypothetical protein	15.01			15.01	15.01		-1.23	-1.16	-1.05	-1.05		-1.48	-1.18	30
NONE	X	NO-HOV	H16A_02639	hypothetical protein	17.61			17.61	17.61		1.37	1.44	0.58	0.57		0.81	0.71	30
NONE	X	NO-HOV	H16A_00993	Membrane protein	17.27	18.64	18.39	-1.37	-1.12	0.25	-1.37	-1.12	-1.14	-1.02	0.26	-1.37	-1.09	13.37
NONE	X	NO-HOV	H16A_00977	hypothetical protein	16.22	21.8	21.25	-5.58	-5.03	0.55	-5.58	-5.03	-3.77	-3.47	0.69	-4.69	-3.83	16.88
NONE	X	NO-HOV	H16A_02973	hypothetical protein	17.8	17.97	17.95	-0.17	-0.15	0.02	-0.17	-0.15	-0.39	-0.42	-0.07	-0.53	-0.4	18.61
NONE	X	NO-HOV	H16A_01625	hypothetical membrane associated protein	16.59	17.11	16.8	-0.52	-0.21	0.31	-0.52	-0.21	-0.61	-0.46	0.34	-0.55	-0.41	5.11
NONE	X	NO-HOV	H16A_02283	hypothetical protein	18.85	17.59	17.29	1.26	1.56	0.3	1.26	1.56	0.51	0.65	0.33	0.62	0.55	5.69
NONE	X	NO-HOV	H16A_02783	predicted acyl-CoA transferase/carnitine		15.77	15.1	-15.77	-15.1	0.67	2.31	2.99	1.16	1.54	0.86	1.39	1.19	5.1
NONE	X	NO-HOV	H16A_03391	Hypothetical protein related to helicases		19.29	18.71	-19.29	-18.71	0.58	-1.21	-0.62	-1.04	-0.71	0.73	-0.81	-0.63	3.92
NONE	X	NO-HOV	H16B_02035	hypothetical protein	16.03	17.03	16.8	-1	-0.77	0.23	-1	-0.77	-0.91	-0.81	0.23	-1.08	-0.85	12.04
NONE	X	NO-HOV	H16A_02890	conserved hypothetical membrane spanning protein	15.73			15.73	15.73		-0.51	-0.44	-0.6	-0.6		-0.85	-0.66	30
NONE	X	NO-HOV	H16B_01381	hypothetical protein	15.61			15.61	15.61		-0.63	-0.56	-0.68	-0.68		-0.96	-0.75	30
NONE	X	NO-HOV	PHG_00202	Phasin	15.66			15.66	15.66		-0.58	-0.51	-0.64	-0.64		-0.91	-0.71	30
NONE	X	NO-HOV	PHG_00092	[NiFe] hydrogenase (HoxH-specific) C-terminal		20.14	20.21	-20.14	-20.21	-0.07	-2.06	-2.12	-1.57	-1.65	-0.2	-2.15	-1.74	25.88
NONE	X	NO-HOV	PHG_00105	putative KfrA protein	14.82			14.82	14.82		-1.42	-1.35	-1.17	-1.17		-1.65	-1.32	30
NONE	X	NO-HOV	H16A_02491	hypothetical protein	17.47	18.63	18.1	-1.16	-0.63	0.53	-1.16	-0.63	-1.01	-0.72	0.66	-0.83	-0.64	4.27
NONE	X	NO-HOV	H16B_01393	rubisco accessory protein CbbX, AAA ATPase	16.55			16.55	16.55		0.31	0.38	-0.09	-0.09		-0.13	-0.07	30
NONE	X	NO-HOV	H16B_01587	hypothetical membrane associated protein		18.44	18.44	-18.44	-18.44	0	-0.36	-0.35	-0.51	-0.54	-0.1	-0.68	-0.52	16.88
NONE	X	NO-HOV	H16B_00224	hypothetical protein	17.28			17.28	17.28		1.04	1.11	0.37	0.37		0.52	0.47	30
NONE	X	NO-HOV	H16B_02043	diguanylate cyclase/phosphodiesterase		16.98	16.47	-16.98	-16.47	0.51	1.1	1.62	0.41	0.69	0.63	0.41	0.38	2.9
NONE	X	NO-HOV	H16A_02514	hypothetical protein	18.13	19.38	19.43	-1.25	-1.3	-0.05	-1.25	-1.3	-1.06	-1.14	-0.17	-1.45	-1.16	20.81
NONE	X	NO-HOV	H16A_01272	hypothetical protein		15.5	15.58	-15.5	-15.58	-0.08	2.58	2.51	1.33	1.24	-0.21	1.69	1.44	19.68
NONE	X	NO-HOV	H16B_00316	hypothetical protein		16.68	16.11	-16.68	-16.11	0.57	1.4	1.98	0.59	0.91	0.71	0.64	0.57	3.47
NONE	X	NO-HOV	H16A_00319	hypothetical membrane associated protein	19.25			19.25	19.25		3.01	3.08	1.6	1.6		2.26	1.91	30
NONE	X	NO-HOV	H16A_01130	hypothetical protein		16.44	15.81	-16.44	-15.81	0.63	1.64	2.28	0.74	1.1	0.8	0.83	0.73	3.77
NONE	X	NO-HOV	PHG_00014	HypF1		18.65	18.42	-18.65	-18.42	0.23	-0.57	-0.33	-0.64	-0.53	0.23	-0.69	-0.53	8.21
NONE	X	NO-HOV	H16A_01365	hypothetical protein	16.63	17.17	17.09	-0.54	-0.46	0.08	-0.54	-0.46	-0.62	-0.61	0.01	-0.86	-0.67	197.68
NONE	X	NO-HOV	H16A_01601	hypothetical protein	18.63	17.44	17.03	1.19	1.6	0.41	1.19	1.6	0.46	0.68	0.49	0.52	0.47	3.81
NONE	X	NO-HOV	H16A_03117	response regulator	18.83	18.99	19.05	-0.16	-0.22	-0.06	-0.16	-0.22	-0.38	-0.46	-0.19	-0.48	-0.36	7.14
NONE	X	NO-HOV	H16A_01957	hypothetical protein	17.87			17.87	17.87		1.63	1.7	0.74	0.74		1.05	0.91	30
NONE	X	NO-HOV	H16B_02304	hypothetical lipoprotein	21.89	20.93	20.92	0.96	0.97	0.01	0.96	0.97	0.32	0.28	-0.09	0.37	0.35	10.74
NONE	X	NO-HOV	H16A_00980	hypothetical protein		17.31	17.11	-17.31	-17.11	0.2	0.77	0.98	0.2	0.29	0.19	0.23	0.23	4.21
NONE	X	NO-HOV	H16A_03178	probable histone H1-like protein	21.5	22.18	22.62	-0.68	-1.12	-0.44	-0.68	-1.12	-0.71	-1.02	-0.73	-0.79	-0.61	3.87
NONE	X	NO-HOV	H16A_03341	hypothetical protein	22.03	22.88	23.02	-0.85	-0.99	-0.14	-0.85	-0.99	-0.81	-0.94	-0.3	-1.05	-0.83	9.4
NONE	X	NO-HOV	H16A_00141	hypothetical membrane associated protein	16.73	18.27	18.18	-1.54	-1.45	0.09	-1.54	-1.45	-1.24	-1.23	0.03	-1.73	-1.39	132.32
NONE	X	NO-HOV	H16A_02520	hypothetical protein	15.6	17.5	16.47	-1.9	-0.87	1.03	-1.9	-0.87	-1.47	-0.87	1.37	-0.86	-0.67	2.83
NONE	X	NO-HOV	H16B_02084	hypothetical protein		14.52	15.57	-14.52	-15.57	-1.05	3.56	2.52	1.94	1.25	-1.6	1.31	1.12	3.28
NONE	X	NO-HOV	H16B_02419	hypothetical protein		17.21	17.28	-17.21	-17.28	-0.07	0.87	0.81	0.26	0.18	-0.2	0.19	0.2	3.59
NONE	X	NO-HOV	H16B_00964	hypothetical protein		17.32	17.16	-17.32	-17.16	0.16	0.76	0.93	0.19	0.26	0.13	0.24	0.24	5.63
NONE	X	NO-HOV	H16B_02414	hypothetical protein		19.42	19.62	-19.42	-19.62	-0.2	-1.34	-1.53	-1.12	-1.28	-0.39	-1.46	-1.17	9.91
NONE	X	NO-HOV	H16B_02202	hypothetical protein	20.59	19.52	19.44	1.07	1.15	0.08	1.07	1.15	0.39	0.39	0.01	0.55	0.5	125.35
NONE	X	NO-HOV	PHG_00011	HoxV		19.72	19.98	-19.72	-19.98	-0.26	-1.64	-1.89	-1.31	-1.51	-0.47	-1.71	-1.37	9.67
NONE	X	NO-HOV	PHG_00007	HoxO		16.44	16.35	-16.44	-16.35	0.09	1.64	1.74	0.74	0.76	0.03	1.04	0.9	80.36
NONE	X	NO-HOV	H16A_01001	hypothetical protein	15.97			15.97	15.97		-0.27	-0.2	-0.45	-0.45		-0.64	-0.49	30
NONE	X	NO-HOV	H16A_01042	putative lipoprotein	16.13	17.26	17.07	-1.13	-0.94	0.19	-1.13	-0.94	-0.99	-0.91	0.17	-1.24	-0.98	17.98
NONE	X	NO-HOV	H16A_00496	hypothetical protein	22.07	22.68	22.61	-0.61	-0.54	0.07	-0.61	-0.54	-0.66	-0.66	0	-0.93	-0.73	30
NONE	X	NO-HOV	H16A_02940	Ferredoxin		16.26	16.33	-16.26	-16.33	-0.07	1.82	1.76	0.86	0.77	-0.2	1.03	0.89	13.12
NONE	X	NO-HOV	H16A_01381	Phasin (PHA-granule associated protein)	26.86	22.31	22.02	4.55	4.84	0.29	4.55	4.84	2.56	2.7	0.31	3.53	2.96	27.28
NONE	X	NO-HOV	H16A_00803	D-beta-D-heptose 7-phophosphate kinase	16.4	17.27	17.65	-0.87	-1.25	-0.38	-0.87	-1.25	-0.82	-1.11	-0.64	-0.98	-0.77	4.9
NONE	X	NO-HOV	H16B_02071	hypothetical protein	17.37	16.29	16.3	1.08	1.07	-0.01	1.08	1.07	0.39	0.34	-0.11	0.45	0.41	10.69
NONE	X	NO-HOV	H16B_00592	hypothetical protein		15.29	15.42	-15.29	-15.42	-0.13	2.79	2.67	1.46	1.34	-0.29	1.8	1.53	15.53
NONE	X	NO-HOV	H16B_00105	Ferredoxin	15.97	20.54	20.69	-4.57	-4.72	-0.15	-4.57	-4.72	-3.14	-3.27	-0.31	-4.34	-3.55	33.24
NONE	X	NO-HOV	H16A_00975	hypothetical protein	16			16	16		-0.24	-0.17	-0.43	-0.43		-0.61	-0.46	30
NONE	X	NO-HOV	H16A_00637	hypothetical protein		16.6	15.84	-16.6	-15.84	0.76	1.48	2.25	0.64	1.08	0.99	0.64	0.57	2.88
NONE	X	NO-HOV	H16B_02395	hypothetical membrane associated protein	15.43	16.12	16.21	-0.69	-0.78	-0.09	-0.69	-0.78	-0.71	-0.81	-0.23	-0.93	-0.73	10.64
NONE	X	NO-HOV	H16A_00138	D-beta-D-heptose 1-phosphate adenylyltransferase	16.56			16.56	16.56		0.32	0.39	-0.08	-0.08		-0.11	-0.05	30
NONE	X	NO-HOV	H16A_03701	putative peptidoglycan binding domain	17.34	20.26	20.36	-2.92	-3.02	-0.1	-2.92	-3.02	-2.11	-2.21	-0.24	-2.91	-2.36	28.93
NONE	X	NO-HOV	H16B_02201	hypothetical protein	17.35			17.35	17.35		1.11	1.18	0.41	0.41		0.58	0.52	30
NONE	X	NO-HOV	H16A_01355	hypothetical protein	15.36	15.92	15.91	-0.56	-0.55	0.01	-0.56	-0.55	-0.63	-0.67	-0.09	-0.86	-0.67	23.22
NONE	X	NO-HOV	H16B_01596	hypothetical membrane associated protein	21.66	17.74	17.71	3.92	3.95	0.03	3.92	3.95	2.17	2.14	-0.06	3.01	2.53	115.44
NONE	X	NO-HOV	PHG_00022	histidine protein kinase		15.68	15.97	-15.68	-15.97	-0.29	2.4	2.12	1.22	1	-0.51	1.26	1.08	7.03
NONE	X	NO-HOV	H16A_02957	hypothetical protein	17.19	14.98	14.87	2.21	2.32	0.11	2.21	2.32	1.1	1.12	0.06	1.53	1.31	59.46
NONE	X	NO-HOV	H16A_03358	hypothetical periplasmic protein		16.53	16.76	-16.53	-16.76	-0.23	1.55	1.33	0.69	0.51	-0.43	0.59	0.53	4.53
NONE	X	NO-HOV	PHG_00027	fructose-1,6-bisphosphate	19.64	22.15	21.61	-2.51	-1.97	0.54	-2.51	-1.97	-1.85	-1.56	0.67	-2	-1.61	8.21
NONE	X	NO-HOV	H16A_00152	hypothetical protein	16.66			16.66	16.66		0.42	0.49	-0.02	-0.02		-0.03	0.02	30
NONE	X	NO-HOV	H16A_00459	transcriptional regulator, TetR/AcrR-family	17.1			17.1	17.1		0.86	0.93	0.26	0.26		0.37	0.35	30
NONE	X	NO-HOV	H16A_03531	Ca2+ sensor (EF-Hand superfamily)	19.42			19.42	19.42		3.18	3.25	1.71	1.71		2.42	2.04	30
NONE	X	NO-HOV	H16A_00671	hypothetical protein	17.66			17.66	17.66		1.42	1.49	0.61	0.61		0.86	0.75	30
NONE	X	NO-HOV	H16B_02250	hypothetical protein		18.1	17.94	-18.1	-17.94	0.16	-0.02	0.15	-0.29	-0.23	0.13	-0.29	-0.2	6.47
NONE	X	NO-HOV	H16A_00376	O-linked N-acetylglucosamine transferase OGT	16.88	17.38	17.32	-0.5	-0.44	0.06	-0.5	-0.44	-0.59	-0.6	-0.01	-0.84	-0.65	191.25
NONE	X	NO-HOV	H16A_02063	hypothetical protein	16.48			16.48	16.48		0.24	0.31	-0.13	-0.13		-0.18	-0.11	30
NONE	X	NO-HOV	H16B_01227	hypothetical protein	17.06	17.41	17.51	-0.35	-0.45	-0.1	-0.35	-0.45	-0.5	-0.61	-0.24	-0.64	-0.49	7.47
NONE	X	NO-HOV	H16A_00158	hypothetical protein	17.07	18.07	17.41	-1	-0.34	0.66	-1	-0.34	-0.91	-0.54	0.84	-0.54	-0.4	2.86
NONE	X	NO-HOV	H16B_02021	Phasin (PHA-granule associated protein)	19.6	21.74	21.66	-2.14	-2.06	0.08	-2.14	-2.06	-1.62	-1.61	0.01	-2.28	-1.84	519.08
NONE	X	NO-HOV	H16A_00011	hypothetical protein	16.24	19.66	20.04	-3.42	-3.8	-0.38	-3.42	-3.8	-2.42	-2.7	-0.64	-3.23	-2.63	12.88
NONE	X	NO-HOV	H16A_02510	hypothetical protein	17.06	19.18	18.71	-2.12	-1.65	0.47	-2.12	-1.65	-1.61	-1.36	0.57	-1.75	-1.4	8.4
NONE	X	NO-HOV	H16A_00842	transcriptional regulator, TetR/AcrR-family	16.56	15.25	15.12	1.31	1.44	0.13	1.31	1.44	0.54	0.57	0.09	0.73	0.64	19.83
NONE	X	NO-HOV	H16A_00540	Putative MFS transporter, MHS family	18.65			18.65	18.65		2.41	2.48	1.23	1.22		1.73	1.47	30
KEGG	M00615	Nitrate assimilation	H16A_00357	ABC-type transporter, ATPase component: NitT	17.74			17.74	17.74		1.5	1.57	0.66	0.66		0.93	0.81	30
KEGG	M00615	Nitrate assimilation	H16A_00358	ABC-type transporter, permease component: NitT	14.86			14.86	14.86		-1.38	-1.31	-1.14	-1.14		-1.61	-1.29	30
KEGG	M00615	Nitrate assimilation	H16A_00359	ABC-type transporter, periplasmic component:	19.72			19.72	19.72		3.48	3.55	1.89	1.89		2.67	2.25	30
KEGG	M00236	Putative polar amino acid transport system	H16A_03310	ABC-type transporter, periplasmic component:	19	16.72	17.08	2.28	1.92	-0.36	2.28	1.92	1.14	0.87	-0.61	1.05	0.91	5.34
KEGG	M00595	Thiosulfate oxidation by SOX complex, thiosulfate => sulfate	H16A_03565	sulfur oxidation protein (SoxX)	16.66	17.76	17.43	-1.1	-0.77	0.33	-1.1	-0.77	-0.97	-0.81	0.37	-1.03	-0.81	7.76
KEGG	M00595	Thiosulfate oxidation by SOX complex, thiosulfate => sulfate	H16A_03568	sulfur oxidation protein (SoxZ)	17.05			17.05	17.05		0.81	0.88	0.23	0.22		0.32	0.31	30
KEGG	M00595	Thiosulfate oxidation by SOX complex, thiosulfate => sulfate	H16A_03569	sulfur oxidation protein (SoxY)	16.7			16.7	16.7		0.46	0.53	0.01	0.01		0.01	0.05	30
KEGG	M00344	Formaldehyde assimilation, xylulose monophosphate pathway	H16A_00999	Fructose-1,6-bisphosphatase	19.29	19.05	19.04	0.24	0.25	0.01	0.24	0.25	-0.13	-0.17	-0.09	-0.16	-0.09	5.4
KEGG	M00173	Reductive citrate cycle (Arnon-Buchanan cycle)	H16A_00547	Succinyl-CoA synthetase beta chain	23.85	22.57	22.44	1.28	1.41	0.13	1.28	1.41	0.52	0.56	0.09	0.71	0.63	19.3
KEGG	M00173	Reductive citrate cycle (Arnon-Buchanan cycle)	H16A_01907	Methyl-cis-aconitic acid hydratase/Aconitate	15.4	16.85	16.47	-1.45	-1.07	0.38	-1.45	-1.07	-1.19	-0.99	0.44	-1.27	-1.01	8
KEGG	M00173	Reductive citrate cycle (Arnon-Buchanan cycle)	H16A_02038	phosphoenolpyruvate synthase	23.44	22.43	22.27	1.01	1.17	0.16	1.01	1.17	0.35	0.41	0.13	0.46	0.42	9.42
KEGG	M00173	Reductive citrate cycle (Arnon-Buchanan cycle)	H16A_02528	fumarate hydratase class I	22.49	19.43	20.02	3.06	2.47	-0.59	3.06	2.47	1.63	1.22	-0.94	1.45	1.24	4.92
KEGG	M00173	Reductive citrate cycle (Arnon-Buchanan cycle)	H16A_02630	succinate dehydrogenase (flavoprotein subunit)	23.4	20.62	20.84	2.78	2.56	-0.22	2.78	2.56	1.46	1.27	-0.41	1.68	1.43	10.73
KEGG	M00173	Reductive citrate cycle (Arnon-Buchanan cycle)	H16A_02634	malate dehydrogenase	24.15	22.06	22.14	2.09	2.01	-0.08	2.09	2.01	1.02	0.93	-0.21	1.25	1.07	14.94
KEGG	M00173	Reductive citrate cycle (Arnon-Buchanan cycle)	H16A_02921	phosphoenolpyruvate carboxylase	21.31	18.13	18.27	3.18	3.04	-0.14	3.18	3.04	1.71	1.57	-0.3	2.13	1.8	17.59
KEGG	M00173	Reductive citrate cycle (Arnon-Buchanan cycle)	H16B_00103	fumarate hydratase class II		18.61	18.55	-18.61	-18.55	0.06	-0.53	-0.46	-0.61	-0.61	-0.01	-0.86	-0.67	196.06
KEGG	M00173	Reductive citrate cycle (Arnon-Buchanan cycle)	H16B_00568	aconitate hydratase 2	23.97	17.57	16.88	6.4	7.09	0.69	6.4	7.09	3.72	4.11	0.89	4.99	4.17	14.16
KEGG	M00330	Adhesin protein transport system	H16B_00690	ABC-type RTX toxin transporter, ATPase and	19.15			19.15	19.15		2.91	2.98	1.54	1.54		2.18	1.84	30
KEGG	M00036	Leucine degradation, leucine => acetoacetate + acetyl-CoA	PHG_00222	probable acyl-coa dehydrogenase	18.71	19.65	19.52	-0.94	-0.81	0.13	-0.94	-0.81	-0.87	-0.83	0.09	-1.15	-0.91	30.36
KEGG	M00036	Leucine degradation, leucine => acetoacetate + acetyl-CoA	H16A_00167	Isovaleryl-CoA dehydrogenase	18.99	18.32	18.13	0.67	0.86	0.19	0.67	0.86	0.14	0.21	0.17	0.15	0.17	3.37
KEGG	M00036	Leucine degradation, leucine => acetoacetate + acetyl-CoA	H16A_00177	Carboxyltransferase	17.41	17.94	18.18	-0.53	-0.77	-0.24	-0.53	-0.77	-0.61	-0.81	-0.44	-0.74	-0.57	5.24
KEGG	M00036	Leucine degradation, leucine => acetoacetate + acetyl-CoA	H16A_00179	Enoyl-CoA hydratase/carnithine racemase	18.7	19.55	20.12	-0.85	-1.42	-0.57	-0.85	-1.42	-0.81	-1.21	-0.91	-0.89	-0.69	3.64
KEGG	M00036	Leucine degradation, leucine => acetoacetate + acetyl-CoA	H16A_00184	biotin carboxylase	18.84	19.89	19.92	-1.05	-1.08	-0.03	-1.05	-1.08	-0.94	-1	-0.14	-1.29	-1.02	22.28
KEGG	M00036	Leucine degradation, leucine => acetoacetate + acetyl-CoA	H16A_00561	Branched-chain amino acid aminotransferase	18.86	19.46	19.6	-0.6	-0.74	-0.14	-0.6	-0.74	-0.66	-0.79	-0.3	-0.84	-0.65	7.8
KEGG	M00036	Leucine degradation, leucine => acetoacetate + acetyl-CoA	H16A_00816	Acyl-CoA dehydrogenase	21.22	20.3	20.22	0.92	1	0.08	0.92	1	0.29	0.3	0.01	0.41	0.38	94.83
KEGG	M00036	Leucine degradation, leucine => acetoacetate + acetyl-CoA	H16A_01068	Acyl-CoA dehydrogenase	21.72	20.89	20.64	0.83	1.08	0.25	0.83	1.08	0.24	0.35	0.26	0.26	0.26	3.71
KEGG	M00036	Leucine degradation, leucine => acetoacetate + acetyl-CoA	H16A_01091	FadE2-like Acyl-CoA dehydrogenase (ACAD)	19.4	20.76	20.57	-1.36	-1.17	0.19	-1.36	-1.17	-1.13	-1.06	0.17	-1.44	-1.15	20.71
KEGG	M00036	Leucine degradation, leucine => acetoacetate + acetyl-CoA	H16A_01377	dihydrolipoamide dehydrogenase (E3) component	19.64	20.98	20.75	-1.34	-1.11	0.23	-1.34	-1.11	-1.12	-1.02	0.23	-1.37	-1.09	14.97
KEGG	M00036	Leucine degradation, leucine => acetoacetate + acetyl-CoA	H16A_02323	dihydrolipoamide dehydrogenase (E3)	21.63	19.85	20.23	1.78	1.4	-0.38	1.78	1.4	0.83	0.55	-0.64	0.6	0.54	3.54
KEGG	M00167	Reductive pentose phosphate cycle, glyceraldehyde-3P => ribulose-5P	H16A_00999	Fructose-1,6-bisphosphatase	19.29	19.05	19.04	0.24	0.25	0.01	0.24	0.25	-0.13	-0.17	-0.09	-0.16	-0.09	5.4
KEGG	M00167	Reductive pentose phosphate cycle, glyceraldehyde-3P => ribulose-5P	H16A_02345	Ribose 5-phosphate isomerase	18.66	16.53	16.42	2.13	2.24	0.11	2.13	2.24	1.05	1.07	0.06	1.46	1.25	56.79
KEGG	M00167	Reductive pentose phosphate cycle, glyceraldehyde-3P => ribulose-5P	H16A_03147	Transketolase	21.95	20.13	20.38	1.82	1.57	-0.25	1.82	1.57	0.86	0.66	-0.46	0.8	0.7	5.36
KEGG	M00167	Reductive pentose phosphate cycle, glyceraldehyde-3P => ribulose-5P	H16B_00278	Fructose-bisphosphate aldolase class-I		17.03	17.07	-17.03	-17.07	-0.04	1.05	1.02	0.38	0.31	-0.16	0.39	0.36	6.97
KEGG	M00417	Cytochrome o ubiquinol oxidase	H16A_01071	bo3-type quinol oxidase, subunit II	20.11			20.11	20.11		3.87	3.94	2.14	2.14		3.03	2.55	30
KEGG	M00417	Cytochrome o ubiquinol oxidase	H16A_01072	bo3-type quinol oxidase, subunit I	19.47			19.47	19.47		3.23	3.3	1.74	1.74		2.46	2.07	30
KEGG	M00417	Cytochrome o ubiquinol oxidase	H16B_01026	bo3-type chinol oxidase, subunit I		15.97	16.23	-15.97	-16.23	-0.26	2.11	1.86	1.04	0.84	-0.47	1.04	0.9	6.46
KEGG	M00529	Denitrification, nitrate => nitrogen	PHG_00211	periplasmic nitrate reductase large subunit		20.98	21.15	-20.98	-21.15	-0.17	-2.9	-3.06	-2.09	-2.24	-0.34	-2.85	-2.31	20.48
KEGG	M00530	Dissimilatory nitrate reduction, nitrate => ammonia	PHG_00211	periplasmic nitrate reductase large subunit		20.98	21.15	-20.98	-21.15	-0.17	-2.9	-3.06	-2.09	-2.24	-0.34	-2.85	-2.31	20.48
KEGG	M00618	Acetogen	H16A_00246	5,10-Methylenetetrahydrofolate reductase	19.2	18.08	17.88	1.12	1.32	0.2	1.12	1.32	0.42	0.5	0.19	0.53	0.48	7.81
KEGG	M00618	Acetogen	H16B_01630	acetate kinase	16.42			16.42	16.42		0.18	0.25	-0.17	-0.17		-0.24	-0.16	30
KEGG	M00095	C5 isoprenoid biosynthesis, mevalonate pathway	H16A_00170	Acetyl-CoA acetyltransferase	20.79	20.94	21.23	-0.15	-0.44	-0.29	-0.15	-0.44	-0.37	-0.6	-0.51	-0.39	-0.28	3.14
KEGG	M00095	C5 isoprenoid biosynthesis, mevalonate pathway	H16A_01438	Acetyl-CoA acetyltransferase	23.2	23.01	22.86	0.19	0.34	0.15	0.19	0.34	-0.16	-0.11	0.11	-0.13	-0.07	4.01
KEGG	M00095	C5 isoprenoid biosynthesis, mevalonate pathway	H16A_01445	Acetyl-CoA acetyltransferase	21.9	21	20.69	0.9	1.21	0.31	0.9	1.21	0.28	0.43	0.34	0.3	0.29	3.43
KEGG	M00095	C5 isoprenoid biosynthesis, mevalonate pathway	H16A_01528	Acetyl-CoA acetyltransferase	22.16	21.52	21.44	0.64	0.72	0.08	0.64	0.72	0.12	0.12	0.01	0.16	0.17	38.57
KEGG	M00016	Lysine biosynthesis, succinyl-DAP pathway, aspartate => lysine	H16A_01225	aspartate kinase	21.75	19.8	20.14	1.95	1.61	-0.34	1.95	1.61	0.94	0.68	-0.59	0.79	0.69	4.47
KEGG	M00016	Lysine biosynthesis, succinyl-DAP pathway, aspartate => lysine	H16A_02065	Aminotransferase, class I and II	17.99	17.76	17.81	0.23	0.18	-0.05	0.23	0.18	-0.14	-0.21	-0.17	-0.15	-0.08	3.37
KEGG	M00082	Fatty acid biosynthesis, initiation	H16A_01223	Acetyl-CoA carboxylase carboxyltransferase	17.27	17.81	18.23	-0.54	-0.96	-0.42	-0.54	-0.96	-0.62	-0.92	-0.7	-0.67	-0.51	3.6
KEGG	M00082	Fatty acid biosynthesis, initiation	H16A_02611	Acetyl-CoA carboxylase carboxyltransferase	17.62	18.14	17.76	-0.52	-0.14	0.38	-0.52	-0.14	-0.61	-0.41	0.44	-0.46	-0.34	3.8
KEGG	M00082	Fatty acid biosynthesis, initiation	H16A_03171	biotin carboxyl carrier protein of acetyl-CoA	15.98	18.25	18.49	-2.27	-2.51	-0.24	-2.27	-2.51	-1.7	-1.89	-0.44	-2.27	-1.83	13.13
KEGG	M00307	Pyruvate oxidation, pyruvate => acetyl-CoA	H16A_01375	dihydrolipoamide acetyltransferase (E2)	17.65	19.47	19.57	-1.82	-1.92	-0.1	-1.82	-1.92	-1.42	-1.52	-0.24	-1.93	-1.55	19.7
KEGG	M00307	Pyruvate oxidation, pyruvate => acetyl-CoA	H16A_01377	dihydrolipoamide dehydrogenase (E3) component	19.64	20.98	20.75	-1.34	-1.11	0.23	-1.34	-1.11	-1.12	-1.02	0.23	-1.37	-1.09	14.97
KEGG	M00307	Pyruvate oxidation, pyruvate => acetyl-CoA	H16A_02323	dihydrolipoamide dehydrogenase (E3)	21.63	19.85	20.23	1.78	1.4	-0.38	1.78	1.4	0.83	0.55	-0.64	0.6	0.54	3.54
KEGG	M00307	Pyruvate oxidation, pyruvate => acetyl-CoA	H16B_00144	acetoin dehydrogenase E1 component alpha-subunit		20.3	20.22	-20.3	-20.22	0.08	-2.22	-2.13	-1.67	-1.66	0.01	-2.35	-1.9	535.15
KEGG	M00307	Pyruvate oxidation, pyruvate => acetyl-CoA	H16B_00146	Dihydrolipoamide S-acetyltransferase component		19.13	19.12	-19.13	-19.12	0.01	-1.05	-1.03	-0.94	-0.97	-0.09	-1.29	-1.02	34.11
KEGG	M00334	Type VI secretion system	H16B_02416	Hypothetical IcmF-like protein		20.29	20.96	-20.29	-20.96	-0.67	-2.21	-2.87	-1.66	-2.12	-1.06	-2.03	-1.64	5.77
KEGG	M00334	Type VI secretion system	H16B_02417	hypothetical protein		18.98	18.95	-18.98	-18.95	0.03	-0.9	-0.86	-0.84	-0.86	-0.06	-1.16	-0.92	45.54
KEGG	M00334	Type VI secretion system	H16B_02428	ATP-dependent protease Clp, ATPase subunit		21.53	21.71	-21.53	-21.71	-0.18	-3.45	-3.62	-2.44	-2.59	-0.36	-3.33	-2.71	22.46
KEGG	M00334	Type VI secretion system	H16B_02432	hypothetical protein		21.84	22.31	-21.84	-22.31	-0.47	-3.76	-4.22	-2.63	-2.96	-0.77	-3.48	-2.83	11.69
KEGG	M00026	Histidine biosynthesis, PRPP => histidine	H16A_03412	Glutamine Amidotransferase	16.39			16.39	16.39		0.15	0.22	-0.19	-0.19		-0.27	-0.18	30
KEGG	M00026	Histidine biosynthesis, PRPP => histidine	H16A_03414	Imidazoleglycerol-phosphate dehydratase	16.2	17.03	17.1	-0.83	-0.9	-0.07	-0.83	-0.9	-0.8	-0.89	-0.2	-1.07	-0.84	13.6
KEGG	M00061	D-Glucuronate degradation, D-glucuronate => pyruvate + D-glyceraldehyde 3P	H16B_01212	2-Keto-3-deoxygluconate kinase		16.15	15.64	-16.15	-15.64	0.51	1.93	2.45	0.93	1.21	0.63	1.13	0.98	5.51
KEGG	M00061	D-Glucuronate degradation, D-glucuronate => pyruvate + D-glyceraldehyde 3P	H16B_01213	2-Keto-3-deoxy-6-phosphogluconate aldolase	15.99	18.3	17.5	-2.31	-1.51	0.8	-2.31	-1.51	-1.73	-1.27	1.04	-1.5	-1.2	4.69
KEGG	M00126	Tetrahydrofolate biosynthesis, GTP => THF	H16A_02610	folylpolyglutamate synthase	16.1			16.1	16.1		-0.14	-0.07	-0.37	-0.37		-0.52	-0.39	30
KEGG	M00126	Tetrahydrofolate biosynthesis, GTP => THF	H16A_02704	dihydrofolate reductase	16.48			16.48	16.48		0.24	0.31	-0.13	-0.13		-0.18	-0.11	30
KEGG	M00126	Tetrahydrofolate biosynthesis, GTP => THF	H16A_03082	7	15.07	17.65	16.81	-2.58	-1.74	0.84	-2.58	-1.74	-1.89	-1.41	1.1	-1.67	-1.34	4.87
KEGG	M00155	Cytochrome c oxidase, prokaryotes	H16A_00342	aa3-type cytochrome oxidase, subunit II	21.99	21.75	21.6	0.24	0.39	0.15	0.24	0.39	-0.13	-0.08	0.11	-0.08	-0.02	3.15
KEGG	M00155	Cytochrome c oxidase, prokaryotes	H16A_00343	aa3-type cytochrome oxidase, subunit I	17.79	16.84	16.71	0.95	1.08	0.13	0.95	1.08	0.31	0.35	0.09	0.41	0.38	11.81
KEGG	M00155	Cytochrome c oxidase, prokaryotes	H16B_02062	bb3-type cytochrome oxidase, subunit II		15.56	15.94	-15.56	-15.94	-0.38	2.52	2.15	1.29	1.02	-0.64	1.25	1.07	5.84
KEGG	M00010	Citrate cycle, first carbon oxidation, oxaloacetate => 2-oxoglutarate	H16A_01907	Methyl-cis-aconitic acid hydratase/Aconitate	15.4	16.85	16.47	-1.45	-1.07	0.38	-1.45	-1.07	-1.19	-0.99	0.44	-1.27	-1.01	8
KEGG	M00010	Citrate cycle, first carbon oxidation, oxaloacetate => 2-oxoglutarate	H16A_02627	citrate synthase	24.3	21.93	22.12	2.37	2.18	-0.19	2.37	2.18	1.2	1.04	-0.37	1.36	1.17	9.75
KEGG	M00010	Citrate cycle, first carbon oxidation, oxaloacetate => 2-oxoglutarate	H16B_00568	aconitate hydratase 2	23.97	17.57	16.88	6.4	7.09	0.69	6.4	7.09	3.72	4.11	0.89	4.99	4.17	14.16
KEGG	M00172	C4-dicarboxylic acid cycle, NADP - malic enzyme type	H16A_01002	malic enzyme (NADP)	22.85	20.62	20.34	2.23	2.51	0.28	2.23	2.51	1.11	1.24	0.3	1.48	1.26	12.61
KEGG	M00172	C4-dicarboxylic acid cycle, NADP - malic enzyme type	H16A_02921	phosphoenolpyruvate carboxylase	21.31	18.13	18.27	3.18	3.04	-0.14	3.18	3.04	1.71	1.57	-0.3	2.13	1.8	17.59
KEGG	M00230	Glutamate/aspartate transport system	H16A_00474	ABC-type transporter, permease component: PAAT		15.99	16.17	-15.99	-16.17	-0.18	2.09	1.92	1.02	0.87	-0.36	1.12	0.97	8.46
KEGG	M00230	Glutamate/aspartate transport system	H16B_01634	ABC-type transporter, periplasmic component:	18.29			18.29	18.29		2.05	2.12	1	1		1.41	1.21	30
KEGG	M00190	Iron(III) transport system	H16A_00759	ABC-type transporter, periplasmic component:	22.02	20.27	20.13	1.75	1.89	0.14	1.75	1.89	0.81	0.86	0.1	1.12	0.97	26.85
KEGG	M00611	Oxygenic photosynthesis in plants and cyanobacteria	H16A_00566	phosphoglycerate kinase	21	19.97	19.83	1.03	1.17	0.14	1.03	1.17	0.36	0.41	0.1	0.48	0.44	12.4
KEGG	M00611	Oxygenic photosynthesis in plants and cyanobacteria	H16A_00999	Fructose-1,6-bisphosphatase	19.29	19.05	19.04	0.24	0.25	0.01	0.24	0.25	-0.13	-0.17	-0.09	-0.16	-0.09	5.4
KEGG	M00611	Oxygenic photosynthesis in plants and cyanobacteria	H16A_02345	Ribose 5-phosphate isomerase	18.66	16.53	16.42	2.13	2.24	0.11	2.13	2.24	1.05	1.07	0.06	1.46	1.25	56.79
KEGG	M00611	Oxygenic photosynthesis in plants and cyanobacteria	H16A_03146	Glyceraldehyde 3-phosphate dehydrogenase	23.29	22.28	21.95	1.01	1.34	0.33	1.01	1.34	0.35	0.51	0.37	0.39	0.36	3.8
KEGG	M00611	Oxygenic photosynthesis in plants and cyanobacteria	H16A_03147	Transketolase	21.95	20.13	20.38	1.82	1.57	-0.25	1.82	1.57	0.86	0.66	-0.46	0.8	0.7	5.36
KEGG	M00611	Oxygenic photosynthesis in plants and cyanobacteria	H16B_00278	Fructose-bisphosphate aldolase class-I		17.03	17.07	-17.03	-17.07	-0.04	1.05	1.02	0.38	0.31	-0.16	0.39	0.36	6.97
KEGG	M00007	Pentose phosphate pathway, non-oxidative phase, fructose 6P => ribose 5P	H16A_02345	Ribose 5-phosphate isomerase	18.66	16.53	16.42	2.13	2.24	0.11	2.13	2.24	1.05	1.07	0.06	1.46	1.25	56.79
KEGG	M00007	Pentose phosphate pathway, non-oxidative phase, fructose 6P => ribose 5P	H16A_02346	Transaldolase	18.67	18.77	18.94	-0.1	-0.27	-0.17	-0.1	-0.27	-0.34	-0.49	-0.34	-0.38	-0.27	3.99
KEGG	M00007	Pentose phosphate pathway, non-oxidative phase, fructose 6P => ribose 5P	H16A_03147	Transketolase	21.95	20.13	20.38	1.82	1.57	-0.25	1.82	1.57	0.86	0.66	-0.46	0.8	0.7	5.36
KEGG	M00121	Heme biosynthesis, glutamate => protoheme/siroheme	H16A_02403	Glutamyl-tRNA synthetase	18.76	17.71	17.48	1.05	1.28	0.23	1.05	1.28	0.38	0.47	0.23	0.46	0.42	5.97
KEGG	M00121	Heme biosynthesis, glutamate => protoheme/siroheme	H16A_02919	two domain protein: Uroporphyrinogen-III	16.22	17.25	17	-1.03	-0.78	0.25	-1.03	-0.78	-0.92	-0.81	0.26	-1.06	-0.83	10.71
KEGG	M00121	Heme biosynthesis, glutamate => protoheme/siroheme	H16A_02920	porphobilinogen deaminase	16.43			16.43	16.43		0.19	0.26	-0.16	-0.16		-0.23	-0.15	30
KEGG	M00507	ChpA-ChpB/PilGH (chemosensory) two-component regulatory system	H16A_00740	Type IV pilus protein histidine kinase/response		15.95	16.22	-15.95	-16.22	-0.27	2.13	1.87	1.05	0.84	-0.49	1.04	0.9	6.24
KEGG	M00144	NADH:quinone oxidoreductase, prokaryotes	H16A_01052	NADH dehydrogenase chain C	19.07	17.58	17.62	1.49	1.45	-0.04	1.49	1.45	0.65	0.58	-0.16	0.77	0.68	12.37
KEGG	M00144	NADH:quinone oxidoreductase, prokaryotes	H16A_01053	NADH dehydrogenase chain D	21.32	18.96	19.19	2.36	2.13	-0.23	2.36	2.13	1.19	1.01	-0.43	1.29	1.11	8.25
KEGG	M00144	NADH:quinone oxidoreductase, prokaryotes	H16A_01054	NADH dehydrogenase chain E	15.86			15.86	15.86		-0.38	-0.31	-0.52	-0.52		-0.74	-0.57	30
KEGG	M00144	NADH:quinone oxidoreductase, prokaryotes	H16A_01055	NADH dehydrogenase chain F	20.81	18.26	18.11	2.55	2.7	0.15	2.55	2.7	1.31	1.36	0.11	1.82	1.55	39.01
KEGG	M00144	NADH:quinone oxidoreductase, prokaryotes	H16A_01056	NADH dehydrogenase chain G	22.05	20.28	19.68	1.77	2.37	0.6	1.77	2.37	0.82	1.16	0.76	0.95	0.83	4.25
KEGG	M00144	NADH:quinone oxidoreductase, prokaryotes	H16A_01057	NADH dehydrogenase chain H	16.02			16.02	16.02		-0.22	-0.15	-0.42	-0.42		-0.59	-0.45	30
KEGG	M00144	NADH:quinone oxidoreductase, prokaryotes	H16A_01061	NADH dehydrogenase chain L	18.49	16.75	17.1	1.74	1.39	-0.35	1.74	1.39	0.81	0.54	-0.6	0.6	0.54	3.69
KEGG	M00144	NADH:quinone oxidoreductase, prokaryotes	H16A_01062	NADH dehydrogenase chain M	17.15			17.15	17.15		0.91	0.98	0.29	0.29		0.41	0.38	30
KEGG	M00607	Glycerol transport system	H16A_02498	ABC-type sugar transporter, periplasmic	21.38	24.46	24.45	-3.08	-3.07	0.01	-3.08	-3.07	-2.21	-2.24	-0.09	-3.09	-2.51	79.46
KEGG	M00607	Glycerol transport system	H16A_02501	ABC-type sugar transport systems, permease		18.63	18.39	-18.63	-18.39	0.24	-0.55	-0.3	-0.62	-0.51	0.24	-0.65	-0.5	7.6
KEGG	M00607	Glycerol transport system	H16A_02502	ABC-type transporter, ATPase component: CUT1	17.96	19.37	19.65	-1.41	-1.69	-0.28	-1.41	-1.69	-1.16	-1.38	-0.5	-1.49	-1.19	8.19
KEGG	M00607	Glycerol transport system	H16A_02503	ABC-type transporter, ATPase component: CUT1		19.1	19.71	-19.1	-19.71	-0.61	-1.02	-1.62	-0.92	-1.34	-0.97	-1.02	-0.8	3.81
KEGG	M00331	Type II general secretion system	H16A_03543	general secretion pathway protein D		16.17	15.7	-16.17	-15.7	0.47	1.91	2.39	0.91	1.17	0.57	1.13	0.98	5.91
KEGG	M00019	Valine/isoleucine biosynthesis, pyruvate => valine / 2-oxobutanoate => isoleucine	H16A_00561	Branched-chain amino acid aminotransferase	18.86	19.46	19.6	-0.6	-0.74	-0.14	-0.6	-0.74	-0.66	-0.79	-0.3	-0.84	-0.65	7.8
KEGG	M00019	Valine/isoleucine biosynthesis, pyruvate => valine / 2-oxobutanoate => isoleucine	H16A_01035	acetolactate synthase III (valine sensitive)	22.39	18.27	18.63	4.12	3.76	-0.36	4.12	3.76	2.29	2.02	-0.61	2.67	2.25	11.38
KEGG	M00019	Valine/isoleucine biosynthesis, pyruvate => valine / 2-oxobutanoate => isoleucine	H16A_01036	acetolactate synthase III small subunit	20.96	17.38	17.92	3.58	3.04	-0.54	3.58	3.04	1.96	1.57	-0.87	1.97	1.67	6.56
KEGG	M00019	Valine/isoleucine biosynthesis, pyruvate => valine / 2-oxobutanoate => isoleucine	H16A_01037	Ketol-acid reductoisomerase	24.4	21.6	21.48	2.8	2.92	0.12	2.8	2.92	1.47	1.5	0.07	2.06	1.74	68.19
KEGG	M00019	Valine/isoleucine biosynthesis, pyruvate => valine / 2-oxobutanoate => isoleucine	H16B_00313	acetolactate synthase large subunit (TPP	16.39			16.39	16.39		0.15	0.22	-0.19	-0.19		-0.27	-0.18	30
KEGG	M00643	Multidrug resistance, efflux pump MexXY-OprM	H16A_03355	Cation/multidrug efflux system outer membrane	16.35	17	17.6	-0.65	-1.25	-0.6	-0.65	-1.25	-0.69	-1.11	-0.96	-0.71	-0.55	3.09
KEGG	M00643	Multidrug resistance, efflux pump MexXY-OprM	H16A_03731	outer membrane efflux protein	20.28	17.81	17.51	2.47	2.77	0.3	2.47	2.77	1.26	1.41	0.33	1.69	1.44	13.02
KEGG	M00118	Glutathione biosynthesis, glutamate => glutathione	H16A_00322	Gamma-glutamate-cysteine ligase	17.84	19.24	19.29	-1.4	-1.45	-0.05	-1.4	-1.45	-1.16	-1.23	-0.17	-1.58	-1.26	22.6
KEGG	M00118	Glutathione biosynthesis, glutamate => glutathione	H16A_00323	glutathione synthase	16.86	18.18	17.86	-1.32	-1	0.32	-1.32	-1	-1.11	-0.95	0.36	-1.24	-0.98	9.22
KEGG	M00050	Guanine ribonucleotide biosynthesis IMP => GDP,GTP	H16A_00567	pyruvate kinase	18.47			18.47	18.47		2.23	2.3	1.11	1.11		1.57	1.34	30
KEGG	M00050	Guanine ribonucleotide biosynthesis IMP => GDP,GTP	H16A_01917	glutamine amidotransferase	15.7	17.29	17.16	-1.59	-1.46	0.13	-1.59	-1.46	-1.27	-1.24	0.09	-1.72	-1.38	44.82
KEGG	M00050	Guanine ribonucleotide biosynthesis IMP => GDP,GTP	H16A_02368	nucleoside diphosphate kinase	21.81	20.34	20.32	1.47	1.49	0.02	1.47	1.49	0.64	0.61	-0.07	0.84	0.74	28.71
KEGG	M00362	Nucleotide sugar biosynthesis, prokaryotes	H16A_00262	UDP-N-acetylglucosamine	17.51	16.56	16.33	0.95	1.18	0.23	0.95	1.18	0.31	0.41	0.23	0.37	0.35	5.08
KEGG	M00362	Nucleotide sugar biosynthesis, prokaryotes	H16A_02905	Mannose-1-phosphate guanylyltransferase	20.43	17.7	17.39	2.73	3.04	0.31	2.73	3.04	1.42	1.57	0.34	1.91	1.62	14.15
KEGG	M00614	Anoxygenic photosynthesis in green sulfur bacteria	H16A_00547	Succinyl-CoA synthetase beta chain	23.85	22.57	22.44	1.28	1.41	0.13	1.28	1.41	0.52	0.56	0.09	0.71	0.63	19.3
KEGG	M00614	Anoxygenic photosynthesis in green sulfur bacteria	H16A_01907	Methyl-cis-aconitic acid hydratase/Aconitate	15.4	16.85	16.47	-1.45	-1.07	0.38	-1.45	-1.07	-1.19	-0.99	0.44	-1.27	-1.01	8
KEGG	M00614	Anoxygenic photosynthesis in green sulfur bacteria	H16A_02038	phosphoenolpyruvate synthase	23.44	22.43	22.27	1.01	1.17	0.16	1.01	1.17	0.35	0.41	0.13	0.46	0.42	9.42
KEGG	M00614	Anoxygenic photosynthesis in green sulfur bacteria	H16A_02528	fumarate hydratase class I	22.49	19.43	20.02	3.06	2.47	-0.59	3.06	2.47	1.63	1.22	-0.94	1.45	1.24	4.92
KEGG	M00614	Anoxygenic photosynthesis in green sulfur bacteria	H16A_02630	succinate dehydrogenase (flavoprotein subunit)	23.4	20.62	20.84	2.78	2.56	-0.22	2.78	2.56	1.46	1.27	-0.41	1.68	1.43	10.73
KEGG	M00614	Anoxygenic photosynthesis in green sulfur bacteria	H16A_02634	malate dehydrogenase	24.15	22.06	22.14	2.09	2.01	-0.08	2.09	2.01	1.02	0.93	-0.21	1.25	1.07	14.94
KEGG	M00614	Anoxygenic photosynthesis in green sulfur bacteria	H16A_02921	phosphoenolpyruvate carboxylase	21.31	18.13	18.27	3.18	3.04	-0.14	3.18	3.04	1.71	1.57	-0.3	2.13	1.8	17.59
KEGG	M00614	Anoxygenic photosynthesis in green sulfur bacteria	H16B_00103	fumarate hydratase class II		18.61	18.55	-18.61	-18.55	0.06	-0.53	-0.46	-0.61	-0.61	-0.01	-0.86	-0.67	196.06
KEGG	M00614	Anoxygenic photosynthesis in green sulfur bacteria	H16B_00568	aconitate hydratase 2	23.97	17.57	16.88	6.4	7.09	0.69	6.4	7.09	3.72	4.11	0.89	4.99	4.17	14.16
KEGG	M00135	GABA biosynthesis, eukaryotes, putrescine => GABA	H16A_00745	NAD-dependent aldehyde dehydrogenase	18.71	18.67	18.57	0.04	0.14	0.1	0.04	0.14	-0.26	-0.24	0.04	-0.33	-0.23	20.1
KEGG	M00183	RNA polymerase, bacteria	H16A_03458	DNA-directed RNA polymerase alpha subunit	22.44	21	21.3	1.44	1.14	-0.3	1.44	1.14	0.62	0.39	-0.53	0.4	0.37	3.14
KEGG	M00183	RNA polymerase, bacteria	H16A_03497	DNA-directed RNA polymerase beta subunit	23.54	22.72	22.68	0.82	0.86	0.04	0.82	0.86	0.23	0.21	-0.04	0.29	0.28	17.7
KEGG	M00239	Peptides/nickel transport system	H16A_02949	ABC-type transporter, periplasmic component:		16.14	15.45	-16.14	-15.45	0.69	1.94	2.64	0.93	1.32	0.89	1.06	0.92	4.12
KEGG	M00632	Galactose degradation, Leloir pathway, galactose => alpha-D-glucose-1P	H16A_02863	Aldose 1-epimerase	16.56			16.56	16.56		0.32	0.39	-0.08	-0.08		-0.11	-0.05	30
KEGG	M00609	Cysteine biosynthesis, methionine => cysteine	H16A_00230	S-Adenosylmethionine synthetase	20.61	20.6	20.68	0.01	-0.07	-0.08	0.01	-0.07	-0.27	-0.37	-0.21	-0.33	-0.23	4.96
KEGG	M00549	Nucleotide sugar biosynthesis, glucose => UDP-glucose	H16B_02564	Glucokinase		16.07	16.03	-16.07	-16.03	0.04	2.01	2.06	0.97	0.96	-0.04	1.34	1.15	77.54
KEGG	M00087	beta-Oxidation	PHG_00222	probable acyl-coa dehydrogenase	18.71	19.65	19.52	-0.94	-0.81	0.13	-0.94	-0.81	-0.87	-0.83	0.09	-1.15	-0.91	30.36
KEGG	M00087	beta-Oxidation	H16A_00461	two domain protein: 3-hydroxyacyl-CoA	24.42	18.13	17.61	6.29	6.81	0.52	6.29	6.81	3.65	3.93	0.64	4.97	4.15	19.05
KEGG	M00087	beta-Oxidation	H16A_00462	Acetyl-CoA C-acyltransferase	24.2	18.2	16.44	6	7.76	1.76	6	7.76	3.47	4.52	2.41	4.2	3.51	5.37
KEGG	M00087	beta-Oxidation	H16A_00816	Acyl-CoA dehydrogenase	21.22	20.3	20.22	0.92	1	0.08	0.92	1	0.29	0.3	0.01	0.41	0.38	94.83
KEGG	M00087	beta-Oxidation	H16A_01068	Acyl-CoA dehydrogenase	21.72	20.89	20.64	0.83	1.08	0.25	0.83	1.08	0.24	0.35	0.26	0.26	0.26	3.71
KEGG	M00087	beta-Oxidation	H16A_01091	FadE2-like Acyl-CoA dehydrogenase (ACAD)	19.4	20.76	20.57	-1.36	-1.17	0.19	-1.36	-1.17	-1.13	-1.06	0.17	-1.44	-1.15	20.71
KEGG	M00087	beta-Oxidation	H16A_02291	probable enoyl-CoA hydratase	18.18	15.85	16.13	2.33	2.05	-0.28	2.33	2.05	1.18	0.96	-0.5	1.21	1.04	6.91
KEGG	M00087	beta-Oxidation	H16A_03307	putative enoyl-CoA hydratase	18.99	19.3	19.38	-0.31	-0.39	-0.08	-0.31	-0.39	-0.47	-0.57	-0.21	-0.61	-0.46	8
KEGG	M00087	beta-Oxidation	H16B_00200	Beta-ketoadipyl CoA thiolase	18.56	16.84	17.19	1.72	1.37	-0.35	1.72	1.37	0.79	0.53	-0.6	0.58	0.52	3.6
KEGG	M00237	Branched-chain amino acid transport system	H16A_02622	ABC-type transporter, ATPase component: HAAT	16.63			16.63	16.63		0.39	0.46	-0.04	-0.04		-0.06	-0.01	30
KEGG	M00237	Branched-chain amino acid transport system	H16A_02623	ABC-type transporter, ATPase component: HAAT	15.4			15.4	15.4		-0.84	-0.77	-0.81	-0.81		-1.15	-0.91	30
KEGG	M00237	Branched-chain amino acid transport system	H16A_02626	ABC-type transporter, periplasmic component:	22.18	21.41	21.39	0.77	0.79	0.02	0.77	0.79	0.2	0.17	-0.07	0.22	0.22	8.52
KEGG	M00237	Branched-chain amino acid transport system	H16A_03028	ABC-type transporter, permease component: HAAT	14.6			14.6	14.6		-1.64	-1.57	-1.31	-1.31		-1.85	-1.49	30
KEGG	M00237	Branched-chain amino acid transport system	H16A_03030	ABC-type transporter, periplasmic component:	23.45	19.26	18.85	4.19	4.6	0.41	4.19	4.6	2.34	2.55	0.49	3.16	2.65	16.05
KEGG	M00237	Branched-chain amino acid transport system	H16A_03630	ABC-type transporter, periplasmic component:	20.88	21.54	21.23	-0.66	-0.35	0.31	-0.66	-0.35	-0.69	-0.54	0.34	-0.66	-0.5	5.86
KEGG	M00237	Branched-chain amino acid transport system	H16A_03660	ABC-type transporter, periplasmic component		19.89	19.56	-19.89	-19.56	0.33	-1.81	-1.47	-1.41	-1.24	0.37	-1.65	-1.32	11.53
KEGG	M00237	Branched-chain amino acid transport system	H16B_02008	ABC-type transporter, periplasmic component:	16.41			16.41	16.41		0.17	0.24	-0.18	-0.18		-0.25	-0.17	30
KEGG	M00237	Branched-chain amino acid transport system	H16B_02041	ABC-type transporter, periplasmic component:		20.74	21.12	-20.74	-21.12	-0.38	-2.66	-3.03	-1.94	-2.22	-0.64	-2.55	-2.07	10.47
KEGG	M00119	Pantothenate biosynthesis, valine/L-aspartate => pantothenate	H16A_00561	Branched-chain amino acid aminotransferase	18.86	19.46	19.6	-0.6	-0.74	-0.14	-0.6	-0.74	-0.66	-0.79	-0.3	-0.84	-0.65	7.8
KEGG	M00119	Pantothenate biosynthesis, valine/L-aspartate => pantothenate	H16A_03129	Aspartate 1-decarboxylase	18.2			18.2	18.2		1.96	2.03	0.94	0.94		1.33	1.14	30
KEGG	M00093	Phosphatidylethanolamine (PE) biosynthesis, PA => PS => PE	H16A_01038	phosphatidylserine decarboxylase	15.92			15.92	15.92		-0.32	-0.25	-0.48	-0.48		-0.68	-0.52	30
KEGG	M00432	Leucine biosynthesis, 2-oxoisovalerate => 2-oxoisocaproate	H16A_01041	2-Isopropylmalate synthase	20.75	18.66	18.86	2.09	1.89	-0.2	2.09	1.89	1.02	0.86	-0.39	1.09	0.94	7.77
KEGG	M00432	Leucine biosynthesis, 2-oxoisovalerate => 2-oxoisocaproate	H16A_02619	3-Isopropylmalate dehydrogenase	20.69	18.88	18.63	1.81	2.06	0.25	1.81	2.06	0.85	0.96	0.26	1.12	0.97	11.21
KEGG	M00432	Leucine biosynthesis, 2-oxoisovalerate => 2-oxoisocaproate	H16A_02620	3-Isopropylmalate dehydratase small subunit	19.22	17.31	17.8	1.91	1.42	-0.49	1.91	1.42	0.91	0.56	-0.8	0.57	0.51	3.04
KEGG	M00432	Leucine biosynthesis, 2-oxoisovalerate => 2-oxoisocaproate	H16A_02621	3-Isopropylmalate dehydratase large subunit	21.19	18.73	19.22	2.46	1.97	-0.49	2.46	1.97	1.26	0.91	-0.8	1.06	0.92	4.42
KEGG	M00013	Malonate semialdehyde pathway, propanoyl-CoA => Acetyl-CoA	PHG_00222	probable acyl-coa dehydrogenase	18.71	19.65	19.52	-0.94	-0.81	0.13	-0.94	-0.81	-0.87	-0.83	0.09	-1.15	-0.91	30.36
KEGG	M00013	Malonate semialdehyde pathway, propanoyl-CoA => Acetyl-CoA	H16A_00273	Methylmalonate-semialdehyde dehydrogenase	16.89	19.06	19.01	-2.17	-2.12	0.05	-2.17	-2.12	-1.64	-1.65	-0.03	-2.31	-1.87	176.24
KEGG	M00013	Malonate semialdehyde pathway, propanoyl-CoA => Acetyl-CoA	H16A_00816	Acyl-CoA dehydrogenase	21.22	20.3	20.22	0.92	1	0.08	0.92	1	0.29	0.3	0.01	0.41	0.38	94.83
KEGG	M00013	Malonate semialdehyde pathway, propanoyl-CoA => Acetyl-CoA	H16A_01068	Acyl-CoA dehydrogenase	21.72	20.89	20.64	0.83	1.08	0.25	0.83	1.08	0.24	0.35	0.26	0.26	0.26	3.71
KEGG	M00013	Malonate semialdehyde pathway, propanoyl-CoA => Acetyl-CoA	H16A_01091	FadE2-like Acyl-CoA dehydrogenase (ACAD)	19.4	20.76	20.57	-1.36	-1.17	0.19	-1.36	-1.17	-1.13	-1.06	0.17	-1.44	-1.15	20.71
KEGG	M00140	C1-unit interconversion, prokaryotes	H16A_02834	Glycine/serine hydroxymethyltransferase	21.94	20.28	20.2	1.66	1.74	0.08	1.66	1.74	0.76	0.76	0.01	1.07	0.93	244.27
KEGG	M00580	Pentose phosphate pathway, archaea, fructose 6P => ribose 5P	H16A_02345	Ribose 5-phosphate isomerase	18.66	16.53	16.42	2.13	2.24	0.11	2.13	2.24	1.05	1.07	0.06	1.46	1.25	56.79
KEGG	M00178	Ribosome, bacteria	H16A_00371	LSU ribosomal protein L25	22.44	20.8	20.18	1.64	2.26	0.62	1.64	2.26	0.74	1.09	0.79	0.83	0.73	3.79
KEGG	M00178	Ribosome, bacteria	H16A_00482	LSU ribosomal protein L13	22.43	21.17	20.96	1.26	1.47	0.21	1.26	1.47	0.51	0.59	0.2	0.66	0.59	8.86
KEGG	M00178	Ribosome, bacteria	H16A_00483	SSU ribosomal protein S9	21.76	20.91	20.84	0.85	0.92	0.07	0.85	0.92	0.25	0.25	0	0.35	0.33	30
KEGG	M00178	Ribosome, bacteria	H16A_00798	SSU ribosomal protein S1	23.75	23.16	23.14	0.59	0.61	0.02	0.59	0.61	0.09	0.06	-0.07	0.06	0.09	3.51
KEGG	M00178	Ribosome, bacteria	H16A_00894	SSU ribosomal protein S16	21.35	20.49	20.53	0.86	0.82	-0.04	0.86	0.82	0.26	0.19	-0.16	0.22	0.22	4.57
KEGG	M00178	Ribosome, bacteria	H16A_00897	LSU ribosomal protein L19	22.14	20.2	20.4	1.94	1.74	-0.2	1.94	1.74	0.93	0.76	-0.39	0.96	0.83	7
KEGG	M00178	Ribosome, bacteria	H16A_01044	SSU ribosomal protein S15	18.49	18.89	19.06	-0.4	-0.57	-0.17	-0.4	-0.57	-0.53	-0.68	-0.34	-0.65	-0.5	5.76
KEGG	M00178	Ribosome, bacteria	H16A_01342	LSU ribosomal protein L20	19.74	17.55	17.9	2.19	1.84	-0.35	2.19	1.84	1.09	0.82	-0.6	0.99	0.86	5.17
KEGG	M00178	Ribosome, bacteria	H16A_02279	SSU ribosomal protein S6	20.83	20.3	20.22	0.53	0.61	0.08	0.53	0.61	0.05	0.06	0.01	0.07	0.1	17.75
KEGG	M00178	Ribosome, bacteria	H16A_02397	LSU ribosomal protein L31	21.16	19.87	19.89	1.29	1.27	-0.02	1.29	1.27	0.53	0.47	-0.13	0.63	0.56	12.38
KEGG	M00178	Ribosome, bacteria	H16A_02728	SSU ribosomal protein S21		16.45	15.76	-16.45	-15.76	0.69	1.63	2.33	0.74	1.13	0.89	0.8	0.7	3.45
KEGG	M00178	Ribosome, bacteria	H16A_03034	LSU ribosomal protein L28	21.49	20.64	20.73	0.85	0.76	-0.09	0.85	0.76	0.25	0.15	-0.23	0.15	0.17	2.88
KEGG	M00178	Ribosome, bacteria	H16A_03457	LSU ribosomal protein L17	21.69	19.96	19.79	1.73	1.9	0.17	1.73	1.9	0.8	0.86	0.14	1.09	0.94	19.07
KEGG	M00178	Ribosome, bacteria	H16A_03461	SSU ribosomal protein S13	21.52	20.63	20.48	0.89	1.04	0.15	0.89	1.04	0.27	0.33	0.11	0.36	0.34	8.81
KEGG	M00178	Ribosome, bacteria	H16A_03466	LSU ribosomal protein L30	20.98	19.45	19.37	1.53	1.61	0.08	1.53	1.61	0.68	0.68	0.01	0.96	0.83	218.56
KEGG	M00178	Ribosome, bacteria	H16A_03467	SSU ribosomal protein S5	21.81	20.62	20.24	1.19	1.57	0.38	1.19	1.57	0.46	0.66	0.44	0.53	0.48	4.16
KEGG	M00178	Ribosome, bacteria	H16A_03468	LSU ribosomal protein L18	22.27	21	21.16	1.27	1.11	-0.16	1.27	1.11	0.51	0.37	-0.33	0.42	0.39	4.34
KEGG	M00178	Ribosome, bacteria	H16A_03469	LSU ribosomal protein L6P	23.02	21.87	21.42	1.15	1.6	0.45	1.15	1.6	0.44	0.68	0.54	0.47	0.43	3.41
KEGG	M00178	Ribosome, bacteria	H16A_03472	LSU ribosomal protein L5	22.95	21.03	21.51	1.92	1.44	-0.48	1.92	1.44	0.92	0.57	-0.79	0.59	0.53	3.11
KEGG	M00178	Ribosome, bacteria	H16A_03473	LSU ribosomal protein L24	21.91	20.33	20.39	1.58	1.52	-0.06	1.58	1.52	0.71	0.62	-0.19	0.82	0.72	11.28
KEGG	M00178	Ribosome, bacteria	H16A_03476	LSU ribosomal protein L29	21.32	20.1	20.34	1.22	0.98	-0.24	1.22	0.98	0.48	0.29	-0.44	0.29	0.28	2.9
KEGG	M00178	Ribosome, bacteria	H16A_03477	LSU ribosomal protein L16	22.09	21.17	21.06	0.92	1.03	0.11	0.92	1.03	0.29	0.32	0.06	0.39	0.36	16.36
KEGG	M00178	Ribosome, bacteria	H16A_03479	LSU ribosomal protein L22	21.44	20.06	19.69	1.38	1.75	0.37	1.38	1.75	0.58	0.77	0.43	0.7	0.62	5.1
KEGG	M00178	Ribosome, bacteria	H16A_03481	LSU ribosomal protein L2	22.79	21.82	21.71	0.97	1.08	0.11	0.97	1.08	0.33	0.35	0.06	0.44	0.4	18.22
KEGG	M00178	Ribosome, bacteria	H16A_03482	LSU ribosomal protein L23	22.34	20.93	20.86	1.41	1.48	0.07	1.41	1.48	0.6	0.6	0	0.85	0.74	30
KEGG	M00178	Ribosome, bacteria	H16A_03484	LSU ribosomal protein L3	22.82	20.86	20.82	1.96	2	0.04	1.96	2	0.94	0.92	-0.04	1.29	1.11	74.73
KEGG	M00178	Ribosome, bacteria	H16A_03490	SSU ribosomal protein S10	21.18	20.57	20.47	0.61	0.71	0.1	0.61	0.71	0.1	0.12	0.04	0.13	0.15	8.88
KEGG	M00178	Ribosome, bacteria	H16A_03493	SSU ribosomal protein S7	22.44	21.59	21.34	0.85	1.1	0.25	0.85	1.1	0.25	0.36	0.26	0.28	0.27	3.83
KEGG	M00178	Ribosome, bacteria	H16A_03494	SSU ribosomal protein S12	19.97	19.98	19.8	-0.01	0.17	0.18	-0.01	0.17	-0.29	-0.22	0.16	-0.26	-0.17	5.17
KEGG	M00178	Ribosome, bacteria	H16A_03498	LSU ribosomal protein L7/L12	21.91	20.46	20.78	1.45	1.13	-0.32	1.45	1.13	0.62	0.38	-0.56	0.38	0.36	2.95
KEGG	M00178	Ribosome, bacteria	H16A_03499	LSU ribosomal protein L10	21.3	19.54	19.56	1.76	1.74	-0.02	1.76	1.74	0.82	0.76	-0.13	1.04	0.9	19.55
KEGG	M00178	Ribosome, bacteria	H16A_03500	LSU ribosomal protein L1	22.89	21.42	21.29	1.47	1.6	0.13	1.47	1.6	0.64	0.68	0.09	0.88	0.77	23.58
KEGG	M00178	Ribosome, bacteria	H16A_03501	LSU ribosomal protein L11	21.65	20.01	19.37	1.64	2.28	0.64	1.64	2.28	0.74	1.1	0.81	0.82	0.72	3.72
KEGG	M00083	Fatty acid biosynthesis, elongation	H16A_00743	short chain dehydrogenase	16.9	16.94	17.2	-0.04	-0.3	-0.26	-0.04	-0.3	-0.31	-0.51	-0.47	-0.3	-0.21	2.89
KEGG	M00083	Fatty acid biosynthesis, elongation	H16A_02565	3-Oxoacyl-(acyl-carrier-protein) synthase	20.81	19.66	19.52	1.15	1.29	0.14	1.15	1.29	0.44	0.48	0.1	0.59	0.53	14.8
KEGG	M00083	Fatty acid biosynthesis, elongation	H16A_02567	3-Oxoacyl-[acyl-carrier-protein] reductase	20.1	18.25	18.71	1.85	1.39	-0.46	1.85	1.39	0.88	0.54	-0.76	0.56	0.5	3.09
KEGG	M00083	Fatty acid biosynthesis, elongation	H16B_01629	Enoyl-[acyl-carrier-protein]	16.8			16.8	16.8		0.56	0.63	0.07	0.07		0.1	0.12	30
KEGG	M00001	Glycolysis (Embden-Meyerhof pathway), glucose => pyruvate	H16A_00493	phosphoglycerate mutase 2 protein	16.76			16.76	16.76		0.52	0.59	0.04	0.04		0.06	0.09	30
KEGG	M00001	Glycolysis (Embden-Meyerhof pathway), glucose => pyruvate	H16A_00566	phosphoglycerate kinase	21	19.97	19.83	1.03	1.17	0.14	1.03	1.17	0.36	0.41	0.1	0.48	0.44	12.4
KEGG	M00001	Glycolysis (Embden-Meyerhof pathway), glucose => pyruvate	H16A_00567	pyruvate kinase	18.47			18.47	18.47		2.23	2.3	1.11	1.11		1.57	1.34	30
KEGG	M00001	Glycolysis (Embden-Meyerhof pathway), glucose => pyruvate	H16A_01047	triosephosphate isomerase	19.11	16.96	16.33	2.15	2.78	0.63	2.15	2.78	1.06	1.41	0.8	1.27	1.09	5.01
KEGG	M00001	Glycolysis (Embden-Meyerhof pathway), glucose => pyruvate	H16A_01502	Glucose-6-phosphate isomerase	17.09			17.09	17.09		0.85	0.92	0.25	0.25		0.35	0.33	30
KEGG	M00001	Glycolysis (Embden-Meyerhof pathway), glucose => pyruvate	H16A_03146	Glyceraldehyde 3-phosphate dehydrogenase	23.29	22.28	21.95	1.01	1.34	0.33	1.01	1.34	0.35	0.51	0.37	0.39	0.36	3.8
KEGG	M00001	Glycolysis (Embden-Meyerhof pathway), glucose => pyruvate	H16B_00278	Fructose-bisphosphate aldolase class-I		17.03	17.07	-17.03	-17.07	-0.04	1.05	1.02	0.38	0.31	-0.16	0.39	0.36	6.97
KEGG	M00001	Glycolysis (Embden-Meyerhof pathway), glucose => pyruvate	H16B_02564	Glucokinase		16.07	16.03	-16.07	-16.03	0.04	2.01	2.06	0.97	0.96	-0.04	1.34	1.15	77.54
KEGG	M00166	Reductive pentose phosphate cycle, ribulose-5P => glyceraldehyde-3P	H16A_00566	phosphoglycerate kinase	21	19.97	19.83	1.03	1.17	0.14	1.03	1.17	0.36	0.41	0.1	0.48	0.44	12.4
KEGG	M00166	Reductive pentose phosphate cycle, ribulose-5P => glyceraldehyde-3P	H16A_03146	Glyceraldehyde 3-phosphate dehydrogenase	23.29	22.28	21.95	1.01	1.34	0.33	1.01	1.34	0.35	0.51	0.37	0.39	0.36	3.8
KEGG	M00308	Semi-phosphorylative Entner-Doudoroff pathway, gluconate => glycerate-3P	H16A_00566	phosphoglycerate kinase	21	19.97	19.83	1.03	1.17	0.14	1.03	1.17	0.36	0.41	0.1	0.48	0.44	12.4
KEGG	M00308	Semi-phosphorylative Entner-Doudoroff pathway, gluconate => glycerate-3P	H16A_03146	Glyceraldehyde 3-phosphate dehydrogenase	23.29	22.28	21.95	1.01	1.34	0.33	1.01	1.34	0.35	0.51	0.37	0.39	0.36	3.8
KEGG	M00308	Semi-phosphorylative Entner-Doudoroff pathway, gluconate => glycerate-3P	H16B_01212	2-Keto-3-deoxygluconate kinase		16.15	15.64	-16.15	-15.64	0.51	1.93	2.45	0.93	1.21	0.63	1.13	0.98	5.51
KEGG	M00308	Semi-phosphorylative Entner-Doudoroff pathway, gluconate => glycerate-3P	H16B_01213	2-Keto-3-deoxy-6-phosphogluconate aldolase	15.99	18.3	17.5	-2.31	-1.51	0.8	-2.31	-1.51	-1.73	-1.27	1.04	-1.5	-1.2	4.69
KEGG	M00123	Biotin biosynthesis, pimeloyl-ACP/CoA => biotin	H16A_00181	8-Amino-7-oxononanoate synthase		15.24	16.06	-15.24	-16.06	-0.82	2.84	2.03	1.49	0.94	-1.27	0.97	0.84	3.15
KEGG	M00438	Nitrate/nitrite transport system	H16A_00357	ABC-type transporter, ATPase component: NitT	17.74			17.74	17.74		1.5	1.57	0.66	0.66		0.93	0.81	30
KEGG	M00438	Nitrate/nitrite transport system	H16A_00358	ABC-type transporter, permease component: NitT	14.86			14.86	14.86		-1.38	-1.31	-1.14	-1.14		-1.61	-1.29	30
KEGG	M00438	Nitrate/nitrite transport system	H16A_00359	ABC-type transporter, periplasmic component:	19.72			19.72	19.72		3.48	3.55	1.89	1.89		2.67	2.25	30
KEGG	M00335	Sec (secretion) system	H16A_00335	preprotein translocase subunit SecB	19.33	17.28	17.76	2.05	1.57	-0.48	2.05	1.57	1	0.66	-0.79	0.71	0.63	3.45
KEGG	M00335	Sec (secretion) system	H16A_00363	signal recognition particle receptor FtsY	15.52	15.88	15.63	-0.36	-0.11	0.25	-0.36	-0.11	-0.51	-0.39	0.26	-0.48	-0.36	5.61
KEGG	M00335	Sec (secretion) system	H16A_03241	signal recognition particle GTPase	17.66	18.09	18.13	-0.43	-0.47	-0.04	-0.43	-0.47	-0.55	-0.62	-0.16	-0.73	-0.56	11.77
KEGG	M00335	Sec (secretion) system	H16A_03264	preprotein translocase subunit SecA	21.19	18.64	18.32	2.55	2.87	0.32	2.55	2.87	1.31	1.47	0.36	1.74	1.48	12.43
KEGG	M00335	Sec (secretion) system	H16A_03744	inner membrane protein	20.66	18.71	19.14	1.95	1.52	-0.43	1.95	1.52	0.94	0.62	-0.71	0.68	0.6	3.6
KEGG	M00375	Hydroxypropionate-hydroxybutylate cycle	H16A_00170	Acetyl-CoA acetyltransferase	20.79	20.94	21.23	-0.15	-0.44	-0.29	-0.15	-0.44	-0.37	-0.6	-0.51	-0.39	-0.28	3.14
KEGG	M00375	Hydroxypropionate-hydroxybutylate cycle	H16A_00461	two domain protein: 3-hydroxyacyl-CoA	24.42	18.13	17.61	6.29	6.81	0.52	6.29	6.81	3.65	3.93	0.64	4.97	4.15	19.05
KEGG	M00375	Hydroxypropionate-hydroxybutylate cycle	H16A_01223	Acetyl-CoA carboxylase carboxyltransferase	17.27	17.81	18.23	-0.54	-0.96	-0.42	-0.54	-0.96	-0.62	-0.92	-0.7	-0.67	-0.51	3.6
KEGG	M00375	Hydroxypropionate-hydroxybutylate cycle	H16A_01438	Acetyl-CoA acetyltransferase	23.2	23.01	22.86	0.19	0.34	0.15	0.19	0.34	-0.16	-0.11	0.11	-0.13	-0.07	4.01
KEGG	M00375	Hydroxypropionate-hydroxybutylate cycle	H16A_01445	Acetyl-CoA acetyltransferase	21.9	21	20.69	0.9	1.21	0.31	0.9	1.21	0.28	0.43	0.34	0.3	0.29	3.43
KEGG	M00375	Hydroxypropionate-hydroxybutylate cycle	H16A_01528	Acetyl-CoA acetyltransferase	22.16	21.52	21.44	0.64	0.72	0.08	0.64	0.72	0.12	0.12	0.01	0.16	0.17	38.57
KEGG	M00375	Hydroxypropionate-hydroxybutylate cycle	H16A_02611	Acetyl-CoA carboxylase carboxyltransferase	17.62	18.14	17.76	-0.52	-0.14	0.38	-0.52	-0.14	-0.61	-0.41	0.44	-0.46	-0.34	3.8
KEGG	M00375	Hydroxypropionate-hydroxybutylate cycle	H16A_03171	biotin carboxyl carrier protein of acetyl-CoA	15.98	18.25	18.49	-2.27	-2.51	-0.24	-2.27	-2.51	-1.7	-1.89	-0.44	-2.27	-1.83	13.13
KEGG	M00048	Inosine monophosphate biosynthesis, PRPP + glutamine => IMP	H16A_00569	Phosphoribosylaminoimidazole-succinocarboxamide	20.27	19.29	19.35	0.98	0.92	-0.06	0.98	0.92	0.33	0.25	-0.19	0.3	0.29	4.95
KEGG	M00048	Inosine monophosphate biosynthesis, PRPP + glutamine => IMP	H16A_01511	Phosphoribosyl-formylglycinamidine synthase	20.21	17.95	18.2	2.26	2.01	-0.25	2.26	2.01	1.13	0.93	-0.46	1.18	1.02	7.23
KEGG	M00048	Inosine monophosphate biosynthesis, PRPP + glutamine => IMP	H16A_01892	phosphoribosylglycinamide formyltransferase 2	18.21	18.8	18.87	-0.59	-0.66	-0.07	-0.59	-0.66	-0.65	-0.74	-0.2	-0.86	-0.67	11.19
KEGG	M00048	Inosine monophosphate biosynthesis, PRPP + glutamine => IMP	H16A_03077	phosphoribosylformylglycinamidine cyclo-ligase	20.22	19.06	19.24	1.16	0.98	-0.18	1.16	0.98	0.44	0.29	-0.36	0.3	0.29	3.33
KEGG	M00048	Inosine monophosphate biosynthesis, PRPP + glutamine => IMP	H16A_03124	adenylosuccinate lyase	20.75	18.64	18.38	2.11	2.37	0.26	2.11	2.37	1.04	1.16	0.27	1.39	1.19	13.11
KEGG	M00532	Photorespiration	H16A_02834	Glycine/serine hydroxymethyltransferase	21.94	20.28	20.2	1.66	1.74	0.08	1.66	1.74	0.76	0.76	0.01	1.07	0.93	244.27
KEGG	M00532	Photorespiration	H16A_03109	Catalase	20.6	20.86	20.89	-0.26	-0.29	-0.03	-0.26	-0.29	-0.44	-0.51	-0.14	-0.59	-0.45	10.93
KEGG	M00198	Putative sn-glycerol-phosphate transport system	H16A_02327	ABC-type transporter, ATPase component: CUT1	15.82			15.82	15.82		-0.42	-0.35	-0.54	-0.54		-0.76	-0.59	30
KEGG	M00573	Biotin biosynthesis, BioI pathway, long-chain-acyl-ACP => pimeloyl-ACP => biotin	H16A_00181	8-Amino-7-oxononanoate synthase		15.24	16.06	-15.24	-16.06	-0.82	2.84	2.03	1.49	0.94	-1.27	0.97	0.84	3.15
KEGG	M00555	Betaine biosynthesis, choline => betaine	H16A_01919	Putative Lactaldehyde dehydrogenase	20.22	20.77	20.92	-0.55	-0.7	-0.15	-0.55	-0.7	-0.62	-0.76	-0.31	-0.79	-0.61	7.19
KEGG	M00115	NAD biosynthesis, aspartate => NAD	H16A_03037	quinolinate phosphoribosyl transferase		16.17	16.61	-16.17	-16.61	-0.44	1.91	1.48	0.91	0.6	-0.73	0.64	0.57	3.39
KEGG	M00051	Uridine monophosphate biosynthesis, glutamine (+ PRPP) => UMP	H16A_00224	orotate phosphoribosyltransferase	18.56	19.19	18.85	-0.63	-0.29	0.34	-0.63	-0.29	-0.68	-0.51	0.39	-0.61	-0.46	4.95
KEGG	M00051	Uridine monophosphate biosynthesis, glutamine (+ PRPP) => UMP	H16A_01401	dihydroorotate dehydrogenase	18.27			18.27	18.27		2.03	2.1	0.99	0.99		1.4	1.2	30
KEGG	M00051	Uridine monophosphate biosynthesis, glutamine (+ PRPP) => UMP	H16A_02452	carbamoylphosphate synthase, large subunit	21.34	19.76	19.8	1.58	1.54	-0.04	1.58	1.54	0.71	0.64	-0.16	0.86	0.75	13.58
KEGG	M00051	Uridine monophosphate biosynthesis, glutamine (+ PRPP) => UMP	H16A_02454	carbamoylphosphate synthase small subunit	19.72	17.2	17.49	2.52	2.23	-0.29	2.52	2.23	1.29	1.07	-0.51	1.36	1.17	7.47
KEGG	M00051	Uridine monophosphate biosynthesis, glutamine (+ PRPP) => UMP	H16A_02912	Dihydroorotase	19.14	17.55	17.24	1.59	1.9	0.31	1.59	1.9	0.71	0.86	0.34	0.9	0.79	7.45
KEGG	M00051	Uridine monophosphate biosynthesis, glutamine (+ PRPP) => UMP	H16A_02913	aspartate carbamoyltransferase, catalytic chain	19.23			19.23	19.23		2.99	3.06	1.59	1.59		2.25	1.9	30
KEGG	M00577	Biotin biosynthesis, BioW pathway, pimelate => pimeloyl-CoA => biotin	H16A_00181	8-Amino-7-oxononanoate synthase		15.24	16.06	-15.24	-16.06	-0.82	2.84	2.03	1.49	0.94	-1.27	0.97	0.84	3.15
KEGG	M00023	Tryptophan biosynthesis, chorismate => tryptophan	H16A_02612	tryptophan synthase alpha chain	19.35	16.66	16.95	2.69	2.4	-0.29	2.69	2.4	1.4	1.17	-0.51	1.51	1.29	8.13
KEGG	M00023	Tryptophan biosynthesis, chorismate => tryptophan	H16A_03322	Indole-3-glycerol phosphate synthase	17.49			17.49	17.49		1.25	1.32	0.5	0.5		0.71	0.63	30
KEGG	M00631	D-Galacturonate degradation (bacteria), D-galacturonate => pyruvate + D-glyceraldehyde 3P	H16B_01212	2-Keto-3-deoxygluconate kinase		16.15	15.64	-16.15	-15.64	0.51	1.93	2.45	0.93	1.21	0.63	1.13	0.98	5.51
KEGG	M00631	D-Galacturonate degradation (bacteria), D-galacturonate => pyruvate + D-glyceraldehyde 3P	H16B_01213	2-Keto-3-deoxy-6-phosphogluconate aldolase	15.99	18.3	17.5	-2.31	-1.51	0.8	-2.31	-1.51	-1.73	-1.27	1.04	-1.5	-1.2	4.69
KEGG	M00361	Nucleotide sugar biosynthesis, eukaryotes	H16A_02905	Mannose-1-phosphate guanylyltransferase	20.43	17.7	17.39	2.73	3.04	0.31	2.73	3.04	1.42	1.57	0.34	1.91	1.62	14.15
KEGG	M00617	Methanogen	H16A_02525	Acetyl-coenzyme A synthetase	20.31	18.31	18.29	2	2.02	0.02	2	2.02	0.97	0.94	-0.07	1.31	1.12	43.86
KEGG	M00617	Methanogen	H16B_00834	Acetate-CoA ligase	22.69	20.33	20.11	2.36	2.58	0.22	2.36	2.58	1.19	1.29	0.21	1.62	1.38	18.99
KEGG	M00617	Methanogen	H16B_01630	acetate kinase	16.42			16.42	16.42		0.18	0.25	-0.17	-0.17		-0.24	-0.16	30
KEGG	M00025	Tyrosine biosynthesis, chorismate => tyrosine	H16A_00792	prephenate dehydratase, Chorismate mutase	17.43	15.8	15.33	1.63	2.1	0.47	1.63	2.1	0.74	0.99	0.57	0.88	0.77	4.93
KEGG	M00149	Succinate dehydrogenase, prokaryotes	H16A_02629	succinate dehydrogenase (Fe-S protein subunit)	22.32	20.27	20.58	2.05	1.74	-0.31	2.05	1.74	1	0.76	-0.54	0.92	0.8	5.29
KEGG	M00149	Succinate dehydrogenase, prokaryotes	H16A_02630	succinate dehydrogenase (flavoprotein subunit)	23.4	20.62	20.84	2.78	2.56	-0.22	2.78	2.56	1.46	1.27	-0.41	1.68	1.43	10.73
KEGG	M00149	Succinate dehydrogenase, prokaryotes	H16A_02632	succinate dehydrogenase (cytochrome b subunit)	20.24	18.16	18.02	2.08	2.22	0.14	2.08	2.22	1.02	1.06	0.1	1.41	1.21	33.43
KEGG	M00525	Lysine biosynthesis, acetyl-DAP pathway, aspartate => lysine	H16A_01225	aspartate kinase	21.75	19.8	20.14	1.95	1.61	-0.34	1.95	1.61	0.94	0.68	-0.59	0.79	0.69	4.47
KEGG	M00535	Isoleucine biosynthesis, pyruvate => 2-oxobutanoate	H16A_02619	3-Isopropylmalate dehydrogenase	20.69	18.88	18.63	1.81	2.06	0.25	1.81	2.06	0.85	0.96	0.26	1.12	0.97	11.21
KEGG	M00535	Isoleucine biosynthesis, pyruvate => 2-oxobutanoate	H16A_02620	3-Isopropylmalate dehydratase small subunit	19.22	17.31	17.8	1.91	1.42	-0.49	1.91	1.42	0.91	0.56	-0.8	0.57	0.51	3.04
KEGG	M00535	Isoleucine biosynthesis, pyruvate => 2-oxobutanoate	H16A_02621	3-Isopropylmalate dehydratase large subunit	21.19	18.73	19.22	2.46	1.97	-0.49	2.46	1.97	1.26	0.91	-0.8	1.06	0.92	4.42
KEGG	M00568	Catechol ortho-cleavage, catechol => 3-oxoadipate	H16A_00147	predicted hydrolase or acyltransferase		16.64	16.91	-16.64	-16.91	-0.27	1.44	1.18	0.62	0.41	-0.49	0.44	0.4	3.45
KEGG	M00568	Catechol ortho-cleavage, catechol => 3-oxoadipate	H16B_01584	muconolactone delta-isomerase		18.1	18.1	-18.1	-18.1	0	-0.02	-0.01	-0.29	-0.33	-0.1	-0.38	-0.27	9.98
KEGG	M00018	Threonine biosynthesis, aspartate => homoserine => threonine	H16A_01225	aspartate kinase	21.75	19.8	20.14	1.95	1.61	-0.34	1.95	1.61	0.94	0.68	-0.59	0.79	0.69	4.47
KEGG	M00018	Threonine biosynthesis, aspartate => homoserine => threonine	H16A_02265	threonine synthase	19.72	17.44	17.03	2.28	2.69	0.41	2.28	2.69	1.14	1.36	0.49	1.47	1.26	8.23
KEGG	M00018	Threonine biosynthesis, aspartate => homoserine => threonine	H16A_02266	homoserine dehydrogenase	21.09	18.36	18.79	2.73	2.3	-0.43	2.73	2.3	1.42	1.11	-0.71	1.36	1.17	5.77
KEGG	M00018	Threonine biosynthesis, aspartate => homoserine => threonine	H16A_02744	homoserine kinase type II (protein kinase fold)	15.27			15.27	15.27		-0.97	-0.9	-0.89	-0.89		-1.26	-1	30
KEGG	M00122	Cobalamin biosynthesis, cobinamide => cobalamin	H16A_02713	hypothetical protein	16.75			16.75	16.75		0.51	0.58	0.04	0.04		0.06	0.09	30
KEGG	M00122	Cobalamin biosynthesis, cobinamide => cobalamin	H16A_02969	Cob(I)alamin adenosyltransferase (BtuR)	16.3			16.3	16.3		0.06	0.13	-0.24	-0.24		-0.34	-0.24	30
KEGG	M00156	Cytochrome c oxidase, cbb3-type	H16A_02316	cbb3-type cytochrome oxidase, diheme subunit IV	17.52			17.52	17.52		1.28	1.35	0.52	0.52		0.74	0.65	30
KEGG	M00156	Cytochrome c oxidase, cbb3-type	H16A_02318	cbb3-type cytochrome oxidase, monoheme subunit	19.14			19.14	19.14		2.9	2.97	1.53	1.53		2.16	1.83	30
KEGG	M00156	Cytochrome c oxidase, cbb3-type	H16A_02319	cbb3-type cytochrome oxidase, subunit I	16.29			16.29	16.29		0.05	0.12	-0.25	-0.25		-0.35	-0.25	30
KEGG	M00113	Jasmonic acid biosynthesis	H16A_00462	Acetyl-CoA C-acyltransferase	24.2	18.2	16.44	6	7.76	1.76	6	7.76	3.47	4.52	2.41	4.2	3.51	5.37
KEGG	M00113	Jasmonic acid biosynthesis	H16B_00200	Beta-ketoadipyl CoA thiolase	18.56	16.84	17.19	1.72	1.37	-0.35	1.72	1.37	0.79	0.53	-0.6	0.58	0.52	3.6
KEGG	M00323	Urea transport system	H16A_01075	ABC-type transporter, periplasmic component:	21.89			21.89	21.89		5.65	5.72	3.25	3.25		4.6	3.84	30
KEGG	M00323	Urea transport system	H16A_01076	ABC-type transporter, permease component	16.33			16.33	16.33		0.09	0.16	-0.22	-0.22		-0.31	-0.21	30
KEGG	M00323	Urea transport system	H16A_01079	ABC-type transporter, ATPase component: HAAT	14.81			14.81	14.81		-1.43	-1.36	-1.17	-1.17		-1.65	-1.32	30
KEGG	M00127	Thiamine biosynthesis, AIR => thiamine-P/thiamine-2P	H16A_00235	thiamine biosynthesis protein ThiC	17.28	19.14	18.88	-1.86	-1.6	0.26	-1.86	-1.6	-1.44	-1.32	0.27	-1.79	-1.44	16.44
KEGG	M00127	Thiamine biosynthesis, AIR => thiamine-P/thiamine-2P	H16A_00239	thiamine monophosphate synthase	16.41			16.41	16.41		0.17	0.24	-0.18	-0.18		-0.25	-0.17	30
KEGG	M00357	Methanogenesis, acetate => methane	H16A_02525	Acetyl-coenzyme A synthetase	20.31	18.31	18.29	2	2.02	0.02	2	2.02	0.97	0.94	-0.07	1.31	1.12	43.86
KEGG	M00357	Methanogenesis, acetate => methane	H16B_00834	Acetate-CoA ligase	22.69	20.33	20.11	2.36	2.58	0.22	2.36	2.58	1.19	1.29	0.21	1.62	1.38	18.99
KEGG	M00357	Methanogenesis, acetate => methane	H16B_01630	acetate kinase	16.42			16.42	16.42		0.18	0.25	-0.17	-0.17		-0.24	-0.16	30
KEGG	M00377	Reductive acetyl-CoA pathway (Wood-Ljungdahl pathway)	H16A_00246	5,10-Methylenetetrahydrofolate reductase	19.2	18.08	17.88	1.12	1.32	0.2	1.12	1.32	0.42	0.5	0.19	0.53	0.48	7.81
KEGG	M00565	Trehalose biosynthesis, D-glucose 1P => trehalose	H16A_01315	putative acyltransferase	17.04			17.04	17.04		0.8	0.87	0.22	0.22		0.31	0.3	30
KEGG	M00565	Trehalose biosynthesis, D-glucose 1P => trehalose	H16A_03093	Acetyltransferase		15.34	15.92	-15.34	-15.92	-0.58	2.74	2.17	1.43	1.03	-0.93	1.18	1.02	4.31
KEGG	M00006	Pentose phosphate pathway, oxidative phase, glucose 6P => ribulose 5P	H16A_00316	Glucose-6-phosphate 1-dehydrogenase	16.56			16.56	16.56		0.32	0.39	-0.08	-0.08		-0.11	-0.05	30
KEGG	M00006	Pentose phosphate pathway, oxidative phase, glucose 6P => ribulose 5P	H16B_02566	Glucose-6-phosphate 1-dehydrogenase	16.69	18.4	18.79	-1.71	-2.1	-0.39	-1.71	-2.1	-1.35	-1.64	-0.66	-1.71	-1.37	7.31
KEGG	M00022	Shikimate pathway, phosphoenolpyruvate + erythrose-4P => chorismate	H16A_01122	3-Deoxy-D-arabino-heptulosonate 7-phosphate	20.81	18.94	18.7	1.87	2.11	0.24	1.87	2.11	0.89	0.99	0.24	1.18	1.02	12.61
KEGG	M00022	Shikimate pathway, phosphoenolpyruvate + erythrose-4P => chorismate	H16A_01317	chorismate synthase	18.32	17.38	17.39	0.94	0.93	-0.01	0.94	0.93	0.31	0.26	-0.11	0.34	0.32	8.36
KEGG	M00445	EnvZ-OmpR (osmotic stress response) two-component regulatory system	H16A_01463	response regulator, OmpR-family	18.48	18.34	18.34	0.14	0.14	0	0.14	0.14	-0.19	-0.24	-0.1	-0.24	-0.16	6.96
KEGG	M00024	Phenylalanine biosynthesis, chorismate => phenylalanine	H16A_00792	prephenate dehydratase, Chorismate mutase	17.43	15.8	15.33	1.63	2.1	0.47	1.63	2.1	0.74	0.99	0.57	0.88	0.77	4.93
KEGG	M00009	Citrate cycle (TCA cycle, Krebs cycle)	H16A_00547	Succinyl-CoA synthetase beta chain	23.85	22.57	22.44	1.28	1.41	0.13	1.28	1.41	0.52	0.56	0.09	0.71	0.63	19.3
KEGG	M00009	Citrate cycle (TCA cycle, Krebs cycle)	H16A_01358	Acetyl-CoA hydrolase	15.85			15.85	15.85		-0.39	-0.32	-0.53	-0.53		-0.75	-0.58	30
KEGG	M00009	Citrate cycle (TCA cycle, Krebs cycle)	H16A_01377	dihydrolipoamide dehydrogenase (E3) component	19.64	20.98	20.75	-1.34	-1.11	0.23	-1.34	-1.11	-1.12	-1.02	0.23	-1.37	-1.09	14.97
KEGG	M00009	Citrate cycle (TCA cycle, Krebs cycle)	H16A_01907	Methyl-cis-aconitic acid hydratase/Aconitate	15.4	16.85	16.47	-1.45	-1.07	0.38	-1.45	-1.07	-1.19	-0.99	0.44	-1.27	-1.01	8
KEGG	M00009	Citrate cycle (TCA cycle, Krebs cycle)	H16A_02323	dihydrolipoamide dehydrogenase (E3)	21.63	19.85	20.23	1.78	1.4	-0.38	1.78	1.4	0.83	0.55	-0.64	0.6	0.54	3.54
KEGG	M00009	Citrate cycle (TCA cycle, Krebs cycle)	H16A_02324	Dihydrolipoamide S-succinyltransferase (E2)	21.86	21.27	21.23	0.59	0.63	0.04	0.59	0.63	0.09	0.07	-0.04	0.09	0.12	6.48
KEGG	M00009	Citrate cycle (TCA cycle, Krebs cycle)	H16A_02325	2-Oxoglutarate dehydrogenase (E1)	23.32	22.28	22.06	1.04	1.26	0.22	1.04	1.26	0.37	0.46	0.21	0.46	0.42	6.39
KEGG	M00009	Citrate cycle (TCA cycle, Krebs cycle)	H16A_02528	fumarate hydratase class I	22.49	19.43	20.02	3.06	2.47	-0.59	3.06	2.47	1.63	1.22	-0.94	1.45	1.24	4.92
KEGG	M00009	Citrate cycle (TCA cycle, Krebs cycle)	H16A_02627	citrate synthase	24.3	21.93	22.12	2.37	2.18	-0.19	2.37	2.18	1.2	1.04	-0.37	1.36	1.17	9.75
KEGG	M00009	Citrate cycle (TCA cycle, Krebs cycle)	H16A_02629	succinate dehydrogenase (Fe-S protein subunit)	22.32	20.27	20.58	2.05	1.74	-0.31	2.05	1.74	1	0.76	-0.54	0.92	0.8	5.29
KEGG	M00009	Citrate cycle (TCA cycle, Krebs cycle)	H16A_02630	succinate dehydrogenase (flavoprotein subunit)	23.4	20.62	20.84	2.78	2.56	-0.22	2.78	2.56	1.46	1.27	-0.41	1.68	1.43	10.73
KEGG	M00009	Citrate cycle (TCA cycle, Krebs cycle)	H16A_02632	succinate dehydrogenase (cytochrome b subunit)	20.24	18.16	18.02	2.08	2.22	0.14	2.08	2.22	1.02	1.06	0.1	1.41	1.21	33.43
KEGG	M00009	Citrate cycle (TCA cycle, Krebs cycle)	H16A_02634	malate dehydrogenase	24.15	22.06	22.14	2.09	2.01	-0.08	2.09	2.01	1.02	0.93	-0.21	1.25	1.07	14.94
KEGG	M00009	Citrate cycle (TCA cycle, Krebs cycle)	H16B_00103	fumarate hydratase class II		18.61	18.55	-18.61	-18.55	0.06	-0.53	-0.46	-0.61	-0.61	-0.01	-0.86	-0.67	196.06
KEGG	M00009	Citrate cycle (TCA cycle, Krebs cycle)	H16B_00568	aconitate hydratase 2	23.97	17.57	16.88	6.4	7.09	0.69	6.4	7.09	3.72	4.11	0.89	4.99	4.17	14.16
KEGG	M00151	Cytochrome bc1 complex respiratory unit	H16A_03396	Ubiquinol-cytochrome c reductase, cytochrome c1	21.4	20.65	20.5	0.75	0.9	0.15	0.75	0.9	0.19	0.24	0.11	0.24	0.24	6.32
KEGG	M00151	Cytochrome bc1 complex respiratory unit	H16A_03398	Ubiquinol-cytochrome c reductase, iron-sulfur	19.56	19.34	19.38	0.22	0.18	-0.04	0.22	0.18	-0.14	-0.21	-0.16	-0.15	-0.08	3.59
KEGG	M00179	Ribosome, archaea	H16A_00482	LSU ribosomal protein L13	22.43	21.17	20.96	1.26	1.47	0.21	1.26	1.47	0.51	0.59	0.2	0.66	0.59	8.86
KEGG	M00179	Ribosome, archaea	H16A_00483	SSU ribosomal protein S9	21.76	20.91	20.84	0.85	0.92	0.07	0.85	0.92	0.25	0.25	0	0.35	0.33	30
KEGG	M00179	Ribosome, archaea	H16A_01044	SSU ribosomal protein S15	18.49	18.89	19.06	-0.4	-0.57	-0.17	-0.4	-0.57	-0.53	-0.68	-0.34	-0.65	-0.5	5.76
KEGG	M00179	Ribosome, archaea	H16A_03461	SSU ribosomal protein S13	21.52	20.63	20.48	0.89	1.04	0.15	0.89	1.04	0.27	0.33	0.11	0.36	0.34	8.81
KEGG	M00179	Ribosome, archaea	H16A_03466	LSU ribosomal protein L30	20.98	19.45	19.37	1.53	1.61	0.08	1.53	1.61	0.68	0.68	0.01	0.96	0.83	218.56
KEGG	M00179	Ribosome, archaea	H16A_03467	SSU ribosomal protein S5	21.81	20.62	20.24	1.19	1.57	0.38	1.19	1.57	0.46	0.66	0.44	0.53	0.48	4.16
KEGG	M00179	Ribosome, archaea	H16A_03468	LSU ribosomal protein L18	22.27	21	21.16	1.27	1.11	-0.16	1.27	1.11	0.51	0.37	-0.33	0.42	0.39	4.34
KEGG	M00179	Ribosome, archaea	H16A_03469	LSU ribosomal protein L6P	23.02	21.87	21.42	1.15	1.6	0.45	1.15	1.6	0.44	0.68	0.54	0.47	0.43	3.41
KEGG	M00179	Ribosome, archaea	H16A_03472	LSU ribosomal protein L5	22.95	21.03	21.51	1.92	1.44	-0.48	1.92	1.44	0.92	0.57	-0.79	0.59	0.53	3.11
KEGG	M00179	Ribosome, archaea	H16A_03473	LSU ribosomal protein L24	21.91	20.33	20.39	1.58	1.52	-0.06	1.58	1.52	0.71	0.62	-0.19	0.82	0.72	11.28
KEGG	M00179	Ribosome, archaea	H16A_03476	LSU ribosomal protein L29	21.32	20.1	20.34	1.22	0.98	-0.24	1.22	0.98	0.48	0.29	-0.44	0.29	0.28	2.9
KEGG	M00179	Ribosome, archaea	H16A_03479	LSU ribosomal protein L22	21.44	20.06	19.69	1.38	1.75	0.37	1.38	1.75	0.58	0.77	0.43	0.7	0.62	5.1
KEGG	M00179	Ribosome, archaea	H16A_03481	LSU ribosomal protein L2	22.79	21.82	21.71	0.97	1.08	0.11	0.97	1.08	0.33	0.35	0.06	0.44	0.4	18.22
KEGG	M00179	Ribosome, archaea	H16A_03482	LSU ribosomal protein L23	22.34	20.93	20.86	1.41	1.48	0.07	1.41	1.48	0.6	0.6	0	0.85	0.74	30
KEGG	M00179	Ribosome, archaea	H16A_03484	LSU ribosomal protein L3	22.82	20.86	20.82	1.96	2	0.04	1.96	2	0.94	0.92	-0.04	1.29	1.11	74.73
KEGG	M00179	Ribosome, archaea	H16A_03490	SSU ribosomal protein S10	21.18	20.57	20.47	0.61	0.71	0.1	0.61	0.71	0.1	0.12	0.04	0.13	0.15	8.88
KEGG	M00179	Ribosome, archaea	H16A_03493	SSU ribosomal protein S7	22.44	21.59	21.34	0.85	1.1	0.25	0.85	1.1	0.25	0.36	0.26	0.28	0.27	3.83
KEGG	M00179	Ribosome, archaea	H16A_03494	SSU ribosomal protein S12	19.97	19.98	19.8	-0.01	0.17	0.18	-0.01	0.17	-0.29	-0.22	0.16	-0.26	-0.17	5.17
KEGG	M00179	Ribosome, archaea	H16A_03499	LSU ribosomal protein L10	21.3	19.54	19.56	1.76	1.74	-0.02	1.76	1.74	0.82	0.76	-0.13	1.04	0.9	19.55
KEGG	M00179	Ribosome, archaea	H16A_03500	LSU ribosomal protein L1	22.89	21.42	21.29	1.47	1.6	0.13	1.47	1.6	0.64	0.68	0.09	0.88	0.77	23.58
KEGG	M00179	Ribosome, archaea	H16A_03501	LSU ribosomal protein L11	21.65	20.01	19.37	1.64	2.28	0.64	1.64	2.28	0.74	1.1	0.81	0.82	0.72	3.72
KEGG	M00613	Anoxygenic photosynthesis in green nonsulfur bacteria	H16A_01223	Acetyl-CoA carboxylase carboxyltransferase	17.27	17.81	18.23	-0.54	-0.96	-0.42	-0.54	-0.96	-0.62	-0.92	-0.7	-0.67	-0.51	3.6
KEGG	M00613	Anoxygenic photosynthesis in green nonsulfur bacteria	H16A_02528	fumarate hydratase class I	22.49	19.43	20.02	3.06	2.47	-0.59	3.06	2.47	1.63	1.22	-0.94	1.45	1.24	4.92
KEGG	M00613	Anoxygenic photosynthesis in green nonsulfur bacteria	H16A_02611	Acetyl-CoA carboxylase carboxyltransferase	17.62	18.14	17.76	-0.52	-0.14	0.38	-0.52	-0.14	-0.61	-0.41	0.44	-0.46	-0.34	3.8
KEGG	M00613	Anoxygenic photosynthesis in green nonsulfur bacteria	H16A_02630	succinate dehydrogenase (flavoprotein subunit)	23.4	20.62	20.84	2.78	2.56	-0.22	2.78	2.56	1.46	1.27	-0.41	1.68	1.43	10.73
KEGG	M00613	Anoxygenic photosynthesis in green nonsulfur bacteria	H16A_03171	biotin carboxyl carrier protein of acetyl-CoA	15.98	18.25	18.49	-2.27	-2.51	-0.24	-2.27	-2.51	-1.7	-1.89	-0.44	-2.27	-1.83	13.13
KEGG	M00613	Anoxygenic photosynthesis in green nonsulfur bacteria	H16B_00103	fumarate hydratase class II		18.61	18.55	-18.61	-18.55	0.06	-0.53	-0.46	-0.61	-0.61	-0.01	-0.86	-0.67	196.06
KEGG	M00336	Twin-arginine translocation (Tat) system	H16A_03405	Sec-independent protein translocase component	18.25	18.28	18.42	-0.03	-0.17	-0.14	-0.03	-0.17	-0.3	-0.43	-0.3	-0.34	-0.24	3.97
KEGG	M00029	Urea cycle	H16A_02925	argininosuccinate lyase	20.1	18.77	18.51	1.33	1.59	0.26	1.33	1.59	0.55	0.67	0.27	0.7	0.62	7.3
KEGG	M00394	RNA degradosome	H16A_02580	Ribonuclease G and E	21.46	20.51	20.21	0.95	1.25	0.3	0.95	1.25	0.31	0.46	0.33	0.35	0.33	3.82
KEGG	M00188	NitT/TauT family transport system	H16A_02382	ABC-type transporter, ATPase component: NitT	19.26	16.4	15.94	2.86	3.32	0.46	2.86	3.32	1.51	1.75	0.56	1.96	1.66	9.38
KEGG	M00188	NitT/TauT family transport system	H16A_02383	ABC-type transporter, periplasmic component	21.85	19.67	19.77	2.18	2.08	-0.1	2.18	2.08	1.08	0.97	-0.24	1.3	1.12	13.75
KEGG	M00374	Dicarboxylate-hydroxybutyrate cycle	H16A_00170	Acetyl-CoA acetyltransferase	20.79	20.94	21.23	-0.15	-0.44	-0.29	-0.15	-0.44	-0.37	-0.6	-0.51	-0.39	-0.28	3.14
KEGG	M00374	Dicarboxylate-hydroxybutyrate cycle	H16A_00461	two domain protein: 3-hydroxyacyl-CoA	24.42	18.13	17.61	6.29	6.81	0.52	6.29	6.81	3.65	3.93	0.64	4.97	4.15	19.05
KEGG	M00374	Dicarboxylate-hydroxybutyrate cycle	H16A_00547	Succinyl-CoA synthetase beta chain	23.85	22.57	22.44	1.28	1.41	0.13	1.28	1.41	0.52	0.56	0.09	0.71	0.63	19.3
KEGG	M00374	Dicarboxylate-hydroxybutyrate cycle	H16A_01438	Acetyl-CoA acetyltransferase	23.2	23.01	22.86	0.19	0.34	0.15	0.19	0.34	-0.16	-0.11	0.11	-0.13	-0.07	4.01
KEGG	M00374	Dicarboxylate-hydroxybutyrate cycle	H16A_01445	Acetyl-CoA acetyltransferase	21.9	21	20.69	0.9	1.21	0.31	0.9	1.21	0.28	0.43	0.34	0.3	0.29	3.43
KEGG	M00374	Dicarboxylate-hydroxybutyrate cycle	H16A_01528	Acetyl-CoA acetyltransferase	22.16	21.52	21.44	0.64	0.72	0.08	0.64	0.72	0.12	0.12	0.01	0.16	0.17	38.57
KEGG	M00374	Dicarboxylate-hydroxybutyrate cycle	H16A_02038	phosphoenolpyruvate synthase	23.44	22.43	22.27	1.01	1.17	0.16	1.01	1.17	0.35	0.41	0.13	0.46	0.42	9.42
KEGG	M00374	Dicarboxylate-hydroxybutyrate cycle	H16A_02528	fumarate hydratase class I	22.49	19.43	20.02	3.06	2.47	-0.59	3.06	2.47	1.63	1.22	-0.94	1.45	1.24	4.92
KEGG	M00374	Dicarboxylate-hydroxybutyrate cycle	H16A_02630	succinate dehydrogenase (flavoprotein subunit)	23.4	20.62	20.84	2.78	2.56	-0.22	2.78	2.56	1.46	1.27	-0.41	1.68	1.43	10.73
KEGG	M00374	Dicarboxylate-hydroxybutyrate cycle	H16A_02634	malate dehydrogenase	24.15	22.06	22.14	2.09	2.01	-0.08	2.09	2.01	1.02	0.93	-0.21	1.25	1.07	14.94
KEGG	M00374	Dicarboxylate-hydroxybutyrate cycle	H16A_02921	phosphoenolpyruvate carboxylase	21.31	18.13	18.27	3.18	3.04	-0.14	3.18	3.04	1.71	1.57	-0.3	2.13	1.8	17.59
KEGG	M00374	Dicarboxylate-hydroxybutyrate cycle	H16B_00103	fumarate hydratase class II		18.61	18.55	-18.61	-18.55	0.06	-0.53	-0.46	-0.61	-0.61	-0.01	-0.86	-0.67	196.06
KEGG	M00049	Adenine ribonucleotide biosynthesis, IMP => ADP,ATP	H16A_00567	pyruvate kinase	18.47			18.47	18.47		2.23	2.3	1.11	1.11		1.57	1.34	30
KEGG	M00049	Adenine ribonucleotide biosynthesis, IMP => ADP,ATP	H16A_00603	adenylate kinase	21.3	19.61	19.16	1.69	2.14	0.45	1.69	2.14	0.77	1.01	0.54	0.93	0.81	5.35
KEGG	M00049	Adenine ribonucleotide biosynthesis, IMP => ADP,ATP	H16A_02354	adenylosuccinate synthetase	21.71	20.04	20.06	1.67	1.65	-0.02	1.67	1.65	0.76	0.71	-0.13	0.96	0.83	18.18
KEGG	M00049	Adenine ribonucleotide biosynthesis, IMP => ADP,ATP	H16A_02368	nucleoside diphosphate kinase	21.81	20.34	20.32	1.47	1.49	0.02	1.47	1.49	0.64	0.61	-0.07	0.84	0.74	28.71
KEGG	M00049	Adenine ribonucleotide biosynthesis, IMP => ADP,ATP	H16A_03124	adenylosuccinate lyase	20.75	18.64	18.38	2.11	2.37	0.26	2.11	2.37	1.04	1.16	0.27	1.39	1.19	13.11
KEGG	M00141	C1-unit interconversion, eukaryotes	H16A_02834	Glycine/serine hydroxymethyltransferase	21.94	20.28	20.2	1.66	1.74	0.08	1.66	1.74	0.76	0.76	0.01	1.07	0.93	244.27
KEGG	M00616	Sulfate-sulfur assimilation	H16A_02247	ABC-type transporter, periplasmic component:	22.12			22.12	22.12		5.88	5.95	3.39	3.39		4.79	4	30
KEGG	M00221	Putative simple sugar transport system	H16A_00938	ABC-type transporter, ATPase component: CUT2	15.79			15.79	15.79		-0.45	-0.38	-0.56	-0.56		-0.79	-0.61	30
KEGG	M00012	Glyoxylate cycle	H16A_01907	Methyl-cis-aconitic acid hydratase/Aconitate	15.4	16.85	16.47	-1.45	-1.07	0.38	-1.45	-1.07	-1.19	-0.99	0.44	-1.27	-1.01	8
KEGG	M00012	Glyoxylate cycle	H16A_02211	isocitrate lyase	24.22	19.99	19.83	4.23	4.39	0.16	4.23	4.39	2.36	2.42	0.13	3.3	2.77	59.1
KEGG	M00012	Glyoxylate cycle	H16A_02217	malate synthase	24.09	21.14	21.11	2.95	2.98	0.03	2.95	2.98	1.56	1.54	-0.06	2.15	1.82	83.03
KEGG	M00012	Glyoxylate cycle	H16A_02227	isocitrate lyase	21.19	16.74	17.16	4.45	4.03	-0.42	4.45	4.03	2.5	2.19	-0.7	2.89	2.43	10.79
KEGG	M00012	Glyoxylate cycle	H16A_02627	citrate synthase	24.3	21.93	22.12	2.37	2.18	-0.19	2.37	2.18	1.2	1.04	-0.37	1.36	1.17	9.75
KEGG	M00012	Glyoxylate cycle	H16A_02634	malate dehydrogenase	24.15	22.06	22.14	2.09	2.01	-0.08	2.09	2.01	1.02	0.93	-0.21	1.25	1.07	14.94
KEGG	M00012	Glyoxylate cycle	H16B_00568	aconitate hydratase 2	23.97	17.57	16.88	6.4	7.09	0.69	6.4	7.09	3.72	4.11	0.89	4.99	4.17	14.16
KEGG	M00052	Pyrimidine ribonucleotide biosynthesis, UMP => UDP/UTP,CDP/CTP	H16A_00797	cytidylate kinase	15.28			15.28	15.28		-0.96	-0.89	-0.88	-0.88		-1.24	-0.98	30
KEGG	M00052	Pyrimidine ribonucleotide biosynthesis, UMP => UDP/UTP,CDP/CTP	H16A_01185	CTP synthase (utp-ammonia lyase)	20.56	19.74	19.45	0.82	1.11	0.29	0.82	1.11	0.23	0.37	0.31	0.24	0.24	3.19
KEGG	M00052	Pyrimidine ribonucleotide biosynthesis, UMP => UDP/UTP,CDP/CTP	H16A_02368	nucleoside diphosphate kinase	21.81	20.34	20.32	1.47	1.49	0.02	1.47	1.49	0.64	0.61	-0.07	0.84	0.74	28.71
KEGG	M00360	Aminoacyl-tRNA biosynthesis, prokaryotes	H16A_00159	Arginyl-tRNA synthetase	19.94	18.35	17.52	1.59	2.42	0.83	1.59	2.42	0.71	1.19	1.09	0.71	0.63	2.89
KEGG	M00360	Aminoacyl-tRNA biosynthesis, prokaryotes	H16A_00453	Aspartyl-tRNA synthetase	21.15	20.1	19.62	1.05	1.53	0.48	1.05	1.53	0.38	0.63	0.59	0.37	0.35	2.83
KEGG	M00360	Aminoacyl-tRNA biosynthesis, prokaryotes	H16A_00490	Tyrosyl-tRNA synthetase	20.38	19.12	19.16	1.26	1.22	-0.04	1.26	1.22	0.51	0.44	-0.16	0.57	0.51	9.57
KEGG	M00360	Aminoacyl-tRNA biosynthesis, prokaryotes	H16A_00515	Tryptophanyl-tRNA synthetase	20.08	18.5	18.76	1.58	1.32	-0.26	1.58	1.32	0.71	0.5	-0.47	0.58	0.52	4.2
KEGG	M00360	Aminoacyl-tRNA biosynthesis, prokaryotes	H16A_00521	Glycyl-tRNA synthetase beta subunit	19.83	17.55	17.81	2.28	2.02	-0.26	2.28	2.02	1.14	0.94	-0.47	1.19	1.02	7.14
KEGG	M00360	Aminoacyl-tRNA biosynthesis, prokaryotes	H16A_01167	Lysyl-tRNA synthetase (class II)	19.63	17.37	17.87	2.26	1.76	-0.5	2.26	1.76	1.13	0.77	-0.81	0.86	0.75	3.84
KEGG	M00360	Aminoacyl-tRNA biosynthesis, prokaryotes	H16A_01339	Threonyl-tRNA synthetase	19.99	17.76	18.11	2.23	1.88	-0.35	2.23	1.88	1.11	0.85	-0.6	1.02	0.88	5.3
KEGG	M00360	Aminoacyl-tRNA biosynthesis, prokaryotes	H16A_01344	Phenylalanyl-tRNA synthetase beta chain	20.75	19.38	19.24	1.37	1.51	0.14	1.37	1.51	0.58	0.62	0.1	0.79	0.69	19.3
KEGG	M00360	Aminoacyl-tRNA biosynthesis, prokaryotes	H16A_02363	Histidyl-tRNA synthetase	19.76	17.32	17.28	2.44	2.48	0.04	2.44	2.48	1.24	1.22	-0.04	1.71	1.45	98.84
KEGG	M00360	Aminoacyl-tRNA biosynthesis, prokaryotes	H16A_02403	Glutamyl-tRNA synthetase	18.76	17.71	17.48	1.05	1.28	0.23	1.05	1.28	0.38	0.47	0.23	0.46	0.42	5.97
KEGG	M00360	Aminoacyl-tRNA biosynthesis, prokaryotes	H16A_02751	Valyl-tRNA synthetase	20.29	18.74	19	1.55	1.29	-0.26	1.55	1.29	0.69	0.48	-0.47	0.55	0.5	4.06
KEGG	M00360	Aminoacyl-tRNA biosynthesis, prokaryotes	H16A_02784	Glutaminyl-tRNA synthetase	20.38	19.48	19.16	0.9	1.22	0.32	0.9	1.22	0.28	0.44	0.36	0.3	0.29	3.29
KEGG	M00360	Aminoacyl-tRNA biosynthesis, prokaryotes	H16A_03246	Prolyl-tRNA synthetase	20.92	19.76	19.79	1.16	1.13	-0.03	1.16	1.13	0.44	0.38	-0.14	0.49	0.45	9.44
KEGG	M00005	PRPP biosynthesis, ribose 5P => PRPP	H16A_00372	Ribose-phosphate pyrophosphokinase	21.21	19.37	19.47	1.84	1.74	-0.1	1.84	1.74	0.87	0.76	-0.24	1.01	0.88	10.94
KEGG	M00185	Sulfate transport system	H16A_02247	ABC-type transporter, periplasmic component:	22.12			22.12	22.12		5.88	5.95	3.39	3.39		4.79	4	30
KEGG	M00080	Lipopolysaccharide biosynthesis, inner core => outer core => O-antigen	H16A_00559	ADP-heptose:LPS heptosyltransferase III	16.1			16.1	16.1		-0.14	-0.07	-0.37	-0.37		-0.52	-0.39	30
KEGG	M00080	Lipopolysaccharide biosynthesis, inner core => outer core => O-antigen	H16A_00905	ADP-heptose:LPS heptosyltransferase II	15.99			15.99	15.99		-0.25	-0.18	-0.44	-0.44		-0.62	-0.47	30
KEGG	M00572	Pimeloyl-ACP biosynthesis, BioC-BioH pathway, malonyl-ACP => pimeloyl-ACP	H16A_00743	short chain dehydrogenase	16.9	16.94	17.2	-0.04	-0.3	-0.26	-0.04	-0.3	-0.31	-0.51	-0.47	-0.3	-0.21	2.89
KEGG	M00572	Pimeloyl-ACP biosynthesis, BioC-BioH pathway, malonyl-ACP => pimeloyl-ACP	H16A_02565	3-Oxoacyl-(acyl-carrier-protein) synthase	20.81	19.66	19.52	1.15	1.29	0.14	1.15	1.29	0.44	0.48	0.1	0.59	0.53	14.8
KEGG	M00572	Pimeloyl-ACP biosynthesis, BioC-BioH pathway, malonyl-ACP => pimeloyl-ACP	H16A_02567	3-Oxoacyl-[acyl-carrier-protein] reductase	20.1	18.25	18.71	1.85	1.39	-0.46	1.85	1.39	0.88	0.54	-0.76	0.56	0.5	3.09
KEGG	M00572	Pimeloyl-ACP biosynthesis, BioC-BioH pathway, malonyl-ACP => pimeloyl-ACP	H16B_01629	Enoyl-[acyl-carrier-protein]	16.8			16.8	16.8		0.56	0.63	0.07	0.07		0.1	0.12	30
KEGG	M00169	CAM (Crassulacean acid metabolism), light	H16A_01002	malic enzyme (NADP)	22.85	20.62	20.34	2.23	2.51	0.28	2.23	2.51	1.11	1.24	0.3	1.48	1.26	12.61
KEGG	M00086	beta-Oxidation, acyl-CoA synthesis	H16A_03288	Long-chain-fatty-acid-CoA ligase	21.31	18.08	18.91	3.23	2.4	-0.83	3.23	2.4	1.74	1.17	-1.29	1.29	1.11	3.69
KEGG	M00086	beta-Oxidation, acyl-CoA synthesis	H16B_01239	Long-chain-fatty-acid--CoA ligase		16.4	16.07	-16.4	-16.07	0.33	1.68	2.02	0.77	0.94	0.37	0.98	0.85	7.46
KEGG	M00034	Methionine salvage pathway	H16A_00230	S-Adenosylmethionine synthetase	20.61	20.6	20.68	0.01	-0.07	-0.08	0.01	-0.07	-0.27	-0.37	-0.21	-0.33	-0.23	4.96
KEGG	M00032	Lysine degradation, lysine => saccharopine => acetoacetyl-CoA	H16A_02291	probable enoyl-CoA hydratase	18.18	15.85	16.13	2.33	2.05	-0.28	2.33	2.05	1.18	0.96	-0.5	1.21	1.04	6.91
KEGG	M00032	Lysine degradation, lysine => saccharopine => acetoacetyl-CoA	H16A_02324	Dihydrolipoamide S-succinyltransferase (E2)	21.86	21.27	21.23	0.59	0.63	0.04	0.59	0.63	0.09	0.07	-0.04	0.09	0.12	6.48
KEGG	M00032	Lysine degradation, lysine => saccharopine => acetoacetyl-CoA	H16A_02325	2-Oxoglutarate dehydrogenase (E1)	23.32	22.28	22.06	1.04	1.26	0.22	1.04	1.26	0.37	0.46	0.21	0.46	0.42	6.39
KEGG	M00032	Lysine degradation, lysine => saccharopine => acetoacetyl-CoA	H16A_02818	Glutaryl-CoA dehydrogenase	20.43	19.28	19.11	1.15	1.32	0.17	1.15	1.32	0.44	0.5	0.14	0.58	0.52	10.81
KEGG	M00032	Lysine degradation, lysine => saccharopine => acetoacetyl-CoA	H16A_03307	putative enoyl-CoA hydratase	18.99	19.3	19.38	-0.31	-0.39	-0.08	-0.31	-0.39	-0.47	-0.57	-0.21	-0.61	-0.46	8
KEGG	M00170	C4-dicarboxylic acid cycle, phosphoenolpyruvate carboxykinase type	H16A_02921	phosphoenolpyruvate carboxylase	21.31	18.13	18.27	3.18	3.04	-0.14	3.18	3.04	1.71	1.57	-0.3	2.13	1.8	17.59
KEGG	M00002	Glycolysis, core module involving three-carbon compounds	H16A_00493	phosphoglycerate mutase 2 protein	16.76			16.76	16.76		0.52	0.59	0.04	0.04		0.06	0.09	30
KEGG	M00002	Glycolysis, core module involving three-carbon compounds	H16A_00566	phosphoglycerate kinase	21	19.97	19.83	1.03	1.17	0.14	1.03	1.17	0.36	0.41	0.1	0.48	0.44	12.4
KEGG	M00002	Glycolysis, core module involving three-carbon compounds	H16A_00567	pyruvate kinase	18.47			18.47	18.47		2.23	2.3	1.11	1.11		1.57	1.34	30
KEGG	M00002	Glycolysis, core module involving three-carbon compounds	H16A_01047	triosephosphate isomerase	19.11	16.96	16.33	2.15	2.78	0.63	2.15	2.78	1.06	1.41	0.8	1.27	1.09	5.01
KEGG	M00002	Glycolysis, core module involving three-carbon compounds	H16A_03146	Glyceraldehyde 3-phosphate dehydrogenase	23.29	22.28	21.95	1.01	1.34	0.33	1.01	1.34	0.35	0.51	0.37	0.39	0.36	3.8
KEGG	M00359	Aminoacyl-tRNA biosynthesis, eukaryotes	H16A_00159	Arginyl-tRNA synthetase	19.94	18.35	17.52	1.59	2.42	0.83	1.59	2.42	0.71	1.19	1.09	0.71	0.63	2.89
KEGG	M00359	Aminoacyl-tRNA biosynthesis, eukaryotes	H16A_00453	Aspartyl-tRNA synthetase	21.15	20.1	19.62	1.05	1.53	0.48	1.05	1.53	0.38	0.63	0.59	0.37	0.35	2.83
KEGG	M00359	Aminoacyl-tRNA biosynthesis, eukaryotes	H16A_00490	Tyrosyl-tRNA synthetase	20.38	19.12	19.16	1.26	1.22	-0.04	1.26	1.22	0.51	0.44	-0.16	0.57	0.51	9.57
KEGG	M00359	Aminoacyl-tRNA biosynthesis, eukaryotes	H16A_00515	Tryptophanyl-tRNA synthetase	20.08	18.5	18.76	1.58	1.32	-0.26	1.58	1.32	0.71	0.5	-0.47	0.58	0.52	4.2
KEGG	M00359	Aminoacyl-tRNA biosynthesis, eukaryotes	H16A_01167	Lysyl-tRNA synthetase (class II)	19.63	17.37	17.87	2.26	1.76	-0.5	2.26	1.76	1.13	0.77	-0.81	0.86	0.75	3.84
KEGG	M00359	Aminoacyl-tRNA biosynthesis, eukaryotes	H16A_01339	Threonyl-tRNA synthetase	19.99	17.76	18.11	2.23	1.88	-0.35	2.23	1.88	1.11	0.85	-0.6	1.02	0.88	5.3
KEGG	M00359	Aminoacyl-tRNA biosynthesis, eukaryotes	H16A_01344	Phenylalanyl-tRNA synthetase beta chain	20.75	19.38	19.24	1.37	1.51	0.14	1.37	1.51	0.58	0.62	0.1	0.79	0.69	19.3
KEGG	M00359	Aminoacyl-tRNA biosynthesis, eukaryotes	H16A_02363	Histidyl-tRNA synthetase	19.76	17.32	17.28	2.44	2.48	0.04	2.44	2.48	1.24	1.22	-0.04	1.71	1.45	98.84
KEGG	M00359	Aminoacyl-tRNA biosynthesis, eukaryotes	H16A_02403	Glutamyl-tRNA synthetase	18.76	17.71	17.48	1.05	1.28	0.23	1.05	1.28	0.38	0.47	0.23	0.46	0.42	5.97
KEGG	M00359	Aminoacyl-tRNA biosynthesis, eukaryotes	H16A_02751	Valyl-tRNA synthetase	20.29	18.74	19	1.55	1.29	-0.26	1.55	1.29	0.69	0.48	-0.47	0.55	0.5	4.06
KEGG	M00359	Aminoacyl-tRNA biosynthesis, eukaryotes	H16A_02784	Glutaminyl-tRNA synthetase	20.38	19.48	19.16	0.9	1.22	0.32	0.9	1.22	0.28	0.44	0.36	0.3	0.29	3.29
KEGG	M00359	Aminoacyl-tRNA biosynthesis, eukaryotes	H16A_03246	Prolyl-tRNA synthetase	20.92	19.76	19.79	1.16	1.13	-0.03	1.16	1.13	0.44	0.38	-0.14	0.49	0.45	9.44
KEGG	M00642	Multidrug resistance, efflux pump MexJK-OprM	H16A_03355	Cation/multidrug efflux system outer membrane	16.35	17	17.6	-0.65	-1.25	-0.6	-0.65	-1.25	-0.69	-1.11	-0.96	-0.71	-0.55	3.09
KEGG	M00642	Multidrug resistance, efflux pump MexJK-OprM	H16A_03731	outer membrane efflux protein	20.28	17.81	17.51	2.47	2.77	0.3	2.47	2.77	1.26	1.41	0.33	1.69	1.44	13.02
KEGG	M00008	Entner-Doudoroff pathway, glucose-6P => glyceraldehyde-3P + pyruvate	H16A_00316	Glucose-6-phosphate 1-dehydrogenase	16.56			16.56	16.56		0.32	0.39	-0.08	-0.08		-0.11	-0.05	30
KEGG	M00008	Entner-Doudoroff pathway, glucose-6P => glyceraldehyde-3P + pyruvate	H16A_01178	phosphogluconate dehydratase	15.46	17.45	17.95	-1.99	-2.49	-0.5	-1.99	-2.49	-1.52	-1.88	-0.81	-1.91	-1.54	6.78
KEGG	M00008	Entner-Doudoroff pathway, glucose-6P => glyceraldehyde-3P + pyruvate	H16B_01213	2-Keto-3-deoxy-6-phosphogluconate aldolase	15.99	18.3	17.5	-2.31	-1.51	0.8	-2.31	-1.51	-1.73	-1.27	1.04	-1.5	-1.2	4.69
KEGG	M00008	Entner-Doudoroff pathway, glucose-6P => glyceraldehyde-3P + pyruvate	H16B_02566	Glucose-6-phosphate 1-dehydrogenase	16.69	18.4	18.79	-1.71	-2.1	-0.39	-1.71	-2.1	-1.35	-1.64	-0.66	-1.71	-1.37	7.31
KEGG	M00008	Entner-Doudoroff pathway, glucose-6P => glyceraldehyde-3P + pyruvate	H16B_02567	phosphogluconate dehydratase	18.15	18.58	18.8	-0.43	-0.65	-0.22	-0.43	-0.65	-0.55	-0.73	-0.41	-0.66	-0.5	5.07
KEGG	M00152	Cytochrome bc1 complex	H16A_03396	Ubiquinol-cytochrome c reductase, cytochrome c1	21.4	20.65	20.5	0.75	0.9	0.15	0.75	0.9	0.19	0.24	0.11	0.24	0.24	6.32
KEGG	M00152	Cytochrome bc1 complex	H16A_03398	Ubiquinol-cytochrome c reductase, iron-sulfur	19.56	19.34	19.38	0.22	0.18	-0.04	0.22	0.18	-0.14	-0.21	-0.16	-0.15	-0.08	3.59
KEGG	M00021	Cysteine biosynthesis, serine => cysteine	H16A_01903	cysteine synthase		15.56	15.2	-15.56	-15.2	0.36	2.52	2.89	1.29	1.48	0.41	1.71	1.45	10.88
KEGG	M00579	Phosphate acetyltransferase-acetate kinase pathway, acetyl-CoA => acetate	H16B_01630	acetate kinase	16.42			16.42	16.42		0.18	0.25	-0.17	-0.17		-0.24	-0.16	30
KEGG	M00376	3-Hydroxypropionate bi-cycle	H16A_01223	Acetyl-CoA carboxylase carboxyltransferase	17.27	17.81	18.23	-0.54	-0.96	-0.42	-0.54	-0.96	-0.62	-0.92	-0.7	-0.67	-0.51	3.6
KEGG	M00376	3-Hydroxypropionate bi-cycle	H16A_02528	fumarate hydratase class I	22.49	19.43	20.02	3.06	2.47	-0.59	3.06	2.47	1.63	1.22	-0.94	1.45	1.24	4.92
KEGG	M00376	3-Hydroxypropionate bi-cycle	H16A_02611	Acetyl-CoA carboxylase carboxyltransferase	17.62	18.14	17.76	-0.52	-0.14	0.38	-0.52	-0.14	-0.61	-0.41	0.44	-0.46	-0.34	3.8
KEGG	M00376	3-Hydroxypropionate bi-cycle	H16A_02629	succinate dehydrogenase (Fe-S protein subunit)	22.32	20.27	20.58	2.05	1.74	-0.31	2.05	1.74	1	0.76	-0.54	0.92	0.8	5.29
KEGG	M00376	3-Hydroxypropionate bi-cycle	H16A_02630	succinate dehydrogenase (flavoprotein subunit)	23.4	20.62	20.84	2.78	2.56	-0.22	2.78	2.56	1.46	1.27	-0.41	1.68	1.43	10.73
KEGG	M00376	3-Hydroxypropionate bi-cycle	H16A_02632	succinate dehydrogenase (cytochrome b subunit)	20.24	18.16	18.02	2.08	2.22	0.14	2.08	2.22	1.02	1.06	0.1	1.41	1.21	33.43
KEGG	M00376	3-Hydroxypropionate bi-cycle	H16A_03171	biotin carboxyl carrier protein of acetyl-CoA	15.98	18.25	18.49	-2.27	-2.51	-0.24	-2.27	-2.51	-1.7	-1.89	-0.44	-2.27	-1.83	13.13
KEGG	M00376	3-Hydroxypropionate bi-cycle	H16B_00103	fumarate hydratase class II		18.61	18.55	-18.61	-18.55	0.06	-0.53	-0.46	-0.61	-0.61	-0.01	-0.86	-0.67	196.06
KEGG	M00612	Anoxygenic photosynthesis in purple bacteria	H16A_00566	phosphoglycerate kinase	21	19.97	19.83	1.03	1.17	0.14	1.03	1.17	0.36	0.41	0.1	0.48	0.44	12.4
KEGG	M00612	Anoxygenic photosynthesis in purple bacteria	H16A_00999	Fructose-1,6-bisphosphatase	19.29	19.05	19.04	0.24	0.25	0.01	0.24	0.25	-0.13	-0.17	-0.09	-0.16	-0.09	5.4
KEGG	M00612	Anoxygenic photosynthesis in purple bacteria	H16A_02345	Ribose 5-phosphate isomerase	18.66	16.53	16.42	2.13	2.24	0.11	2.13	2.24	1.05	1.07	0.06	1.46	1.25	56.79
KEGG	M00612	Anoxygenic photosynthesis in purple bacteria	H16A_03146	Glyceraldehyde 3-phosphate dehydrogenase	23.29	22.28	21.95	1.01	1.34	0.33	1.01	1.34	0.35	0.51	0.37	0.39	0.36	3.8
KEGG	M00612	Anoxygenic photosynthesis in purple bacteria	H16A_03147	Transketolase	21.95	20.13	20.38	1.82	1.57	-0.25	1.82	1.57	0.86	0.66	-0.46	0.8	0.7	5.36
KEGG	M00612	Anoxygenic photosynthesis in purple bacteria	H16B_00278	Fructose-bisphosphate aldolase class-I		17.03	17.07	-17.03	-17.07	-0.04	1.05	1.02	0.38	0.31	-0.16	0.39	0.36	6.97
KEGG	M00570	Isoleucine biosynthesis, threonine => 2-oxobutanoate => isoleucine	H16A_00427	threonine dehydratase	18.99	16.81	16.3	2.18	2.69	0.51	2.18	2.69	1.08	1.36	0.63	1.34	1.15	6.27
KEGG	M00570	Isoleucine biosynthesis, threonine => 2-oxobutanoate => isoleucine	H16A_00561	Branched-chain amino acid aminotransferase	18.86	19.46	19.6	-0.6	-0.74	-0.14	-0.6	-0.74	-0.66	-0.79	-0.3	-0.84	-0.65	7.8
KEGG	M00570	Isoleucine biosynthesis, threonine => 2-oxobutanoate => isoleucine	H16A_01035	acetolactate synthase III (valine sensitive)	22.39	18.27	18.63	4.12	3.76	-0.36	4.12	3.76	2.29	2.02	-0.61	2.67	2.25	11.38
KEGG	M00570	Isoleucine biosynthesis, threonine => 2-oxobutanoate => isoleucine	H16A_01036	acetolactate synthase III small subunit	20.96	17.38	17.92	3.58	3.04	-0.54	3.58	3.04	1.96	1.57	-0.87	1.97	1.67	6.56
KEGG	M00570	Isoleucine biosynthesis, threonine => 2-oxobutanoate => isoleucine	H16A_01037	Ketol-acid reductoisomerase	24.4	21.6	21.48	2.8	2.92	0.12	2.8	2.92	1.47	1.5	0.07	2.06	1.74	68.19
KEGG	M00570	Isoleucine biosynthesis, threonine => 2-oxobutanoate => isoleucine	H16B_00313	acetolactate synthase large subunit (TPP	16.39			16.39	16.39		0.15	0.22	-0.19	-0.19		-0.27	-0.18	30
KEGG	M00526	Lysine biosynthesis, DAP dehydrogenase pathway, aspartate => lysine	H16A_01225	aspartate kinase	21.75	19.8	20.14	1.95	1.61	-0.34	1.95	1.61	0.94	0.68	-0.59	0.79	0.69	4.47
KEGG	M00552	D-galactonate degradation, De Ley-Doudoroff pathway, D-galactonate => glycerate-3P	H16A_00566	phosphoglycerate kinase	21	19.97	19.83	1.03	1.17	0.14	1.03	1.17	0.36	0.41	0.1	0.48	0.44	12.4
KEGG	M00552	D-galactonate degradation, De Ley-Doudoroff pathway, D-galactonate => glycerate-3P	H16A_03146	Glyceraldehyde 3-phosphate dehydrogenase	23.29	22.28	21.95	1.01	1.34	0.33	1.01	1.34	0.35	0.51	0.37	0.39	0.36	3.8
KEGG	M00028	Ornithine biosynthesis, glutamate => ornithine	H16A_00208	acetylglutamate kinase	20.01	18.88	18.95	1.13	1.06	-0.07	1.13	1.06	0.42	0.34	-0.2	0.42	0.39	6.14
KEGG	M00028	Ornithine biosynthesis, glutamate => ornithine	H16A_02343	acetylglutamate kinase and acetyltransferase	15.86			15.86	15.86		-0.38	-0.31	-0.52	-0.52		-0.74	-0.57	30
KEGG	M00168	CAM (Crassulacean acid metabolism), dark	H16A_02634	malate dehydrogenase	24.15	22.06	22.14	2.09	2.01	-0.08	2.09	2.01	1.02	0.93	-0.21	1.25	1.07	14.94
KEGG	M00168	CAM (Crassulacean acid metabolism), dark	H16A_02921	phosphoenolpyruvate carboxylase	21.31	18.13	18.27	3.18	3.04	-0.14	3.18	3.04	1.71	1.57	-0.3	2.13	1.8	17.59
KEGG	M00039	Lignin biosynthesis, cinnamate => lignin	H16A_02777	Catalase (peroxidase I)		21.42	21.44	-21.42	-21.44	-0.02	-3.34	-3.35	-2.37	-2.42	-0.13	-3.31	-2.69	59.22
KEGG	M00114	Ascorbate biosynthesis, plants, glucose-6P => ascorbate	H16A_01502	Glucose-6-phosphate isomerase	17.09			17.09	17.09		0.85	0.92	0.25	0.25		0.35	0.33	30
KEGG	M00114	Ascorbate biosynthesis, plants, glucose-6P => ascorbate	H16A_02905	Mannose-1-phosphate guanylyltransferase	20.43	17.7	17.39	2.73	3.04	0.31	2.73	3.04	1.42	1.57	0.34	1.91	1.62	14.15
KEGG	M00114	Ascorbate biosynthesis, plants, glucose-6P => ascorbate	H16B_01152	Mannose-6-phosphate isomerase	15.38			15.38	15.38		-0.86	-0.79	-0.82	-0.82		-1.16	-0.92	30
KEGG	M00250	Lipopolysaccharide transport system	H16A_02903	ABC-type transporter, ATPase component	16.13			16.13	16.13		-0.11	-0.04	-0.35	-0.35		-0.49	-0.36	30
KEGG	M00165	Reductive pentose phosphate cycle (Calvin cycle)	H16A_00566	phosphoglycerate kinase	21	19.97	19.83	1.03	1.17	0.14	1.03	1.17	0.36	0.41	0.1	0.48	0.44	12.4
KEGG	M00165	Reductive pentose phosphate cycle (Calvin cycle)	H16A_00999	Fructose-1,6-bisphosphatase	19.29	19.05	19.04	0.24	0.25	0.01	0.24	0.25	-0.13	-0.17	-0.09	-0.16	-0.09	5.4
KEGG	M00165	Reductive pentose phosphate cycle (Calvin cycle)	H16A_02345	Ribose 5-phosphate isomerase	18.66	16.53	16.42	2.13	2.24	0.11	2.13	2.24	1.05	1.07	0.06	1.46	1.25	56.79
KEGG	M00165	Reductive pentose phosphate cycle (Calvin cycle)	H16A_03146	Glyceraldehyde 3-phosphate dehydrogenase	23.29	22.28	21.95	1.01	1.34	0.33	1.01	1.34	0.35	0.51	0.37	0.39	0.36	3.8
KEGG	M00165	Reductive pentose phosphate cycle (Calvin cycle)	H16A_03147	Transketolase	21.95	20.13	20.38	1.82	1.57	-0.25	1.82	1.57	0.86	0.66	-0.46	0.8	0.7	5.36
KEGG	M00165	Reductive pentose phosphate cycle (Calvin cycle)	H16B_00278	Fructose-bisphosphate aldolase class-I		17.03	17.07	-17.03	-17.07	-0.04	1.05	1.02	0.38	0.31	-0.16	0.39	0.36	6.97
KEGG	M00157	F-type ATPase, prokaryotes and chloroplasts	H16A_03643	Membrane-bound ATP synthase, F0 sector,subunita	16.16	15.22	15.29	0.94	0.87	-0.07	0.94	0.87	0.31	0.22	-0.2	0.26	0.26	4.32
KEGG	M00011	Citrate cycle, second carbon oxidation, 2-oxoglutarate => oxaloacetate	H16A_00547	Succinyl-CoA synthetase beta chain	23.85	22.57	22.44	1.28	1.41	0.13	1.28	1.41	0.52	0.56	0.09	0.71	0.63	19.3
KEGG	M00011	Citrate cycle, second carbon oxidation, 2-oxoglutarate => oxaloacetate	H16A_01358	Acetyl-CoA hydrolase	15.85			15.85	15.85		-0.39	-0.32	-0.53	-0.53		-0.75	-0.58	30
KEGG	M00011	Citrate cycle, second carbon oxidation, 2-oxoglutarate => oxaloacetate	H16A_01377	dihydrolipoamide dehydrogenase (E3) component	19.64	20.98	20.75	-1.34	-1.11	0.23	-1.34	-1.11	-1.12	-1.02	0.23	-1.37	-1.09	14.97
KEGG	M00011	Citrate cycle, second carbon oxidation, 2-oxoglutarate => oxaloacetate	H16A_02323	dihydrolipoamide dehydrogenase (E3)	21.63	19.85	20.23	1.78	1.4	-0.38	1.78	1.4	0.83	0.55	-0.64	0.6	0.54	3.54
KEGG	M00011	Citrate cycle, second carbon oxidation, 2-oxoglutarate => oxaloacetate	H16A_02324	Dihydrolipoamide S-succinyltransferase (E2)	21.86	21.27	21.23	0.59	0.63	0.04	0.59	0.63	0.09	0.07	-0.04	0.09	0.12	6.48
KEGG	M00011	Citrate cycle, second carbon oxidation, 2-oxoglutarate => oxaloacetate	H16A_02325	2-Oxoglutarate dehydrogenase (E1)	23.32	22.28	22.06	1.04	1.26	0.22	1.04	1.26	0.37	0.46	0.21	0.46	0.42	6.39
KEGG	M00011	Citrate cycle, second carbon oxidation, 2-oxoglutarate => oxaloacetate	H16A_02528	fumarate hydratase class I	22.49	19.43	20.02	3.06	2.47	-0.59	3.06	2.47	1.63	1.22	-0.94	1.45	1.24	4.92
KEGG	M00011	Citrate cycle, second carbon oxidation, 2-oxoglutarate => oxaloacetate	H16A_02629	succinate dehydrogenase (Fe-S protein subunit)	22.32	20.27	20.58	2.05	1.74	-0.31	2.05	1.74	1	0.76	-0.54	0.92	0.8	5.29
KEGG	M00011	Citrate cycle, second carbon oxidation, 2-oxoglutarate => oxaloacetate	H16A_02630	succinate dehydrogenase (flavoprotein subunit)	23.4	20.62	20.84	2.78	2.56	-0.22	2.78	2.56	1.46	1.27	-0.41	1.68	1.43	10.73
KEGG	M00011	Citrate cycle, second carbon oxidation, 2-oxoglutarate => oxaloacetate	H16A_02632	succinate dehydrogenase (cytochrome b subunit)	20.24	18.16	18.02	2.08	2.22	0.14	2.08	2.22	1.02	1.06	0.1	1.41	1.21	33.43
KEGG	M00011	Citrate cycle, second carbon oxidation, 2-oxoglutarate => oxaloacetate	H16A_02634	malate dehydrogenase	24.15	22.06	22.14	2.09	2.01	-0.08	2.09	2.01	1.02	0.93	-0.21	1.25	1.07	14.94
KEGG	M00011	Citrate cycle, second carbon oxidation, 2-oxoglutarate => oxaloacetate	H16B_00103	fumarate hydratase class II		18.61	18.55	-18.61	-18.55	0.06	-0.53	-0.46	-0.61	-0.61	-0.01	-0.86	-0.67	196.06
KEGG	M00004	Pentose phosphate pathway (Pentose phosphate cycle)	H16A_00316	Glucose-6-phosphate 1-dehydrogenase	16.56			16.56	16.56		0.32	0.39	-0.08	-0.08		-0.11	-0.05	30
KEGG	M00004	Pentose phosphate pathway (Pentose phosphate cycle)	H16A_01502	Glucose-6-phosphate isomerase	17.09			17.09	17.09		0.85	0.92	0.25	0.25		0.35	0.33	30
KEGG	M00004	Pentose phosphate pathway (Pentose phosphate cycle)	H16A_02345	Ribose 5-phosphate isomerase	18.66	16.53	16.42	2.13	2.24	0.11	2.13	2.24	1.05	1.07	0.06	1.46	1.25	56.79
KEGG	M00004	Pentose phosphate pathway (Pentose phosphate cycle)	H16A_02346	Transaldolase	18.67	18.77	18.94	-0.1	-0.27	-0.17	-0.1	-0.27	-0.34	-0.49	-0.34	-0.38	-0.27	3.99
KEGG	M00004	Pentose phosphate pathway (Pentose phosphate cycle)	H16A_03147	Transketolase	21.95	20.13	20.38	1.82	1.57	-0.25	1.82	1.57	0.86	0.66	-0.46	0.8	0.7	5.36
KEGG	M00004	Pentose phosphate pathway (Pentose phosphate cycle)	H16B_02566	Glucose-6-phosphate 1-dehydrogenase	16.69	18.4	18.79	-1.71	-2.1	-0.39	-1.71	-2.1	-1.35	-1.64	-0.66	-1.71	-1.37	7.31
KEGG	M00027	GABA (gamma-Aminobutyrate) shunt	H16B_00982	Succinate-semialdehyde dehydrogenase (NADP+)	16.75	16.75	16.78	0	-0.03	-0.03	0	-0.03	-0.28	-0.34	-0.14	-0.35	-0.25	7.15
KEGG	M00027	GABA (gamma-Aminobutyrate) shunt	H16B_01537	Succinate-semialdehyde dehydrogenase (NADP+)	18.11	18.6	18.39	-0.49	-0.28	0.21	-0.49	-0.28	-0.59	-0.5	0.2	-0.65	-0.5	8.79
KEGG	M00027	GABA (gamma-Aminobutyrate) shunt	H16B_02057	Succinate-semialdehyde dehydrogenase (NADP+)	20.18	21.06	21.43	-0.88	-1.25	-0.37	-0.88	-1.25	-0.83	-1.11	-0.63	-0.99	-0.78	5
KEGG	M00646	Multidrug resistance, efflux pump AcrAD-TolC	H16A_03729	acriflavin resistance protein A	19.47	15.06	16.57	4.41	2.9	-1.51	4.41	2.9	2.47	1.49	-2.26	1.48	1.26	2.9
KEGG	M00527	Lysine biosynthesis, DAP aminotransferase pathway, aspartate => lysine	H16A_01225	aspartate kinase	21.75	19.8	20.14	1.95	1.61	-0.34	1.95	1.61	0.94	0.68	-0.59	0.79	0.69	4.47
KEGG	M00053	Pyrimidine deoxyribonuleotide biosynthesis, CDP/CTP => dCDP/dCTP,dTDP/dTTP	H16A_02368	nucleoside diphosphate kinase	21.81	20.34	20.32	1.47	1.49	0.02	1.47	1.49	0.64	0.61	-0.07	0.84	0.74	28.71
KEGG	M00053	Pyrimidine deoxyribonuleotide biosynthesis, CDP/CTP => dCDP/dCTP,dTDP/dTTP	H16A_02390	ribonucleotide reductase, coenzyme B12-dependent	16.21	17.18	16.61	-0.97	-0.4	0.57	-0.97	-0.4	-0.89	-0.57	0.71	-0.62	-0.47	3.38
KEGG	M00053	Pyrimidine deoxyribonuleotide biosynthesis, CDP/CTP => dCDP/dCTP,dTDP/dTTP	H16A_03235	Ribonucleoside-diphosphate reductase alpha	19.83	18.88	18.6	0.95	1.23	0.28	0.95	1.23	0.31	0.44	0.3	0.35	0.33	4.08
KEGG	M00373	Ethylmalonyl pathway	H16A_00170	Acetyl-CoA acetyltransferase	20.79	20.94	21.23	-0.15	-0.44	-0.29	-0.15	-0.44	-0.37	-0.6	-0.51	-0.39	-0.28	3.14
KEGG	M00373	Ethylmalonyl pathway	H16A_01438	Acetyl-CoA acetyltransferase	23.2	23.01	22.86	0.19	0.34	0.15	0.19	0.34	-0.16	-0.11	0.11	-0.13	-0.07	4.01
KEGG	M00373	Ethylmalonyl pathway	H16A_01439	Acetoacetyl-CoA reductase	22.15	22.06	22	0.09	0.15	0.06	0.09	0.15	-0.22	-0.23	-0.01	-0.31	-0.21	72.34
KEGG	M00373	Ethylmalonyl pathway	H16A_01445	Acetyl-CoA acetyltransferase	21.9	21	20.69	0.9	1.21	0.31	0.9	1.21	0.28	0.43	0.34	0.3	0.29	3.43
KEGG	M00373	Ethylmalonyl pathway	H16A_01528	Acetyl-CoA acetyltransferase	22.16	21.52	21.44	0.64	0.72	0.08	0.64	0.72	0.12	0.12	0.01	0.16	0.17	38.57
KEGG	M00373	Ethylmalonyl pathway	H16A_02002	Acetoacetyl-CoA reductase	18.41	19.25	19.23	-0.84	-0.82	0.02	-0.84	-0.82	-0.81	-0.84	-0.07	-1.12	-0.88	37.89
KEGG	M00238	D-Methionine transport system	H16A_00811	ABC-type transporter, ATPase component: MUT	17.46			17.46	17.46		1.22	1.29	0.48	0.48		0.68	0.6	30
KEGG	M00238	D-Methionine transport system	H16A_02125	ABC-type transporter, periplasmic component:	19.28	16.5	16.79	2.78	2.49	-0.29	2.78	2.49	1.46	1.23	-0.51	1.59	1.36	8.51
KEGG	M00238	D-Methionine transport system	H16B_02232	ABC-type transporter, periplasmic component:	21.16	17.16	17.4	4	3.76	-0.24	4	3.76	2.22	2.02	-0.44	2.73	2.3	15.5
KEGG	M00035	Methionine degradation	H16A_00230	S-Adenosylmethionine synthetase	20.61	20.6	20.68	0.01	-0.07	-0.08	0.01	-0.07	-0.27	-0.37	-0.21	-0.33	-0.23	4.96
KEGG	M00346	Formaldehyde assimilation, serine pathway	H16A_02634	malate dehydrogenase	24.15	22.06	22.14	2.09	2.01	-0.08	2.09	2.01	1.02	0.93	-0.21	1.25	1.07	14.94
KEGG	M00346	Formaldehyde assimilation, serine pathway	H16A_02834	Glycine/serine hydroxymethyltransferase	21.94	20.28	20.2	1.66	1.74	0.08	1.66	1.74	0.76	0.76	0.01	1.07	0.93	244.27
KEGG	M00346	Formaldehyde assimilation, serine pathway	H16A_02921	phosphoenolpyruvate carboxylase	21.31	18.13	18.27	3.18	3.04	-0.14	3.18	3.04	1.71	1.57	-0.3	2.13	1.8	17.59
KEGG	M00368	Ethylene biosynthesis, methionine => ethylene	H16A_00230	S-Adenosylmethionine synthetase	20.61	20.6	20.68	0.01	-0.07	-0.08	0.01	-0.07	-0.27	-0.37	-0.21	-0.33	-0.23	4.96
KEGG	M00171	C4-dicarboxylic acid cycle, NAD - malic enzyme type	H16A_02634	malate dehydrogenase	24.15	22.06	22.14	2.09	2.01	-0.08	2.09	2.01	1.02	0.93	-0.21	1.25	1.07	14.94
KEGG	M00171	C4-dicarboxylic acid cycle, NAD - malic enzyme type	H16A_02921	phosphoenolpyruvate carboxylase	21.31	18.13	18.27	3.18	3.04	-0.14	3.18	3.04	1.71	1.57	-0.3	2.13	1.8	17.59
KEGG	M00033	Ectoine biosynthesis, aspartate => ectoine	H16A_01225	aspartate kinase	21.75	19.8	20.14	1.95	1.61	-0.34	1.95	1.61	0.94	0.68	-0.59	0.79	0.69	4.47
KEGG	M00003	Gluconeogenesis, oxaloacetate => fructose-6P	H16A_00566	phosphoglycerate kinase	21	19.97	19.83	1.03	1.17	0.14	1.03	1.17	0.36	0.41	0.1	0.48	0.44	12.4
KEGG	M00003	Gluconeogenesis, oxaloacetate => fructose-6P	H16A_00999	Fructose-1,6-bisphosphatase	19.29	19.05	19.04	0.24	0.25	0.01	0.24	0.25	-0.13	-0.17	-0.09	-0.16	-0.09	5.4
KEGG	M00003	Gluconeogenesis, oxaloacetate => fructose-6P	H16A_01047	triosephosphate isomerase	19.11	16.96	16.33	2.15	2.78	0.63	2.15	2.78	1.06	1.41	0.8	1.27	1.09	5.01
KEGG	M00003	Gluconeogenesis, oxaloacetate => fructose-6P	H16A_03146	Glyceraldehyde 3-phosphate dehydrogenase	23.29	22.28	21.95	1.01	1.34	0.33	1.01	1.34	0.35	0.51	0.37	0.39	0.36	3.8
KEGG	M00003	Gluconeogenesis, oxaloacetate => fructose-6P	H16B_00278	Fructose-bisphosphate aldolase class-I		17.03	17.07	-17.03	-17.07	-0.04	1.05	1.02	0.38	0.31	-0.16	0.39	0.36	6.97
KEGG	M00060	Lipopolysaccharide biosynthesis, KDO2-lipid A	H16A_02042	Lipid-A-disaccharide synthase	15.45			15.45	15.45		-0.79	-0.72	-0.77	-0.77		-1.09	-0.86	30
KEGG	M00060	Lipopolysaccharide biosynthesis, KDO2-lipid A	H16A_02043	Acyl-ACP-UDP-N-acetylglucosamine	19.92	18.83	18.61	1.09	1.31	0.22	1.09	1.31	0.4	0.49	0.21	0.5	0.45	6.85
KEGG	M00060	Lipopolysaccharide biosynthesis, KDO2-lipid A	H16A_02045	UDP-3-O-[3-hydroxymyristoyl] glucosamine	16.66			16.66	16.66		0.42	0.49	-0.02	-0.02		-0.03	0.02	30
KEGG	M00060	Lipopolysaccharide biosynthesis, KDO2-lipid A	H16A_03266	UDP-3-O-Acyl-N-acetylglucosamine deacetylase		14.83	15.09	-14.83	-15.09	-0.26	3.25	3	1.75	1.55	-0.47	2.05	1.74	11.3
KEGG	M00546	Purine degradation, xanthine => urea	H16A_01016	xanthine dehydrogenase, subunit B	16.14			16.14	16.14		-0.1	-0.03	-0.34	-0.34		-0.48	-0.36	30
KEGG	M00017	Methionine biosynthesis, apartate => homoserine => methionine	H16A_01225	aspartate kinase	21.75	19.8	20.14	1.95	1.61	-0.34	1.95	1.61	0.94	0.68	-0.59	0.79	0.69	4.47
KEGG	M00017	Methionine biosynthesis, apartate => homoserine => methionine	H16A_02266	homoserine dehydrogenase	21.09	18.36	18.79	2.73	2.3	-0.43	2.73	2.3	1.42	1.11	-0.71	1.36	1.17	5.77
KEGG	M00017	Methionine biosynthesis, apartate => homoserine => methionine	H16B_01581	methionine synthase II, cobalamin-independent	22.32	22.1	22.17	0.22	0.15	-0.07	0.22	0.15	-0.14	-0.23	-0.2	-0.14	-0.07	3.06
KEGG	M00125	Riboflavin biosynthesis, GTP => riboflavin/FMN/FAD	H16A_02854	bifunctional riboflavin biosynthesis protein	19.45	17.05	17.71	2.4	1.74	-0.66	2.4	1.74	1.22	0.76	-1.04	0.79	0.69	3.14
KEGG	M00125	Riboflavin biosynthesis, GTP => riboflavin/FMN/FAD	H16B_01576	GTP cyclohydrolase II	15.22			15.22	15.22		-1.02	-0.95	-0.92	-0.92		-1.3	-1.03	30
KEGG	M00120	Coenzyme A biosynthesis, pantothenate => CoA	H16A_00367	phosphopantetheine adenylyltransferase	18.05	18.6	18.29	-0.55	-0.24	0.31	-0.55	-0.24	-0.62	-0.47	0.34	-0.57	-0.43	5.2
KEGG	M00120	Coenzyme A biosynthesis, pantothenate => CoA	H16A_03048	phosphopantothenoylcysteine	16.59			16.59	16.59		0.35	0.42	-0.06	-0.06		-0.08	-0.02	30
KEGG	M00120	Coenzyme A biosynthesis, pantothenate => CoA	H16A_03258	Dephospho-CoA kinase		15.36	14.71	-15.36	-14.71	0.65	2.72	3.38	1.42	1.79	0.83	1.77	1.5	6.26
KEGG	M00506	CheA-CheYBV (chemotaxis) two-component regulatory system	H16B_02240	chemotaxis specific response regulator	14.39			14.39	14.39		-1.85	-1.78	-1.44	-1.44		-2.04	-1.64	30
KEGG	M00209	Osmoprotectant transport system	H16A_00941	ABC-type transporter, periplasmic component:	15.58			15.58	15.58		-0.66	-0.59	-0.69	-0.69		-0.98	-0.77	30
KEGG	M00088	Ketone body biosynthesis, acetyl-CoA => acetoacetate/3-hydroxybutyrate/acetone	H16A_00170	Acetyl-CoA acetyltransferase	20.79	20.94	21.23	-0.15	-0.44	-0.29	-0.15	-0.44	-0.37	-0.6	-0.51	-0.39	-0.28	3.14
KEGG	M00088	Ketone body biosynthesis, acetyl-CoA => acetoacetate/3-hydroxybutyrate/acetone	H16A_01438	Acetyl-CoA acetyltransferase	23.2	23.01	22.86	0.19	0.34	0.15	0.19	0.34	-0.16	-0.11	0.11	-0.13	-0.07	4.01
KEGG	M00088	Ketone body biosynthesis, acetyl-CoA => acetoacetate/3-hydroxybutyrate/acetone	H16A_01445	Acetyl-CoA acetyltransferase	21.9	21	20.69	0.9	1.21	0.31	0.9	1.21	0.28	0.43	0.34	0.3	0.29	3.43
KEGG	M00088	Ketone body biosynthesis, acetyl-CoA => acetoacetate/3-hydroxybutyrate/acetone	H16A_01528	Acetyl-CoA acetyltransferase	22.16	21.52	21.44	0.64	0.72	0.08	0.64	0.72	0.12	0.12	0.01	0.16	0.17	38.57
EC	2.6.1.-	Transferases. Transferring nitrogenous groups. Transaminases (aminotransferases).	H16A_01104	Aspartate/tyrosine/aromatic aminotransferase	15.02			15.02	15.02		-1.22	-1.15	-1.04	-1.04		-1.47	-1.17	30
EC	2.6.1.-	Transferases. Transferring nitrogenous groups. Transaminases (aminotransferases).	H16A_02662	transcriptional regulator, MocR family	17.2	17.54	17.17	-0.34	0.03	0.37	-0.34	0.03	-0.49	-0.31	0.43	-0.31	-0.21	3.06
EC	2.6.1.-	Transferases. Transferring nitrogenous groups. Transaminases (aminotransferases).	H16B_01186	Aspartate/tyrosine/aromatic aminotransferase	16.63			16.63	16.63		0.39	0.46	-0.04	-0.04		-0.06	-0.01	30
EC	2.4.2.-	Transferases. Glycosyltransferases. Pentosyltransferases.	H16A_03412	Glutamine Amidotransferase	16.39			16.39	16.39		0.15	0.22	-0.19	-0.19		-0.27	-0.18	30
EC	1.1.1.85	3-isopropylmalate dehydrogenase.	H16A_02619	3-Isopropylmalate dehydrogenase	20.69	18.88	18.63	1.81	2.06	0.25	1.81	2.06	0.85	0.96	0.26	1.12	0.97	11.21
EC	4.2.1.3	Aconitate hydratase.	H16A_01907	Methyl-cis-aconitic acid hydratase/Aconitate	15.4	16.85	16.47	-1.45	-1.07	0.38	-1.45	-1.07	-1.19	-0.99	0.44	-1.27	-1.01	8
EC	4.2.1.3	Aconitate hydratase.	H16B_00568	aconitate hydratase 2	23.97	17.57	16.88	6.4	7.09	0.69	6.4	7.09	3.72	4.11	0.89	4.99	4.17	14.16
EC	6.3.3.1	Phosphoribosylformylglycinamidine cyclo-ligase.	H16A_03077	phosphoribosylformylglycinamidine cyclo-ligase	20.22	19.06	19.24	1.16	0.98	-0.18	1.16	0.98	0.44	0.29	-0.36	0.3	0.29	3.33
EC	2.3.1.183	Phosphinothricin acetyltransferase.	H16A_03586	Phosphinothricin N-acetyltransferase	16.91			16.91	16.91		0.67	0.74	0.14	0.14		0.2	0.21	30
EC	2.5.1.3	Thiamine-phosphate diphosphorylase.	H16A_00239	thiamine monophosphate synthase	16.41			16.41	16.41		0.17	0.24	-0.18	-0.18		-0.25	-0.17	30
EC	2.7.4.14	UMP/CMP kinase.	H16A_00797	cytidylate kinase	15.28			15.28	15.28		-0.96	-0.89	-0.88	-0.88		-1.24	-0.98	30
EC	2.1.1.199	16S rRNA (cytosine(1402)-N(4))-methyltransferase.	H16A_03281	hypothetical protein	18.04	18.08	18.14	-0.04	-0.1	-0.06	-0.04	-0.1	-0.31	-0.39	-0.19	-0.38	-0.27	5.96
EC	2.7.4.6	Nucleoside-diphosphate kinase.	H16A_02368	nucleoside diphosphate kinase	21.81	20.34	20.32	1.47	1.49	0.02	1.47	1.49	0.64	0.61	-0.07	0.84	0.74	28.71
EC	2.1.2.1	Glycine hydroxymethyltransferase.	H16A_02834	Glycine/serine hydroxymethyltransferase	21.94	20.28	20.2	1.66	1.74	0.08	1.66	1.74	0.76	0.76	0.01	1.07	0.93	244.27
EC	3.6.1.1	Inorganic diphosphatase.	H16A_00746	inorganic pyrophosphatase	20.05	18.92	18.75	1.13	1.3	0.17	1.13	1.3	0.42	0.49	0.14	0.56	0.5	10.48
EC	1.3.1.9	Enoyl-[acyl-carrier-protein] reductase (NADH).	H16B_01629	Enoyl-[acyl-carrier-protein]	16.8			16.8	16.8		0.56	0.63	0.07	0.07		0.1	0.12	30
EC	5.4.99.22	23S rRNA pseudouridine(2605) synthase.	H16A_02309	Predicted 16S rRNA uridine-516 pseudouridylate	18.54	17.59	17.32	0.95	1.22	0.27	0.95	1.22	0.31	0.44	0.29	0.36	0.34	4.22
EC	2.3.3.1	Citrate (Si)-synthase.	H16A_02627	citrate synthase	24.3	21.93	22.12	2.37	2.18	-0.19	2.37	2.18	1.2	1.04	-0.37	1.36	1.17	9.75
EC	1.3.5.1	Succinate dehydrogenase (quinone).	H16A_02629	succinate dehydrogenase (Fe-S protein subunit)	22.32	20.27	20.58	2.05	1.74	-0.31	2.05	1.74	1	0.76	-0.54	0.92	0.8	5.29
EC	1.3.5.1	Succinate dehydrogenase (quinone).	H16A_02630	succinate dehydrogenase (flavoprotein subunit)	23.4	20.62	20.84	2.78	2.56	-0.22	2.78	2.56	1.46	1.27	-0.41	1.68	1.43	10.73
EC	2.7.6.1	Ribose-phosphate diphosphokinase.	H16A_00372	Ribose-phosphate pyrophosphokinase	21.21	19.37	19.47	1.84	1.74	-0.1	1.84	1.74	0.87	0.76	-0.24	1.01	0.88	10.94
EC	6.1.1.12	Aspartate--tRNA ligase.	H16A_00453	Aspartyl-tRNA synthetase	21.15	20.1	19.62	1.05	1.53	0.48	1.05	1.53	0.38	0.63	0.59	0.37	0.35	2.83
EC	1.11.1.6	Catalase.	H16A_03109	Catalase	20.6	20.86	20.89	-0.26	-0.29	-0.03	-0.26	-0.29	-0.44	-0.51	-0.14	-0.59	-0.45	10.93
EC	1.1.5.3	Glycerol-3-phosphate dehydrogenase.	H16A_02508	Glycerol-3-phosphate dehydrogenase	17.02	19.2	19.48	-2.18	-2.46	-0.28	-2.18	-2.46	-1.64	-1.86	-0.5	-2.17	-1.75	11.27
EC	6.1.1.14	Glycine--tRNA ligase.	H16A_00521	Glycyl-tRNA synthetase beta subunit	19.83	17.55	17.81	2.28	2.02	-0.26	2.28	2.02	1.14	0.94	-0.47	1.19	1.02	7.14
EC	6.3.5.6	Asparaginyl-tRNA synthase (glutamine-hydrolyzing).	H16A_00111	Glutamyl/Aspartyl-tRNA(Gln/Asp) amidotransferase	18.83	17.45	17.44	1.38	1.39	0.01	1.38	1.39	0.58	0.54	-0.09	0.74	0.65	20.01
EC	6.3.5.6	Asparaginyl-tRNA synthase (glutamine-hydrolyzing).	H16A_01509	Glutamyl/Aspartyl-tRNA(Gln/Asp)	16.35			16.35	16.35		0.11	0.18	-0.21	-0.21		-0.3	-0.21	30
EC	1.6.1.2	NAD(P)(+) transhydrogenase (Re/Si-specific).	H16A_00850	NAD(P) transhydrogenase subunit alpha 1	18.29	19.68	19.88	-1.39	-1.59	-0.2	-1.39	-1.59	-1.15	-1.32	-0.39	-1.51	-1.21	10.2
EC	1.6.1.2	NAD(P)(+) transhydrogenase (Re/Si-specific).	H16A_01264	NAD(P) transhydrogenase subunit alpha 1		17.38	17.38	-17.38	-17.38	0	0.7	0.71	0.16	0.12	-0.1	0.14	0.16	4.55
EC	6.3.1.10	Adenosylcobinamide-phosphate synthase.	H16A_02713	hypothetical protein	16.75			16.75	16.75		0.51	0.58	0.04	0.04		0.06	0.09	30
EC	1.8.1.9	Thioredoxin-disulfide reductase.	H16A_01199	thioredoxin reductase	15.93			15.93	15.93		-0.31	-0.24	-0.47	-0.47		-0.66	-0.5	30
EC	2.7.2.4	Aspartate kinase.	H16A_01225	aspartate kinase	21.75	19.8	20.14	1.95	1.61	-0.34	1.95	1.61	0.94	0.68	-0.59	0.79	0.69	4.47
EC	6.3.2.5	Phosphopantothenate--cysteine ligase.	H16A_03048	phosphopantothenoylcysteine	16.59			16.59	16.59		0.35	0.42	-0.06	-0.06		-0.08	-0.02	30
EC	1.3.1.10	Enoyl-[acyl-carrier-protein] reductase (NADPH, Si-specific).	H16B_01629	Enoyl-[acyl-carrier-protein]	16.8			16.8	16.8		0.56	0.63	0.07	0.07		0.1	0.12	30
EC	4.1.1.36	Phosphopantothenoylcysteine decarboxylase.	H16A_03048	phosphopantothenoylcysteine	16.59			16.59	16.59		0.35	0.42	-0.06	-0.06		-0.08	-0.02	30
EC	1.1.1.35	3-hydroxyacyl-CoA dehydrogenase.	H16A_00461	two domain protein: 3-hydroxyacyl-CoA	24.42	18.13	17.61	6.29	6.81	0.52	6.29	6.81	3.65	3.93	0.64	4.97	4.15	19.05
EC	1.1.1.1	Alcohol dehydrogenase.	H16A_03330	alcohol dehydrogenase	16.94	18.72	18.81	-1.78	-1.87	-0.09	-1.78	-1.87	-1.39	-1.49	-0.23	-1.89	-1.52	20.14
EC	1.1.1.1	Alcohol dehydrogenase.	H16B_01195	alcohol dehydrogenase, class III	19.93	17.82	18.14	2.11	1.79	-0.32	2.11	1.79	1.04	0.79	-0.56	0.96	0.83	5.3
EC	3.1.26.-	Hydrolases. Acting on ester bonds. Endoribonucleases producing 5'-phosphomonoesters.	H16A_00909	Ribonuclease G and E	16.4			16.4	16.4		0.16	0.23	-0.18	-0.18		-0.25	-0.17	30
EC	2.5.1.54	3-deoxy-7-phosphoheptulonate synthase.	H16A_01122	3-Deoxy-D-arabino-heptulosonate 7-phosphate	20.81	18.94	18.7	1.87	2.11	0.24	1.87	2.11	0.89	0.99	0.24	1.18	1.02	12.61
EC	1.7.99.4	Nitrate reductase.	PHG_00211	periplasmic nitrate reductase large subunit		20.98	21.15	-20.98	-21.15	-0.17	-2.9	-3.06	-2.09	-2.24	-0.34	-2.85	-2.31	20.48
EC	3.5.1.5	Urease.	H16A_01084	urea amidohydrolase (urease) alpha subunit	15.3			15.3	15.3		-0.94	-0.87	-0.87	-0.87		-1.23	-0.98	30
EC	4.2.1.33	3-isopropylmalate dehydratase.	H16A_02620	3-Isopropylmalate dehydratase small subunit	19.22	17.31	17.8	1.91	1.42	-0.49	1.91	1.42	0.91	0.56	-0.8	0.57	0.51	3.04
EC	4.2.1.33	3-isopropylmalate dehydratase.	H16A_02621	3-Isopropylmalate dehydratase large subunit	21.19	18.73	19.22	2.46	1.97	-0.49	2.46	1.97	1.26	0.91	-0.8	1.06	0.92	4.42
EC	1.12.7.2	Ferredoxin hydrogenase.	PHG_00020	regulatory [NiFe] hydrogenase small subunit		18.39	18.23	-18.39	-18.23	0.16	-0.31	-0.14	-0.47	-0.41	0.13	-0.54	-0.4	10.9
EC	4.2.1.19	Imidazoleglycerol-phosphate dehydratase.	H16A_03414	Imidazoleglycerol-phosphate dehydratase	16.2	17.03	17.1	-0.83	-0.9	-0.07	-0.83	-0.9	-0.8	-0.89	-0.2	-1.07	-0.84	13.6
EC	1.10.3.-	Oxidoreductases. Acting on diphenols and related substances as donors. With oxygen as acceptor.	H16A_01071	bo3-type quinol oxidase, subunit II	20.11			20.11	20.11		3.87	3.94	2.14	2.14		3.03	2.55	30
EC	1.10.3.-	Oxidoreductases. Acting on diphenols and related substances as donors. With oxygen as acceptor.	H16A_01072	bo3-type quinol oxidase, subunit I	19.47			19.47	19.47		3.23	3.3	1.74	1.74		2.46	2.07	30
EC	1.10.3.-	Oxidoreductases. Acting on diphenols and related substances as donors. With oxygen as acceptor.	H16B_01026	bo3-type chinol oxidase, subunit I		15.97	16.23	-15.97	-16.23	-0.26	2.11	1.86	1.04	0.84	-0.47	1.04	0.9	6.46
EC	2.7.4.3	Adenylate kinase.	H16A_00603	adenylate kinase	21.3	19.61	19.16	1.69	2.14	0.45	1.69	2.14	0.77	1.01	0.54	0.93	0.81	5.35
EC	1.15.1.1	Superoxide dismutase.	H16B_01110	Copper-Zinc superoxide dismutase	18.22	18.66	18.71	-0.44	-0.49	-0.05	-0.44	-0.49	-0.56	-0.63	-0.17	-0.74	-0.57	11.27
EC	3.6.3.17	Monosaccharide-transporting ATPase.	H16A_00938	ABC-type transporter, ATPase component: CUT2	15.79			15.79	15.79		-0.45	-0.38	-0.56	-0.56		-0.79	-0.61	30
EC	2.6.1.16	Glutamine--fructose-6-phosphate transaminase (isomerizing).	H16A_00263	Glutamine-fructose-6-phosphate transaminase	19.95	19.16	18.95	0.79	1	0.21	0.79	1	0.21	0.3	0.2	0.24	0.24	4.16
EC	2.4.2.19	Nicotinate-nucleotide diphosphorylase (carboxylating).	H16A_03037	quinolinate phosphoribosyl transferase		16.17	16.61	-16.17	-16.61	-0.44	1.91	1.48	0.91	0.6	-0.73	0.64	0.57	3.39
EC	6.1.1.18	Glutamine--tRNA ligase.	H16A_02784	Glutaminyl-tRNA synthetase	20.38	19.48	19.16	0.9	1.22	0.32	0.9	1.22	0.28	0.44	0.36	0.3	0.29	3.29
EC	6.3.5.2	GMP synthase (glutamine-hydrolyzing).	H16A_01917	glutamine amidotransferase	15.7	17.29	17.16	-1.59	-1.46	0.13	-1.59	-1.46	-1.27	-1.24	0.09	-1.72	-1.38	44.82
EC	1.2.1.20	Glutarate-semialdehyde dehydrogenase.	H16B_00982	Succinate-semialdehyde dehydrogenase (NADP+)	16.75	16.75	16.78	0	-0.03	-0.03	0	-0.03	-0.28	-0.34	-0.14	-0.35	-0.25	7.15
EC	1.2.1.20	Glutarate-semialdehyde dehydrogenase.	H16B_01537	Succinate-semialdehyde dehydrogenase (NADP+)	18.11	18.6	18.39	-0.49	-0.28	0.21	-0.49	-0.28	-0.59	-0.5	0.2	-0.65	-0.5	8.79
EC	1.2.1.20	Glutarate-semialdehyde dehydrogenase.	H16B_02057	Succinate-semialdehyde dehydrogenase (NADP+)	20.18	21.06	21.43	-0.88	-1.25	-0.37	-0.88	-1.25	-0.83	-1.11	-0.63	-0.99	-0.78	5
EC	1.1.1.40	Malate dehydrogenase (oxaloacetate-decarboxylating) (NADP(+)).	H16A_01002	malic enzyme (NADP)	22.85	20.62	20.34	2.23	2.51	0.28	2.23	2.51	1.11	1.24	0.3	1.48	1.26	12.61
EC	1.2.1.3	Aldehyde dehydrogenase (NAD(+)).	H16A_00745	NAD-dependent aldehyde dehydrogenase	18.71	18.67	18.57	0.04	0.14	0.1	0.04	0.14	-0.26	-0.24	0.04	-0.33	-0.23	20.1
EC	2.3.3.5	2-methylcitrate synthase.	H16A_01906	2-Methylcitrate synthase 1	19.31	20	20.09	-0.69	-0.78	-0.09	-0.69	-0.78	-0.71	-0.81	-0.23	-0.93	-0.73	10.64
EC	1.2.7.8	Indolepyruvate ferredoxin oxidoreductase.	H16A_03547	Pyruvate-flavodoxin oxidoreductase	14.77			14.77	14.77		-1.47	-1.4	-1.2	-1.2		-1.7	-1.36	30
EC	6.2.1.3	Long-chain-fatty-acid--CoA ligase.	H16A_03288	Long-chain-fatty-acid-CoA ligase	21.31	18.08	18.91	3.23	2.4	-0.83	3.23	2.4	1.74	1.17	-1.29	1.29	1.11	3.69
EC	6.2.1.3	Long-chain-fatty-acid--CoA ligase.	H16B_01239	Long-chain-fatty-acid--CoA ligase		16.4	16.07	-16.4	-16.07	0.33	1.68	2.02	0.77	0.94	0.37	0.98	0.85	7.46
EC	2.3.1.61	Dihydrolipoyllysine-residue succinyltransferase.	H16A_02324	Dihydrolipoamide S-succinyltransferase (E2)	21.86	21.27	21.23	0.59	0.63	0.04	0.59	0.63	0.09	0.07	-0.04	0.09	0.12	6.48
EC	4.3.2.2	Adenylosuccinate lyase.	H16A_03124	adenylosuccinate lyase	20.75	18.64	18.38	2.11	2.37	0.26	2.11	2.37	1.04	1.16	0.27	1.39	1.19	13.11
EC	3.6.3.25	Sulfate-transporting ATPase.	H16A_03360	ABC-type transporter, duplicated ATPase	18.42	18.57	18.54	-0.15	-0.12	0.03	-0.15	-0.12	-0.37	-0.4	-0.06	-0.51	-0.38	20.64
EC	3.6.3.20	Glycerol-3-phosphate-transporting ATPase.	H16A_02327	ABC-type transporter, ATPase component: CUT1	15.82			15.82	15.82		-0.42	-0.35	-0.54	-0.54		-0.76	-0.59	30
EC	5.3.1.6	Ribose-5-phosphate isomerase.	H16A_02345	Ribose 5-phosphate isomerase	18.66	16.53	16.42	2.13	2.24	0.11	2.13	2.24	1.05	1.07	0.06	1.46	1.25	56.79
EC	1.4.1.4	Glutamate dehydrogenase (NADP(+)).	H16B_01945	glutamate dehydrogenase [NAD(P)+]	20.88	15.68	16	5.2	4.88	-0.32	5.2	4.88	2.97	2.72	-0.56	3.68	3.08	16.34
EC	6.1.1.20	Phenylalanine--tRNA ligase.	H16A_01344	Phenylalanyl-tRNA synthetase beta chain	20.75	19.38	19.24	1.37	1.51	0.14	1.37	1.51	0.58	0.62	0.1	0.79	0.69	19.3
EC	2.5.1.18	Glutathione transferase.	H16A_00176	Glutathione S-transferase	16.16	17.22	17.4	-1.06	-1.24	-0.18	-1.06	-1.24	-0.94	-1.1	-0.36	-1.22	-0.97	9.13
EC	2.5.1.18	Glutathione transferase.	H16A_00252	Glutathione S-transferase	16.93	19.61	19.99	-2.68	-3.06	-0.38	-2.68	-3.06	-1.96	-2.24	-0.64	-2.58	-2.09	10.57
EC	2.5.1.18	Glutathione transferase.	H16A_02861	Glutathione S-transferase	17.95			17.95	17.95		1.71	1.78	0.79	0.79		1.12	0.97	30
EC	2.5.1.18	Glutathione transferase.	H16B_00571	Glutathione S-transferase	16.26			16.26	16.26		0.02	0.09	-0.27	-0.27		-0.38	-0.27	30
EC	1.9.3.1	Cytochrome-c oxidase.	H16A_00342	aa3-type cytochrome oxidase, subunit II	21.99	21.75	21.6	0.24	0.39	0.15	0.24	0.39	-0.13	-0.08	0.11	-0.08	-0.02	3.15
EC	1.9.3.1	Cytochrome-c oxidase.	H16A_00343	aa3-type cytochrome oxidase, subunit I	17.79	16.84	16.71	0.95	1.08	0.13	0.95	1.08	0.31	0.35	0.09	0.41	0.38	11.81
EC	1.9.3.1	Cytochrome-c oxidase.	H16A_02319	cbb3-type cytochrome oxidase, subunit I	16.29			16.29	16.29		0.05	0.12	-0.25	-0.25		-0.35	-0.25	30
EC	1.9.3.1	Cytochrome-c oxidase.	H16B_02062	bb3-type cytochrome oxidase, subunit II		15.56	15.94	-15.56	-15.94	-0.38	2.52	2.15	1.29	1.02	-0.64	1.25	1.07	5.84
EC	2.3.1.129	Acyl-[acyl-carrier-protein]--UDP-N-acetylglucosamine O-acyltransferase.	H16A_02043	Acyl-ACP-UDP-N-acetylglucosamine	19.92	18.83	18.61	1.09	1.31	0.22	1.09	1.31	0.4	0.49	0.21	0.5	0.45	6.85
EC	1.1.1.49	Glucose-6-phosphate dehydrogenase (NADP(+)).	H16A_00316	Glucose-6-phosphate 1-dehydrogenase	16.56			16.56	16.56		0.32	0.39	-0.08	-0.08		-0.11	-0.05	30
EC	1.1.1.49	Glucose-6-phosphate dehydrogenase (NADP(+)).	H16B_02566	Glucose-6-phosphate 1-dehydrogenase	16.69	18.4	18.79	-1.71	-2.1	-0.39	-1.71	-2.1	-1.35	-1.64	-0.66	-1.71	-1.37	7.31
EC	6.3.4.2	CTP synthase (glutamine hydrolyzing).	H16A_01185	CTP synthase (utp-ammonia lyase)	20.56	19.74	19.45	0.82	1.11	0.29	0.82	1.11	0.23	0.37	0.31	0.24	0.24	3.19
EC	3.2.-	Hydrolases. Glycosylases.	H16A_00394	putative intracellular	14.85	16.51	15.78	-1.66	-0.93	0.73	-1.66	-0.93	-1.32	-0.91	0.94	-1.02	-0.8	3.88
EC	3.2.1.-	Hydrolases. Glycosylases. Glycosidases, i.e. enzymes hydrolyzing O- and S-glycosyl compounds.	H16A_00808	Membrane-bound lytic murein transglycosylase B	16.3	15.08	15.19	1.22	1.11	-0.11	1.22	1.11	0.48	0.37	-0.26	0.44	0.4	5.3
EC	2.7.7.13	Mannose-1-phosphate guanylyltransferase.	H16A_02905	Mannose-1-phosphate guanylyltransferase	20.43	17.7	17.39	2.73	3.04	0.31	2.73	3.04	1.42	1.57	0.34	1.91	1.62	14.15
EC	2.7.1.2	Glucokinase.	H16B_02564	Glucokinase		16.07	16.03	-16.07	-16.03	0.04	2.01	2.06	0.97	0.96	-0.04	1.34	1.15	77.54
EC	5.4.99.23	23S rRNA pseudouridine(1911/1915/1917) synthase.	H16A_01434	pseudouridylate synthase, 23S RNA-specific	17.14			17.14	17.14		0.9	0.97	0.28	0.28		0.4	0.37	30
EC	3.2.2.4	AMP nucleosidase.	H16B_00070	AMP nucleosidase	17.68			17.68	17.68		1.44	1.51	0.62	0.62		0.88	0.77	30
EC	1.8.1.4	Dihydrolipoyl dehydrogenase.	H16A_01377	dihydrolipoamide dehydrogenase (E3) component	19.64	20.98	20.75	-1.34	-1.11	0.23	-1.34	-1.11	-1.12	-1.02	0.23	-1.37	-1.09	14.97
EC	1.8.1.4	Dihydrolipoyl dehydrogenase.	H16A_02323	dihydrolipoamide dehydrogenase (E3)	21.63	19.85	20.23	1.78	1.4	-0.38	1.78	1.4	0.83	0.55	-0.64	0.6	0.54	3.54
EC	2.8.3.5	3-oxoacid CoA-transferase.	H16A_01331	Succinyl-CoA:3-ketoacid-coenzyme A transferase	20.65	18.64	18.41	2.01	2.24	0.23	2.01	2.24	0.97	1.07	0.23	1.3	1.12	14.27
EC	2.8.3.5	3-oxoacid CoA-transferase.	H16A_01332	Succinyl-CoA:3-ketoacid-coenzyme A transferase	20.85	18.23	16.76	2.62	4.09	1.47	2.62	4.09	1.36	2.23	2	1.37	1.17	2.97
EC	1.11.1.9	Glutathione peroxidase.	H16A_00065	glutathione peroxidase	15.55	17.49	17.32	-1.94	-1.77	0.17	-1.94	-1.77	-1.49	-1.43	0.14	-1.98	-1.6	33.53
EC	1.11.1.9	Glutathione peroxidase.	H16A_03102	glutathione peroxidase	15.82	18.91	18.8	-3.09	-2.98	0.11	-3.09	-2.98	-2.21	-2.19	0.06	-3.07	-2.5	117.85
EC	5.99.1.-	Isomerases. Other isomerases. Sole sub-subclass for isomerases that do not belong in the other subclasses.	H16A_02669	Topoisomerase IV subunit B	15.55			15.55	15.55		-0.69	-0.62	-0.71	-0.71		-1	-0.79	30
EC	5.1.3.3	Aldose 1-epimerase.	H16A_02863	Aldose 1-epimerase	16.56			16.56	16.56		0.32	0.39	-0.08	-0.08		-0.11	-0.05	30
EC	2.3.1.47	8-amino-7-oxononanoate synthase.	H16A_00181	8-Amino-7-oxononanoate synthase		15.24	16.06	-15.24	-16.06	-0.82	2.84	2.03	1.49	0.94	-1.27	0.97	0.84	3.15
EC	3.5.4.25	GTP cyclohydrolase II.	H16A_02854	bifunctional riboflavin biosynthesis protein	19.45	17.05	17.71	2.4	1.74	-0.66	2.4	1.74	1.22	0.76	-1.04	0.79	0.69	3.14
EC	3.5.4.25	GTP cyclohydrolase II.	H16B_01576	GTP cyclohydrolase II	15.22			15.22	15.22		-1.02	-0.95	-0.92	-0.92		-1.3	-1.03	30
EC	1.2.99.2	Carbon-monoxide dehydrogenase (acceptor).	H16A_00437	carbon monoxide dehydrogenase homolog, medium		20.82	20.69	-20.82	-20.69	0.13	-2.74	-2.6	-1.99	-1.95	0.09	-2.73	-2.21	70.36
EC	1.2.99.2	Carbon-monoxide dehydrogenase (acceptor).	H16A_00438	Aerobic-type carbon monoxide dehydrogenase	14.33	21.56	21.92	-7.23	-7.59	-0.36	-7.23	-7.59	-4.8	-5.07	-0.61	-6.6	-5.41	26.01
EC	1.3.8.6	Glutaryl-CoA dehydrogenase (ETF).	H16A_02818	Glutaryl-CoA dehydrogenase	20.43	19.28	19.11	1.15	1.32	0.17	1.15	1.32	0.44	0.5	0.14	0.58	0.52	10.81
EC	6.3.2.2	Glutamate--cysteine ligase.	H16A_00322	Gamma-glutamate-cysteine ligase	17.84	19.24	19.29	-1.4	-1.45	-0.05	-1.4	-1.45	-1.16	-1.23	-0.17	-1.58	-1.26	22.6
EC	1.12.99.6	Hydrogenase (acceptor).	PHG_00001	membrane-bound [NiFe] hydrogenase small subunit		19.49	19.77	-19.49	-19.77	-0.28	-1.41	-1.68	-1.16	-1.38	-0.5	-1.49	-1.19	8.19
EC	1.12.99.6	Hydrogenase (acceptor).	PHG_00002	membrane-bound [NiFe] hydrogenase large subunit		23.29	23.36	-23.29	-23.36	-0.07	-5.21	-5.27	-3.54	-3.62	-0.2	-4.94	-4.04	57.54
EC	1.12.99.6	Hydrogenase (acceptor).	PHG_00021	regulatory [NiFe] hydrogenase large subunit		21.14	20.57	-21.14	-20.57	0.57	-3.06	-2.48	-2.19	-1.88	0.71	-2.44	-1.98	9.24
EC	5.3.1.8	Mannose-6-phosphate isomerase.	H16B_01152	Mannose-6-phosphate isomerase	15.38			15.38	15.38		-0.86	-0.79	-0.82	-0.82		-1.16	-0.92	30
EC	2.7.1.24	Dephospho-CoA kinase.	H16A_03258	Dephospho-CoA kinase		15.36	14.71	-15.36	-14.71	0.65	2.72	3.38	1.42	1.79	0.83	1.77	1.5	6.26
EC	2.7.1.45	2-dehydro-3-deoxygluconokinase.	H16B_01212	2-Keto-3-deoxygluconate kinase		16.15	15.64	-16.15	-15.64	0.51	1.93	2.45	0.93	1.21	0.63	1.13	0.98	5.51
EC	2.7.11.-	Transferases. Transferring phosphorous-containing groups. Protein-serine/threonine kinases.	H16A_00383	serine kinase of the HPr protein	16.24	17.79	17.3	-1.55	-1.06	0.49	-1.55	-1.06	-1.25	-0.99	0.6	-1.22	-0.97	6.04
EC	2.3.3.9	Malate synthase.	H16A_02217	malate synthase	24.09	21.14	21.11	2.95	2.98	0.03	2.95	2.98	1.56	1.54	-0.06	2.15	1.82	83.03
EC	4.3.1.18	D-serine ammonia-lyase.	H16B_01211	amino acid aldolase or racemase	16.55	17.5	17.37	-0.95	-0.82	0.13	-0.95	-0.82	-0.87	-0.84	0.09	-1.15	-0.91	30.54
EC	6.3.2.17	Tetrahydrofolate synthase.	H16A_02610	folylpolyglutamate synthase	16.1			16.1	16.1		-0.14	-0.07	-0.37	-0.37		-0.52	-0.39	30
EC	6.3.2.9	UDP-N-acetylmuramoyl-L-alanine--D-glutamate ligase.	H16A_03275	UDP-N-acetylmuramoylalanine-D-glutamate ligase	18.63	18.66	18.4	-0.03	0.23	0.26	-0.03	0.23	-0.3	-0.18	0.27	-0.18	-0.11	2.94
EC	4.2.3.5	Chorismate synthase.	H16A_01317	chorismate synthase	18.32	17.38	17.39	0.94	0.93	-0.01	0.94	0.93	0.31	0.26	-0.11	0.34	0.32	8.36
EC	2.3.1.-	Transferases. Acyltransferases. Transferring groups other than amino-acyl groups.	H16A_01437	Poly(3-hydroxybutyrate) polymerase	19.66	19.96	19.74	-0.3	-0.08	0.22	-0.3	-0.08	-0.47	-0.37	0.21	-0.47	-0.35	6.47
EC	4.3.1.19	Threonine ammonia-lyase.	H16A_00427	threonine dehydratase	18.99	16.81	16.3	2.18	2.69	0.51	2.18	2.69	1.08	1.36	0.63	1.34	1.15	6.27
EC	1.3.5.2	Dihydroorotate dehydrogenase (quinone).	H16A_01401	dihydroorotate dehydrogenase	18.27			18.27	18.27		2.03	2.1	0.99	0.99		1.4	1.2	30
EC	6.3.5.5	Carbamoyl-phosphate synthase (glutamine-hydrolyzing).	H16A_02452	carbamoylphosphate synthase, large subunit	21.34	19.76	19.8	1.58	1.54	-0.04	1.58	1.54	0.71	0.64	-0.16	0.86	0.75	13.58
EC	6.3.5.5	Carbamoyl-phosphate synthase (glutamine-hydrolyzing).	H16A_02454	carbamoylphosphate synthase small subunit	19.72	17.2	17.49	2.52	2.23	-0.29	2.52	2.23	1.29	1.07	-0.51	1.36	1.17	7.47
EC	2.6.1.18	Beta-alanine--pyruvate transaminase.	H16A_00272	Omega-amino acid-pyruvate aminotransferase	16.12	18.94	18.26	-2.82	-2.14	0.68	-2.82	-2.14	-2.04	-1.66	0.87	-2.09	-1.69	6.87
EC	6.3.2.10	UDP-N-acetylmuramoyl-tripeptide--D-alanyl-D-alanine ligase.	H16A_03277	UDP-N-acetylmuramoyl	17.74	18.63	19.09	-0.89	-1.35	-0.46	-0.89	-1.35	-0.84	-1.17	-0.76	-0.97	-0.76	4.31
EC	4.2.3.1	Threonine synthase.	H16A_02265	threonine synthase	19.72	17.44	17.03	2.28	2.69	0.41	2.28	2.69	1.14	1.36	0.49	1.47	1.26	8.23
EC	1.1.1.86	Ketol-acid reductoisomerase.	H16A_01037	Ketol-acid reductoisomerase	24.4	21.6	21.48	2.8	2.92	0.12	2.8	2.92	1.47	1.5	0.07	2.06	1.74	68.19
EC	2.7.1.20	Adenosine kinase.	H16A_03176	carbohydrate kinase, PfkB family	16.68	17.35	17.77	-0.67	-1.09	-0.42	-0.67	-1.09	-0.7	-1.01	-0.7	-0.79	-0.61	3.99
EC	2.8.1.-	Transferases. Transferring sulfur-containing groups. Sulfurtransferases.	H16A_02760	predicted redox protein, regulator of	17.67			17.67	17.67		1.43	1.5	0.61	0.61		0.86	0.75	30
EC	2.2.1.6	Acetolactate synthase.	H16A_01035	acetolactate synthase III (valine sensitive)	22.39	18.27	18.63	4.12	3.76	-0.36	4.12	3.76	2.29	2.02	-0.61	2.67	2.25	11.38
EC	2.2.1.6	Acetolactate synthase.	H16A_01036	acetolactate synthase III small subunit	20.96	17.38	17.92	3.58	3.04	-0.54	3.58	3.04	1.96	1.57	-0.87	1.97	1.67	6.56
EC	2.2.1.6	Acetolactate synthase.	H16B_00313	acetolactate synthase large subunit (TPP	16.39			16.39	16.39		0.15	0.22	-0.19	-0.19		-0.27	-0.18	30
EC	3.1.2.-	Hydrolases. Acting on ester bonds. Thiolester hydrolases.	H16A_02833	predicted thioesterase	15.98			15.98	15.98		-0.26	-0.19	-0.44	-0.44		-0.62	-0.47	30
EC	1.3.99.16	Isoquinoline 1-oxidoreductase.	H16A_00700	Aerobic-type carbon monoxide dehydrogenase	18.28	19.62	19.26	-1.34	-0.98	0.36	-1.34	-0.98	-1.12	-0.94	0.41	-1.21	-0.96	8.11
EC	1.3.99.16	Isoquinoline 1-oxidoreductase.	H16A_00701	Aerobic-type carbon monoxide dehydrogenase	19.83	21.44	21.58	-1.61	-1.75	-0.14	-1.61	-1.75	-1.29	-1.42	-0.3	-1.73	-1.39	14.53
EC	1.3.99.16	Isoquinoline 1-oxidoreductase.	H16B_01377	Aerobic-type carbon monoxide dehydrogenase		15.14	15.1	-15.14	-15.1	0.04	2.94	2.99	1.56	1.54	-0.04	2.17	1.83	124.55
EC	2.7.9.3	Selenide, water dikinase.	H16B_00295	selenophosphate synthase	18.3	18.28	18.08	0.02	0.22	0.2	0.02	0.22	-0.27	-0.19	0.19	-0.21	-0.13	3.95
EC	2.5.1.47	Cysteine synthase.	H16A_01903	cysteine synthase		15.56	15.2	-15.56	-15.2	0.36	2.52	2.89	1.29	1.48	0.41	1.71	1.45	10.88
EC	1.2.4.2	Oxoglutarate dehydrogenase (succinyl-transferring).	H16A_02325	2-Oxoglutarate dehydrogenase (E1)	23.32	22.28	22.06	1.04	1.26	0.22	1.04	1.26	0.37	0.46	0.21	0.46	0.42	6.39
EC	6.4.1.2	Acetyl-CoA carboxylase.	H16A_01223	Acetyl-CoA carboxylase carboxyltransferase	17.27	17.81	18.23	-0.54	-0.96	-0.42	-0.54	-0.96	-0.62	-0.92	-0.7	-0.67	-0.51	3.6
EC	6.4.1.2	Acetyl-CoA carboxylase.	H16A_02611	Acetyl-CoA carboxylase carboxyltransferase	17.62	18.14	17.76	-0.52	-0.14	0.38	-0.52	-0.14	-0.61	-0.41	0.44	-0.46	-0.34	3.8
EC	6.2.1.17	Propionate--CoA ligase.	H16A_02462	Propionate-CoA ligase		18.41	18.05	-18.41	-18.05	0.36	-0.33	0.04	-0.49	-0.3	0.41	-0.32	-0.22	3.18
EC	1.1.1.100	3-oxoacyl-[acyl-carrier-protein] reductase.	H16A_00743	short chain dehydrogenase	16.9	16.94	17.2	-0.04	-0.3	-0.26	-0.04	-0.3	-0.31	-0.51	-0.47	-0.3	-0.21	2.89
EC	1.1.1.100	3-oxoacyl-[acyl-carrier-protein] reductase.	H16A_02567	3-Oxoacyl-[acyl-carrier-protein] reductase	20.1	18.25	18.71	1.85	1.39	-0.46	1.85	1.39	0.88	0.54	-0.76	0.56	0.5	3.09
EC	3.1.13.1	Exoribonuclease II.	H16A_03163	transcriptional regulator, Exoribonuclease	16.79			16.79	16.79		0.55	0.62	0.06	0.06		0.08	0.11	30
EC	2.6.1.17	Succinyldiaminopimelate transaminase.	H16A_02065	Aminotransferase, class I and II	17.99	17.76	17.81	0.23	0.18	-0.05	0.23	0.18	-0.14	-0.21	-0.17	-0.15	-0.08	3.37
EC	2.8.1.2	3-mercaptopyruvate sulfurtransferase.	H16A_02737	Rhodanese-related sulfurtransferase	16.32	18.14	18.3	-1.82	-1.98	-0.16	-1.82	-1.98	-1.42	-1.56	-0.33	-1.9	-1.53	14.53
EC	1.8.1.7	Glutathione-disulfide reductase.	H16A_03724	dihydrolipoamide dehydrogenase (E3 component of	16.81	17.33	17.64	-0.52	-0.83	-0.31	-0.52	-0.83	-0.61	-0.84	-0.54	-0.7	-0.54	4.37
EC	4.2.1.20	Tryptophan synthase.	H16A_02612	tryptophan synthase alpha chain	19.35	16.66	16.95	2.69	2.4	-0.29	2.69	2.4	1.4	1.17	-0.51	1.51	1.29	8.13
EC	2.3.1.12	Dihydrolipoyllysine-residue acetyltransferase.	H16A_01375	dihydrolipoamide acetyltransferase (E2)	17.65	19.47	19.57	-1.82	-1.92	-0.1	-1.82	-1.92	-1.42	-1.52	-0.24	-1.93	-1.55	19.7
EC	2.3.1.12	Dihydrolipoyllysine-residue acetyltransferase.	H16B_00146	Dihydrolipoamide S-acetyltransferase component		19.13	19.12	-19.13	-19.12	0.01	-1.05	-1.03	-0.94	-0.97	-0.09	-1.29	-1.02	34.11
EC	1.1.1.93	Tartrate dehydrogenase.	H16A_00477	3-Isopropylmalate dehydrogenase		16.27	16.1	-16.27	-16.1	0.17	1.81	1.99	0.85	0.92	0.14	1.17	1.01	20.33
EC	2.7.1.30	Glycerol kinase.	H16A_02507	glycerol kinase	17.3	18.19	19.02	-0.89	-1.72	-0.83	-0.89	-1.72	-0.84	-1.4	-1.29	-0.83	-0.64	2.88
EC	3.4.24.-	Hydrolases. Acting on peptide bonds (peptide hydrolases). Metalloendopeptidases.	H16A_00364	Predicted Zn-dependent peptidase, M16B subfamily	17.77	19.76	19.16	-1.99	-1.39	0.6	-1.99	-1.39	-1.52	-1.19	0.76	-1.46	-1.17	5.77
EC	3.4.24.-	Hydrolases. Acting on peptide bonds (peptide hydrolases). Metalloendopeptidases.	H16A_00365	Predicted Zn-dependent peptidase	18.51	20.09	20.18	-1.58	-1.67	-0.09	-1.58	-1.67	-1.27	-1.37	-0.23	-1.72	-1.38	18.46
EC	3.4.24.-	Hydrolases. Acting on peptide bonds (peptide hydrolases). Metalloendopeptidases.	H16A_02048	putative membrane-associated Zn-dependent	15.32			15.32	15.32		-0.92	-0.85	-0.86	-0.86		-1.22	-0.97	30
EC	3.4.24.-	Hydrolases. Acting on peptide bonds (peptide hydrolases). Metalloendopeptidases.	H16A_02221	Zn-dependent protease with chaperone function	20.34	20.02	19.91	0.32	0.43	0.11	0.32	0.43	-0.08	-0.06	0.06	-0.06	-0.01	3.79
EC	3.4.24.-	Hydrolases. Acting on peptide bonds (peptide hydrolases). Metalloendopeptidases.	H16A_03007	Zn-dependent protease with chaperone function	17.97	19.06	19.01	-1.09	-1.04	0.05	-1.09	-1.04	-0.96	-0.97	-0.03	-1.35	-1.07	103.39
EC	4.1.1.48	Indole-3-glycerol-phosphate synthase.	H16A_03322	Indole-3-glycerol phosphate synthase	17.49			17.49	17.49		1.25	1.32	0.5	0.5		0.71	0.63	30
EC	2.3.1.16	Acetyl-CoA C-acyltransferase.	H16A_00462	Acetyl-CoA C-acyltransferase	24.2	18.2	16.44	6	7.76	1.76	6	7.76	3.47	4.52	2.41	4.2	3.51	5.37
EC	2.3.1.16	Acetyl-CoA C-acyltransferase.	H16B_00200	Beta-ketoadipyl CoA thiolase	18.56	16.84	17.19	1.72	1.37	-0.35	1.72	1.37	0.79	0.53	-0.6	0.58	0.52	3.6
EC	4.2.1.47	GDP-mannose 4,6-dehydratase.	H16A_02900	GDP-D-mannose 4,6 dehydratase	20.9	18.93	19.1	1.97	1.8	-0.17	1.97	1.8	0.95	0.8	-0.34	1.03	0.89	8.3
EC	1.6.5.3	NADH:ubiquinone reductase (H(+)-translocating).	H16A_01052	NADH dehydrogenase chain C	19.07	17.58	17.62	1.49	1.45	-0.04	1.49	1.45	0.65	0.58	-0.16	0.77	0.68	12.37
EC	1.6.5.3	NADH:ubiquinone reductase (H(+)-translocating).	H16A_01053	NADH dehydrogenase chain D	21.32	18.96	19.19	2.36	2.13	-0.23	2.36	2.13	1.19	1.01	-0.43	1.29	1.11	8.25
EC	1.6.5.3	NADH:ubiquinone reductase (H(+)-translocating).	H16A_01054	NADH dehydrogenase chain E	15.86			15.86	15.86		-0.38	-0.31	-0.52	-0.52		-0.74	-0.57	30
EC	1.6.5.3	NADH:ubiquinone reductase (H(+)-translocating).	H16A_01055	NADH dehydrogenase chain F	20.81	18.26	18.11	2.55	2.7	0.15	2.55	2.7	1.31	1.36	0.11	1.82	1.55	39.01
EC	1.6.5.3	NADH:ubiquinone reductase (H(+)-translocating).	H16A_01056	NADH dehydrogenase chain G	22.05	20.28	19.68	1.77	2.37	0.6	1.77	2.37	0.82	1.16	0.76	0.95	0.83	4.25
EC	1.6.5.3	NADH:ubiquinone reductase (H(+)-translocating).	H16A_01057	NADH dehydrogenase chain H	16.02			16.02	16.02		-0.22	-0.15	-0.42	-0.42		-0.59	-0.45	30
EC	1.6.5.3	NADH:ubiquinone reductase (H(+)-translocating).	H16A_01061	NADH dehydrogenase chain L	18.49	16.75	17.1	1.74	1.39	-0.35	1.74	1.39	0.81	0.54	-0.6	0.6	0.54	3.69
EC	1.6.5.3	NADH:ubiquinone reductase (H(+)-translocating).	H16A_01062	NADH dehydrogenase chain M	17.15			17.15	17.15		0.91	0.98	0.29	0.29		0.41	0.38	30
EC	6.1.1.3	Threonine--tRNA ligase.	H16A_01339	Threonyl-tRNA synthetase	19.99	17.76	18.11	2.23	1.88	-0.35	2.23	1.88	1.11	0.85	-0.6	1.02	0.88	5.3
EC	4.1.1.11	Aspartate 1-decarboxylase.	H16A_03129	Aspartate 1-decarboxylase	18.2			18.2	18.2		1.96	2.03	0.94	0.94		1.33	1.14	30
EC	1.4.1.13	Glutamate synthase (NADPH).	H16A_03430	glutamate synthase [NADPH] small chain	20.05	17.72	17.92	2.33	2.13	-0.2	2.33	2.13	1.18	1.01	-0.39	1.31	1.12	9.05
EC	1.4.1.13	Glutamate synthase (NADPH).	H16A_03431	glutamate synthase [NADPH], Glutamate synthase	22.32	19.88	20.14	2.44	2.18	-0.26	2.44	2.18	1.24	1.04	-0.47	1.33	1.14	7.83
EC	2.7.7.23	UDP-N-acetylglucosamine diphosphorylase.	H16A_00262	UDP-N-acetylglucosamine	17.51	16.56	16.33	0.95	1.18	0.23	0.95	1.18	0.31	0.41	0.23	0.37	0.35	5.08
EC	3.5.1.38	Glutamin-(asparagin-)ase.	H16A_01910	Glutaminase-asparaginase (amidohydrolase)	17.25	22.02	22.03	-4.77	-4.78	-0.01	-4.77	-4.78	-3.26	-3.31	-0.11	-4.58	-3.74	95.99
EC	3.1.3.11	Fructose-bisphosphatase.	H16A_00999	Fructose-1,6-bisphosphatase	19.29	19.05	19.04	0.24	0.25	0.01	0.24	0.25	-0.13	-0.17	-0.09	-0.16	-0.09	5.4
EC	2.6.1.2	Alanine transaminase.	H16A_02267	Aspartate/tyrosine/aromatic aminotransferase	17.65	16.43	16.01	1.22	1.64	0.42	1.22	1.64	0.48	0.7	0.5	0.54	0.49	3.86
EC	2.7.2.1	Acetate kinase.	H16B_01630	acetate kinase	16.42			16.42	16.42		0.18	0.25	-0.17	-0.17		-0.24	-0.16	30
EC	2.7.1.39	Homoserine kinase.	H16A_02744	homoserine kinase type II (protein kinase fold)	15.27			15.27	15.27		-0.97	-0.9	-0.89	-0.89		-1.26	-1	30
EC	3.6.1.13	ADP-ribose diphosphatase.	H16A_01065	NTP pyrophosphohydrolase		16.18	15.78	-16.18	-15.78	0.4	1.9	2.31	0.91	1.12	0.47	1.15	0.99	6.98
EC	3.5.1.88	Peptide deformylase.	H16A_03700	formylmethionine deformylase	16.49			16.49	16.49		0.25	0.32	-0.12	-0.12		-0.17	-0.1	30
EC	6.1.1.17	Glutamate--tRNA ligase.	H16A_02403	Glutamyl-tRNA synthetase	18.76	17.71	17.48	1.05	1.28	0.23	1.05	1.28	0.38	0.47	0.23	0.46	0.42	5.97
EC	1.1.1.60	2-hydroxy-3-oxopropionate reductase.	H16A_03600	2-Hydroxy-3-oxopropionate reductase		17.36	17.36	-17.36	-17.36	0	0.72	0.73	0.17	0.13	-0.1	0.15	0.17	4.86
EC	1.2.1.18	Malonate-semialdehyde dehydrogenase (acetylating).	H16A_00273	Methylmalonate-semialdehyde dehydrogenase	16.89	19.06	19.01	-2.17	-2.12	0.05	-2.17	-2.12	-1.64	-1.65	-0.03	-2.31	-1.87	176.24
EC	3.1.1.24	3-oxoadipate enol-lactonase.	H16A_00147	predicted hydrolase or acyltransferase		16.64	16.91	-16.64	-16.91	-0.27	1.44	1.18	0.62	0.41	-0.49	0.44	0.4	3.45
EC	4.1.2.13	Fructose-bisphosphate aldolase.	H16B_00278	Fructose-bisphosphate aldolase class-I		17.03	17.07	-17.03	-17.07	-0.04	1.05	1.02	0.38	0.31	-0.16	0.39	0.36	6.97
EC	1.8.4.11	Peptide-methionine (S)-S-oxide reductase.	H16A_02806	peptide methionine sulfoxide reductase	15.64	19.66	18.71	-4.02	-3.07	0.95	-4.02	-3.07	-2.79	-2.24	1.26	-2.79	-2.26	6.45
EC	2.7.7.6	DNA-directed RNA polymerase.	H16A_03458	DNA-directed RNA polymerase alpha subunit	22.44	21	21.3	1.44	1.14	-0.3	1.44	1.14	0.62	0.39	-0.53	0.4	0.37	3.14
EC	2.7.7.6	DNA-directed RNA polymerase.	H16A_03497	DNA-directed RNA polymerase beta subunit	23.54	22.72	22.68	0.82	0.86	0.04	0.82	0.86	0.23	0.21	-0.04	0.29	0.28	17.7
EC	2.8.1.1	Thiosulfate sulfurtransferase.	H16A_02737	Rhodanese-related sulfurtransferase	16.32	18.14	18.3	-1.82	-1.98	-0.16	-1.82	-1.98	-1.42	-1.56	-0.33	-1.9	-1.53	14.53
EC	3.4.24.70	Oligopeptidase A.	H16A_01369	Oligopeptidase A	19.16	19.5	19.63	-0.34	-0.47	-0.13	-0.34	-0.47	-0.49	-0.62	-0.29	-0.61	-0.46	6.19
EC	2.7.3.9	Phosphoenolpyruvate--protein phosphotransferase.	H16A_00326	Phosphoenolpyruvate-protein kinase (PTS system	14.94			14.94	14.94		-1.3	-1.23	-1.09	-1.09		-1.54	-1.23	30
EC	2.3.1.191	UDP-3-O-(3-hydroxymyristoyl)glucosamine N-acyltransferase.	H16A_02045	UDP-3-O-[3-hydroxymyristoyl] glucosamine	16.66			16.66	16.66		0.42	0.49	-0.02	-0.02		-0.03	0.02	30
EC	1.12.1.2	Hydrogen dehydrogenase.	PHG_00088	NAD-reducing hydrogenase diaphorase moiety large		23.95	23.95	-23.95	-23.95	0	-5.87	-5.86	-3.95	-3.99	-0.1	-5.55	-4.55	127.6
EC	1.12.1.2	Hydrogen dehydrogenase.	PHG_00089	NAD-reducing hydrogenase diaphorase moiety small		22.89	22.95	-22.89	-22.95	-0.06	-4.81	-4.86	-3.29	-3.36	-0.19	-4.58	-3.74	56.25
EC	1.12.1.2	Hydrogen dehydrogenase.	PHG_00090	NAD-reducing hydrogenase hydrogenase moiety		22.33	22.31	-22.33	-22.31	0.02	-4.25	-4.22	-2.94	-2.96	-0.07	-4.13	-3.37	135.45
EC	1.12.1.2	Hydrogen dehydrogenase.	PHG_00091	NAD-reducing hydrogenase hydrogenase moiety		24.03	24.53	-24.03	-24.53	-0.5	-5.95	-6.44	-4	-4.35	-0.81	-5.41	-4.43	16.58
EC	3.1.4.46	Glycerophosphodiester phosphodiesterase.	H16A_02326	glycerophosphoryl diester phosphodiesterase	15.8			15.8	15.8		-0.44	-0.37	-0.56	-0.56		-0.79	-0.61	30
EC	4.3.2.1	Argininosuccinate lyase.	H16A_02925	argininosuccinate lyase	20.1	18.77	18.51	1.33	1.59	0.26	1.33	1.59	0.55	0.67	0.27	0.7	0.62	7.3
EC	5.3.1.9	Glucose-6-phosphate isomerase.	H16A_01502	Glucose-6-phosphate isomerase	17.09			17.09	17.09		0.85	0.92	0.25	0.25		0.35	0.33	30
EC	2.3.1.9	Acetyl-CoA C-acetyltransferase.	H16A_00170	Acetyl-CoA acetyltransferase	20.79	20.94	21.23	-0.15	-0.44	-0.29	-0.15	-0.44	-0.37	-0.6	-0.51	-0.39	-0.28	3.14
EC	2.3.1.9	Acetyl-CoA C-acetyltransferase.	H16A_01438	Acetyl-CoA acetyltransferase	23.2	23.01	22.86	0.19	0.34	0.15	0.19	0.34	-0.16	-0.11	0.11	-0.13	-0.07	4.01
EC	2.3.1.9	Acetyl-CoA C-acetyltransferase.	H16A_01445	Acetyl-CoA acetyltransferase	21.9	21	20.69	0.9	1.21	0.31	0.9	1.21	0.28	0.43	0.34	0.3	0.29	3.43
EC	2.3.1.9	Acetyl-CoA C-acetyltransferase.	H16A_01528	Acetyl-CoA acetyltransferase	22.16	21.52	21.44	0.64	0.72	0.08	0.64	0.72	0.12	0.12	0.01	0.16	0.17	38.57
EC	3.5.4.4	Adenosine deaminase.	H16A_01014	adenosine deaminase	18.35	18.68	18.91	-0.33	-0.56	-0.23	-0.33	-0.56	-0.49	-0.68	-0.43	-0.57	-0.43	4.43
EC	6.3.2.3	Glutathione synthase.	H16A_00323	glutathione synthase	16.86	18.18	17.86	-1.32	-1	0.32	-1.32	-1	-1.11	-0.95	0.36	-1.24	-0.98	9.22
EC	2.8.3.18	Succinyl-CoA:acetate CoA-transferase.	H16A_01358	Acetyl-CoA hydrolase	15.85			15.85	15.85		-0.39	-0.32	-0.53	-0.53		-0.75	-0.58	30
EC	3.5.3.9	Allantoate deiminase.	H16A_01465	acetylornithine	16.53			16.53	16.53		0.29	0.36	-0.1	-0.1		-0.14	-0.07	30
EC	2.4.1.83	Dolichyl-phosphate beta-D-mannosyltransferase.	H16A_02894	glycosyltransferase involved in cell wall	16.55			16.55	16.55		0.31	0.38	-0.09	-0.09		-0.13	-0.07	30
EC	2.5.1.-	Transferases. Transferring alkyl or aryl groups, other than methyl groups. Transferring alkyl or aryl groups, other than methyl groups.	H16A_02606	cystathionine gamma-synthase	18.02	17.23	16.96	0.79	1.06	0.27	0.79	1.06	0.21	0.34	0.29	0.22	0.22	3.13
EC	5.4.99.5	Chorismate mutase.	H16A_00792	prephenate dehydratase, Chorismate mutase	17.43	15.8	15.33	1.63	2.1	0.47	1.63	2.1	0.74	0.99	0.57	0.88	0.77	4.93
EC	2.3.3.13	2-isopropylmalate synthase.	H16A_01041	2-Isopropylmalate synthase	20.75	18.66	18.86	2.09	1.89	-0.2	2.09	1.89	1.02	0.86	-0.39	1.09	0.94	7.77
EC	4.1.1.73	Tartrate decarboxylase.	H16A_00477	3-Isopropylmalate dehydrogenase		16.27	16.1	-16.27	-16.1	0.17	1.81	1.99	0.85	0.92	0.14	1.17	1.01	20.33
EC	3.1.1.45	Carboxymethylenebutenolidase.	H16A_02215	dienelactone hydrolase or related enzyme	19.6	21.99	22.13	-2.39	-2.53	-0.14	-2.39	-2.53	-1.78	-1.91	-0.3	-2.42	-1.96	19.78
EC	3.1.1.45	Carboxymethylenebutenolidase.	H16A_02739	dienelactone hydrolase or related enzyme		17.26	17.06	-17.26	-17.06	0.2	0.82	1.03	0.23	0.32	0.19	0.28	0.27	4.71
EC	4.1.2.14	2-dehydro-3-deoxy-phosphogluconate aldolase.	H16B_01213	2-Keto-3-deoxy-6-phosphogluconate aldolase	15.99	18.3	17.5	-2.31	-1.51	0.8	-2.31	-1.51	-1.73	-1.27	1.04	-1.5	-1.2	4.69
EC	5.99.1.3	DNA topoisomerase (ATP-hydrolyzing).	H16A_00789	DNA gyrase subunit A	20.54	18.18	18.18	2.36	2.36	0	2.36	2.36	1.19	1.15	-0.1	1.59	1.36	37.61
EC	1.5.5.1	Electron-transferring-flavoprotein dehydrogenase.	H16A_01324	electron transfer flavoprotein ubiquinone	22.73	21.1	21.25	1.63	1.48	-0.15	1.63	1.48	0.74	0.6	-0.31	0.76	0.67	6.98
EC	6.1.1.2	Tryptophan--tRNA ligase.	H16A_00515	Tryptophanyl-tRNA synthetase	20.08	18.5	18.76	1.58	1.32	-0.26	1.58	1.32	0.71	0.5	-0.47	0.58	0.52	4.2
EC	2.6.1.66	Valine--pyruvate transaminase.	H16A_02267	Aspartate/tyrosine/aromatic aminotransferase	17.65	16.43	16.01	1.22	1.64	0.42	1.22	1.64	0.48	0.7	0.5	0.54	0.49	3.86
EC	1.4.1.2	Glutamate dehydrogenase.	H16A_01356	NAD-specific glutamate dehydrogenase	18.21	20.47	20.46	-2.26	-2.25	0.01	-2.26	-2.25	-1.69	-1.73	-0.09	-2.36	-1.91	61.07
EC	4.2.1.1	Carbonate dehydratase.	H16B_02403	periplasmic alpha-carbonic anhydrase		19.2	18.61	-19.2	-18.61	0.59	-1.12	-0.52	-0.98	-0.65	0.74	-0.72	-0.55	3.61
EC	6.1.1.9	Valine--tRNA ligase.	H16A_02751	Valyl-tRNA synthetase	20.29	18.74	19	1.55	1.29	-0.26	1.55	1.29	0.69	0.48	-0.47	0.55	0.5	4.06
EC	5.3.3.18	2-(1,2-epoxy-1,2-dihydrophenyl)acetyl-CoA isomerase.	H16A_03593	Enoyl-CoA hydratase	14.78	17.12	17.02	-2.34	-2.24	0.1	-2.34	-2.24	-1.74	-1.73	0.04	-2.43	-1.97	139.41
EC	3.5.2.3	Dihydroorotase.	H16A_02912	Dihydroorotase	19.14	17.55	17.24	1.59	1.9	0.31	1.59	1.9	0.71	0.86	0.34	0.9	0.79	7.45
EC	1.17.4.1	Ribonucleoside-diphosphate reductase.	H16A_02390	ribonucleotide reductase, coenzyme B12-dependent	16.21	17.18	16.61	-0.97	-0.4	0.57	-0.97	-0.4	-0.89	-0.57	0.71	-0.62	-0.47	3.38
EC	1.17.4.1	Ribonucleoside-diphosphate reductase.	H16A_03235	Ribonucleoside-diphosphate reductase alpha	19.83	18.88	18.6	0.95	1.23	0.28	0.95	1.23	0.31	0.44	0.3	0.35	0.33	4.08
EC	1.2.1.12	Glyceraldehyde-3-phosphate dehydrogenase (phosphorylating).	H16A_03146	Glyceraldehyde 3-phosphate dehydrogenase	23.29	22.28	21.95	1.01	1.34	0.33	1.01	1.34	0.35	0.51	0.37	0.39	0.36	3.8
EC	3.8.1.2	(S)-2-haloacid dehalogenase.	H16A_02218	predicted hydrolase (HAD superfamily)	16.46			16.46	16.46		0.22	0.29	-0.14	-0.14		-0.2	-0.12	30
EC	1.5.1.3	Dihydrofolate reductase.	H16A_02704	dihydrofolate reductase	16.48			16.48	16.48		0.24	0.31	-0.13	-0.13		-0.18	-0.11	30
EC	2.7.7.56	tRNA nucleotidyltransferase.	H16A_00949	Ribonuclease PH	16.49			16.49	16.49		0.25	0.32	-0.12	-0.12		-0.17	-0.1	30
EC	1.3.8.4	Isovaleryl-CoA dehydrogenase.	H16A_00167	Isovaleryl-CoA dehydrogenase	18.99	18.32	18.13	0.67	0.86	0.19	0.67	0.86	0.14	0.21	0.17	0.15	0.17	3.37
EC	2.3.1.157	Glucosamine-1-phosphate N-acetyltransferase.	H16A_00262	UDP-N-acetylglucosamine	17.51	16.56	16.33	0.95	1.18	0.23	0.95	1.18	0.31	0.41	0.23	0.37	0.35	5.08
EC	3.1.11.2	Exodeoxyribonuclease III.	H16A_00223	Exodeoxyribonuclease III	16.17			16.17	16.17		-0.07	0	-0.33	-0.33		-0.47	-0.35	30
EC	5.2.1.8	Peptidylprolyl isomerase.	H16A_01218	Peptidyl-prolyl cis-trans	20.57	20.9	21.21	-0.33	-0.64	-0.31	-0.33	-0.64	-0.49	-0.73	-0.54	-0.54	-0.4	3.7
EC	5.2.1.8	Peptidylprolyl isomerase.	H16A_01219	Peptidyl-prolyl cis-trans	19.29	17.48	17.57	1.81	1.72	-0.09	1.81	1.72	0.85	0.75	-0.23	0.99	0.86	11.2
EC	5.2.1.8	Peptidylprolyl isomerase.	H16A_01514	Peptidyl-prolyl cis-trans isomerase	20.24	18.97	18.75	1.27	1.49	0.22	1.27	1.49	0.51	0.61	0.21	0.66	0.59	8.61
EC	1.2.1.2	Formate dehydrogenase.	H16A_02937	formate dehydrogenase alpha subunit (Fe4S4	15.02	17.14	16.95	-2.12	-1.93	0.19	-2.12	-1.93	-1.61	-1.53	0.17	-2.12	-1.71	29.69
EC	2.7.6.3	2-amino-4-hydroxy-6-hydroxymethyldihydropteridine diphosphokinase.	H16A_03082	7	15.07	17.65	16.81	-2.58	-1.74	0.84	-2.58	-1.74	-1.89	-1.41	1.1	-1.67	-1.34	4.87
EC	2.3.1.179	Beta-ketoacyl-[acyl-carrier-protein] synthase II.	H16A_02565	3-Oxoacyl-(acyl-carrier-protein) synthase	20.81	19.66	19.52	1.15	1.29	0.14	1.15	1.29	0.44	0.48	0.1	0.59	0.53	14.8
EC	2.7.6.5	GTP diphosphokinase.	H16A_01337	GTP pyrophosphokinase	15.41			15.41	15.41		-0.83	-0.76	-0.8	-0.8		-1.13	-0.89	30
EC	6.1.1.6	Lysine--tRNA ligase.	H16A_01167	Lysyl-tRNA synthetase (class II)	19.63	17.37	17.87	2.26	1.76	-0.5	2.26	1.76	1.13	0.77	-0.81	0.86	0.75	3.84
EC	6.2.1.1	Acetate--CoA ligase.	H16A_02525	Acetyl-coenzyme A synthetase	20.31	18.31	18.29	2	2.02	0.02	2	2.02	0.97	0.94	-0.07	1.31	1.12	43.86
EC	6.2.1.1	Acetate--CoA ligase.	H16B_00834	Acetate-CoA ligase	22.69	20.33	20.11	2.36	2.58	0.22	2.36	2.58	1.19	1.29	0.21	1.62	1.38	18.99
EC	2.1.1.107	Uroporphyrinogen-III C-methyltransferase.	H16A_02919	two domain protein: Uroporphyrinogen-III	16.22	17.25	17	-1.03	-0.78	0.25	-1.03	-0.78	-0.92	-0.81	0.26	-1.06	-0.83	10.71
EC	1.1.2.4	D-lactate dehydrogenase (cytochrome).	H16A_03091	D-Lactate dehydrogenase (Cytochrome)	16	17.03	16.63	-1.03	-0.63	0.4	-1.03	-0.63	-0.92	-0.72	0.47	-0.88	-0.69	5.65
EC	4.1.3.1	Isocitrate lyase.	H16A_02211	isocitrate lyase	24.22	19.99	19.83	4.23	4.39	0.16	4.23	4.39	2.36	2.42	0.13	3.3	2.77	59.1
EC	4.1.3.1	Isocitrate lyase.	H16A_02227	isocitrate lyase	21.19	16.74	17.16	4.45	4.03	-0.42	4.45	4.03	2.5	2.19	-0.7	2.89	2.43	10.79
EC	1.13.12.16	Nitronate monooxygenase.	PHG_00395	putative 2-nitropropane dioxygenase	18.61			18.61	18.61		2.37	2.44	1.2	1.2		1.7	1.45	30
EC	1.13.12.16	Nitronate monooxygenase.	H16A_00293	Putative 2-nitropropane dioxygenase	20.37	16.96	17.67	3.41	2.7	-0.71	3.41	2.7	1.85	1.36	-1.11	1.61	1.37	4.7
EC	1.13.12.16	Nitronate monooxygenase.	H16B_00223	dioxygenase related to 2-nitropropane	19.98			19.98	19.98		3.74	3.81	2.06	2.06		2.91	2.45	30
EC	5.3.3.4	Muconolactone Delta-isomerase.	H16B_01584	muconolactone delta-isomerase		18.1	18.1	-18.1	-18.1	0	-0.02	-0.01	-0.29	-0.33	-0.1	-0.38	-0.27	9.98
EC	4.1.3.42	(4S)-4-hydroxy-2-oxoglutarate aldolase.	H16B_01213	2-Keto-3-deoxy-6-phosphogluconate aldolase	15.99	18.3	17.5	-2.31	-1.51	0.8	-2.31	-1.51	-1.73	-1.27	1.04	-1.5	-1.2	4.69
EC	1.1.1.3	Homoserine dehydrogenase.	H16A_02266	homoserine dehydrogenase	21.09	18.36	18.79	2.73	2.3	-0.43	2.73	2.3	1.42	1.11	-0.71	1.36	1.17	5.77
EC	2.5.1.7	UDP-N-acetylglucosamine 1-carboxyvinyltransferase.	H16A_03418	UDP-N-acetylglucosamine enolpyruvyl transferase	18.31	18.4	18.49	-0.09	-0.18	-0.09	-0.09	-0.18	-0.34	-0.44	-0.23	-0.41	-0.3	5.49
EC	2.6.1.42	Branched-chain-amino-acid transaminase.	H16A_00561	Branched-chain amino acid aminotransferase	18.86	19.46	19.6	-0.6	-0.74	-0.14	-0.6	-0.74	-0.66	-0.79	-0.3	-0.84	-0.65	7.8
EC	3.1.-	Hydrolases. Acting on ester bonds.	H16A_02349	Exoribonuclease R	20.54	19.64	19.66	0.9	0.88	-0.02	0.9	0.88	0.28	0.22	-0.13	0.28	0.27	6.23
EC	3.1.-	Hydrolases. Acting on ester bonds.	H16A_02709	Oligoribonuclease (3'->5' exoribonuclease)	15.16			15.16	15.16		-1.08	-1.01	-0.96	-0.96		-1.36	-1.08	30
EC	3.5.1.10	Formyltetrahydrofolate deformylase.	H16B_01956	formyltetrahydrofolate deformylase	16.8			16.8	16.8		0.56	0.63	0.07	0.07		0.1	0.12	30
EC	5.99.1.2	DNA topoisomerase.	H16A_03704	DNA topoisomerase III	17.94	18.91	19.13	-0.97	-1.19	-0.22	-0.97	-1.19	-0.89	-1.07	-0.41	-1.14	-0.9	7.71
EC	1.7.1.13	PreQ(1) synthase.	H16A_00426	enzyme related to GTP cyclohydrolase I	15.82			15.82	15.82		-0.42	-0.35	-0.54	-0.54		-0.76	-0.59	30
EC	2.1.1.14	5-methyltetrahydropteroyltriglutamate--homocysteine S-methyltransferase.	H16B_01581	methionine synthase II, cobalamin-independent	22.32	22.1	22.17	0.22	0.15	-0.07	0.22	0.15	-0.14	-0.23	-0.2	-0.14	-0.07	3.06
EC	4.2.1.12	Phosphogluconate dehydratase.	H16A_01178	phosphogluconate dehydratase	15.46	17.45	17.95	-1.99	-2.49	-0.5	-1.99	-2.49	-1.52	-1.88	-0.81	-1.91	-1.54	6.78
EC	4.2.1.12	Phosphogluconate dehydratase.	H16B_02567	phosphogluconate dehydratase	18.15	18.58	18.8	-0.43	-0.65	-0.22	-0.43	-0.65	-0.55	-0.73	-0.41	-0.66	-0.5	5.07
EC	1.11.1.15	Peroxiredoxin.	H16A_03175	thiol peroxidase	21.42	21.68	21.67	-0.26	-0.25	0.01	-0.26	-0.25	-0.44	-0.48	-0.09	-0.6	-0.45	16.44
EC	5.4.2.12	Phosphoglycerate mutase (2,3-diphosphoglycerate-independent).	H16A_00493	phosphoglycerate mutase 2 protein	16.76			16.76	16.76		0.52	0.59	0.04	0.04		0.06	0.09	30
EC	2.7.7.3	Pantetheine-phosphate adenylyltransferase.	H16A_00367	phosphopantetheine adenylyltransferase	18.05	18.6	18.29	-0.55	-0.24	0.31	-0.55	-0.24	-0.62	-0.47	0.34	-0.57	-0.43	5.2
EC	6.3.2.30	Cyanophycin synthase (L-arginine-adding).	H16A_00775	cyanophycin synthetase	16.57	15.8	15.82	0.77	0.75	-0.02	0.77	0.75	0.2	0.14	-0.13	0.16	0.17	4.27
EC	4.2.1.17	Enoyl-CoA hydratase.	H16A_02291	probable enoyl-CoA hydratase	18.18	15.85	16.13	2.33	2.05	-0.28	2.33	2.05	1.18	0.96	-0.5	1.21	1.04	6.91
EC	4.2.1.17	Enoyl-CoA hydratase.	H16A_03307	putative enoyl-CoA hydratase	18.99	19.3	19.38	-0.31	-0.39	-0.08	-0.31	-0.39	-0.47	-0.57	-0.21	-0.61	-0.46	8
EC	4.1.99.17	Phosphomethylpyrimidine synthase.	H16A_00235	thiamine biosynthesis protein ThiC	17.28	19.14	18.88	-1.86	-1.6	0.26	-1.86	-1.6	-1.44	-1.32	0.27	-1.79	-1.44	16.44
EC	3.4.21.89	Signal peptidase I.	H16A_02557	signal peptidase I	17.65			17.65	17.65		1.41	1.48	0.6	0.6		0.85	0.74	30
EC	3.4.17.11	Glutamate carboxypeptidase.	H16B_01105	putative peptidase, M20A subfamily	14.58	18.18	17.58	-3.6	-3	0.6	-3.6	-3	-2.53	-2.2	0.76	-2.88	-2.34	10.03
EC	2.1.1.191	23S rRNA (cytosine(1962)-C(5))-methyltransferase.	H16A_00304	putative acetylserotonin O-methyltransferase		15.83	14.95	-15.83	-14.95	0.88	2.25	3.14	1.12	1.64	1.16	1.26	1.08	3.89
EC	1.20.4.1	Arsenate reductase (glutaredoxin).	H16A_03585	arsenate reductase (glutaredoxin)		19.29	19.48	-19.29	-19.48	-0.19	-1.21	-1.39	-1.04	-1.19	-0.37	-1.35	-1.07	9.71
EC	2.4.1.182	Lipid-A-disaccharide synthase.	H16A_02042	Lipid-A-disaccharide synthase	15.45			15.45	15.45		-0.79	-0.72	-0.77	-0.77		-1.09	-0.86	30
EC	3.6.4.13	RNA helicase.	H16A_00059	ATP-dependent RNA helicase		15.88	14.89	-15.88	-14.89	0.99	2.2	3.2	1.09	1.68	1.31	1.19	1.02	3.47
EC	3.2.1.52	Beta-N-acetylhexosaminidase.	H16A_02550	Beta-glucosidase-related glycosidase	17.8	16.84	16.62	0.96	1.18	0.22	0.96	1.18	0.32	0.41	0.21	0.39	0.36	5.63
EC	4.1.1.12	Aspartate 4-decarboxylase.	H16A_03009	L-Aspartate decarboxylase	19.54	20.37	20.47	-0.83	-0.93	-0.1	-0.83	-0.93	-0.8	-0.91	-0.24	-1.06	-0.83	11.47
EC	5.4.99.19	16S rRNA pseudouridine(516) synthase.	H16A_02917	16S rRNA uridine-516 pseudouridylate synthase	16.08			16.08	16.08		-0.16	-0.09	-0.38	-0.38		-0.54	-0.4	30
EC	1.1.1.37	Malate dehydrogenase.	H16A_02634	malate dehydrogenase	24.15	22.06	22.14	2.09	2.01	-0.08	2.09	2.01	1.02	0.93	-0.21	1.25	1.07	14.94
EC	1.11.1.10	Chloride peroxidase.	H16A_02213	Non-heme haloperoxidase	22.2	23.77	24.03	-1.57	-1.83	-0.26	-1.57	-1.83	-1.26	-1.47	-0.47	-1.64	-1.31	9.36
EC	1.11.1.10	Chloride peroxidase.	H16B_01943	putative non-heme chloroperoxidase		18.99	19.38	-18.99	-19.38	-0.39	-0.91	-1.29	-0.85	-1.13	-0.66	-1	-0.79	4.87
EC	6.1.1.21	Histidine--tRNA ligase.	H16A_02363	Histidyl-tRNA synthetase	19.76	17.32	17.28	2.44	2.48	0.04	2.44	2.48	1.24	1.22	-0.04	1.71	1.45	98.84
EC	1.1.1.83	D-malate dehydrogenase (decarboxylating).	H16A_00477	3-Isopropylmalate dehydrogenase		16.27	16.1	-16.27	-16.1	0.17	1.81	1.99	0.85	0.92	0.14	1.17	1.01	20.33
EC	3.6.3.-	Hydrolases. Acting on acid anhydrides. Acting on acid anhydrides; catalyzing transmembrane movement of substances.	H16A_00357	ABC-type transporter, ATPase component: NitT	17.74			17.74	17.74		1.5	1.57	0.66	0.66		0.93	0.81	30
EC	3.6.3.-	Hydrolases. Acting on acid anhydrides. Acting on acid anhydrides; catalyzing transmembrane movement of substances.	H16A_00904	ABC-type transporter, ATPase and permease	16.09			16.09	16.09		-0.15	-0.08	-0.37	-0.37		-0.52	-0.39	30
EC	3.6.3.-	Hydrolases. Acting on acid anhydrides. Acting on acid anhydrides; catalyzing transmembrane movement of substances.	H16A_01604	MoxR-like ATPase	15.32			15.32	15.32		-0.92	-0.85	-0.86	-0.86		-1.22	-0.97	30
EC	6.3.2.29	Cyanophycin synthase (L-aspartate-adding).	H16A_00775	cyanophycin synthetase	16.57	15.8	15.82	0.77	0.75	-0.02	0.77	0.75	0.2	0.14	-0.13	0.16	0.17	4.27
EC	1.2.1.79	Succinate-semialdehyde dehydrogenase (NADP(+)).	H16B_00982	Succinate-semialdehyde dehydrogenase (NADP+)	16.75	16.75	16.78	0	-0.03	-0.03	0	-0.03	-0.28	-0.34	-0.14	-0.35	-0.25	7.15
EC	1.2.1.79	Succinate-semialdehyde dehydrogenase (NADP(+)).	H16B_01537	Succinate-semialdehyde dehydrogenase (NADP+)	18.11	18.6	18.39	-0.49	-0.28	0.21	-0.49	-0.28	-0.59	-0.5	0.2	-0.65	-0.5	8.79
EC	1.2.1.79	Succinate-semialdehyde dehydrogenase (NADP(+)).	H16B_02057	Succinate-semialdehyde dehydrogenase (NADP+)	20.18	21.06	21.43	-0.88	-1.25	-0.37	-0.88	-1.25	-0.83	-1.11	-0.63	-0.99	-0.78	5
EC	1.4.1.14	Glutamate synthase (NADH).	H16A_03430	glutamate synthase [NADPH] small chain	20.05	17.72	17.92	2.33	2.13	-0.2	2.33	2.13	1.18	1.01	-0.39	1.31	1.12	9.05
EC	1.4.1.14	Glutamate synthase (NADH).	H16A_03431	glutamate synthase [NADPH], Glutamate synthase	22.32	19.88	20.14	2.44	2.18	-0.26	2.44	2.18	1.24	1.04	-0.47	1.33	1.14	7.83
EC	5.3.1.22	Hydroxypyruvate isomerase.	H16A_03599	hydroxypyruvate isomerase		16.15	16.28	-16.15	-16.28	-0.13	1.93	1.81	0.93	0.81	-0.29	1.05	0.91	9.67
EC	4.2.1.35	(R)-2-methylmalate dehydratase.	H16A_02620	3-Isopropylmalate dehydratase small subunit	19.22	17.31	17.8	1.91	1.42	-0.49	1.91	1.42	0.91	0.56	-0.8	0.57	0.51	3.04
EC	4.2.1.35	(R)-2-methylmalate dehydratase.	H16A_02621	3-Isopropylmalate dehydratase large subunit	21.19	18.73	19.22	2.46	1.97	-0.49	2.46	1.97	1.26	0.91	-0.8	1.06	0.92	4.42
EC	3.1.5.1	dGTPase.	H16A_03433	dGTP Triphosphohydrolase	15.88	17.24	18.38	-1.36	-2.5	-1.14	-1.36	-2.5	-1.13	-1.89	-1.73	-1.13	-0.89	2.89
EC	2.2.1.2	Transaldolase.	H16A_02346	Transaldolase	18.67	18.77	18.94	-0.1	-0.27	-0.17	-0.1	-0.27	-0.34	-0.49	-0.34	-0.38	-0.27	3.99
EC	2.4.2.10	Orotate phosphoribosyltransferase.	H16A_00224	orotate phosphoribosyltransferase	18.56	19.19	18.85	-0.63	-0.29	0.34	-0.63	-0.29	-0.68	-0.51	0.39	-0.61	-0.46	4.95
EC	3.5.1.108	UDP-3-O-acyl-N-acetylglucosamine deacetylase.	H16A_03266	UDP-3-O-Acyl-N-acetylglucosamine deacetylase		14.83	15.09	-14.83	-15.09	-0.26	3.25	3	1.75	1.55	-0.47	2.05	1.74	11.3
EC	1.2.1.16	Succinate-semialdehyde dehydrogenase (NAD(P)(+)).	H16B_00982	Succinate-semialdehyde dehydrogenase (NADP+)	16.75	16.75	16.78	0	-0.03	-0.03	0	-0.03	-0.28	-0.34	-0.14	-0.35	-0.25	7.15
EC	1.2.1.16	Succinate-semialdehyde dehydrogenase (NAD(P)(+)).	H16B_01537	Succinate-semialdehyde dehydrogenase (NADP+)	18.11	18.6	18.39	-0.49	-0.28	0.21	-0.49	-0.28	-0.59	-0.5	0.2	-0.65	-0.5	8.79
EC	1.2.1.16	Succinate-semialdehyde dehydrogenase (NAD(P)(+)).	H16B_02057	Succinate-semialdehyde dehydrogenase (NADP+)	20.18	21.06	21.43	-0.88	-1.25	-0.37	-0.88	-1.25	-0.83	-1.11	-0.63	-0.99	-0.78	5
EC	3.1.26.12	Ribonuclease E.	H16A_02580	Ribonuclease G and E	21.46	20.51	20.21	0.95	1.25	0.3	0.95	1.25	0.31	0.46	0.33	0.35	0.33	3.82
EC	2.3.2.2	Gamma-glutamyltransferase.	H16A_01098	Gamma-glutamyltransferase 1	19.1	20.03	19.78	-0.93	-0.68	0.25	-0.93	-0.68	-0.86	-0.75	0.26	-0.98	-0.77	9.97
EC	2.7.4.-	Transferases. Transferring phosphorous-containing groups. Phosphotransferases with a phosphate group as acceptor.	H16A_00383	serine kinase of the HPr protein	16.24	17.79	17.3	-1.55	-1.06	0.49	-1.55	-1.06	-1.25	-0.99	0.6	-1.22	-0.97	6.04
EC	2.4.-	Transferases. Glycosyltransferases.	H16A_00559	ADP-heptose:LPS heptosyltransferase III	16.1			16.1	16.1		-0.14	-0.07	-0.37	-0.37		-0.52	-0.39	30
EC	2.4.-	Transferases. Glycosyltransferases.	H16A_00905	ADP-heptose:LPS heptosyltransferase II	15.99			15.99	15.99		-0.25	-0.18	-0.44	-0.44		-0.62	-0.47	30
EC	4.1.1.31	Phosphoenolpyruvate carboxylase.	H16A_02921	phosphoenolpyruvate carboxylase	21.31	18.13	18.27	3.18	3.04	-0.14	3.18	3.04	1.71	1.57	-0.3	2.13	1.8	17.59
EC	5.3.1.1	Triose-phosphate isomerase.	H16A_01047	triosephosphate isomerase	19.11	16.96	16.33	2.15	2.78	0.63	2.15	2.78	1.06	1.41	0.8	1.27	1.09	5.01
EC	2.1.2.2	Phosphoribosylglycinamide formyltransferase.	H16A_01892	phosphoribosylglycinamide formyltransferase 2	18.21	18.8	18.87	-0.59	-0.66	-0.07	-0.59	-0.66	-0.65	-0.74	-0.2	-0.86	-0.67	11.19
EC	2.7.9.2	Pyruvate, water dikinase.	H16A_02038	phosphoenolpyruvate synthase	23.44	22.43	22.27	1.01	1.17	0.16	1.01	1.17	0.35	0.41	0.13	0.46	0.42	9.42
EC	6.2.1.5	Succinate--CoA ligase (ADP-forming).	H16A_00547	Succinyl-CoA synthetase beta chain	23.85	22.57	22.44	1.28	1.41	0.13	1.28	1.41	0.52	0.56	0.09	0.71	0.63	19.3
EC	1.6.5.5	NADPH:quinone reductase.	H16A_01046	Putative Zn-dependent oxidoreductase	19.97	20.02	20.12	-0.05	-0.15	-0.1	-0.05	-0.15	-0.31	-0.42	-0.24	-0.37	-0.26	4.94
EC	1.6.5.5	NADPH:quinone reductase.	H16A_02377	NADPH:quinone oxidoreductase	20.1	20.71	20.76	-0.61	-0.66	-0.05	-0.61	-0.66	-0.66	-0.74	-0.17	-0.89	-0.69	13.26
EC	4.2.1.130	D-lactate dehydratase.	H16B_01347	putative peptidase, C56 family		21.2	20.21	-21.2	-20.21	0.99	-3.12	-2.12	-2.23	-1.65	1.31	-1.96	-1.58	4.81
EC	6.3.2.12	Dihydrofolate synthase.	H16A_02610	folylpolyglutamate synthase	16.1			16.1	16.1		-0.14	-0.07	-0.37	-0.37		-0.52	-0.39	30
EC	6.3.4.21	Nicotinate phosphoribosyltransferase.	H16A_02589	nicotinic acid phosphoribosyltransferase	15.22			15.22	15.22		-1.02	-0.95	-0.92	-0.92		-1.3	-1.03	30
EC	6.4.1.4	Methylcrotonoyl-CoA carboxylase.	H16A_00177	Carboxyltransferase	17.41	17.94	18.18	-0.53	-0.77	-0.24	-0.53	-0.77	-0.61	-0.81	-0.44	-0.74	-0.57	5.24
EC	6.4.1.4	Methylcrotonoyl-CoA carboxylase.	H16A_00184	biotin carboxylase	18.84	19.89	19.92	-1.05	-1.08	-0.03	-1.05	-1.08	-0.94	-1	-0.14	-1.29	-1.02	22.28
EC	1.1.1.61	4-hydroxybutyrate dehydrogenase.	H16A_01553	NAD-dependent 4-hydroxybutyrate dehydrogenase	15.48	17.96	17.64	-2.48	-2.16	0.32	-2.48	-2.16	-1.83	-1.68	0.36	-2.26	-1.83	15.68
EC	6.1.1.15	Proline--tRNA ligase.	H16A_03246	Prolyl-tRNA synthetase	20.92	19.76	19.79	1.16	1.13	-0.03	1.16	1.13	0.44	0.38	-0.14	0.49	0.45	9.44
EC	1.2.4.1	Pyruvate dehydrogenase (acetyl-transferring).	H16A_01374	pyruvate dehydrogenase complex, dehydrogenase	21.48	22.49	22.4	-1.01	-0.92	0.09	-1.01	-0.92	-0.91	-0.9	0.03	-1.26	-1	96.96
EC	1.2.4.1	Pyruvate dehydrogenase (acetyl-transferring).	H16B_00144	acetoin dehydrogenase E1 component alpha-subunit		20.3	20.22	-20.3	-20.22	0.08	-2.22	-2.13	-1.67	-1.66	0.01	-2.35	-1.9	535.15
EC	1.2.4.1	Pyruvate dehydrogenase (acetyl-transferring).	H16B_00145	acetoin dehydrogenase E1 component beta-subunit		20.6	19.96	-20.6	-19.96	0.64	-2.52	-1.87	-1.86	-1.49	0.81	-1.88	-1.51	6.69
EC	6.3.5.7	Glutaminyl-tRNA synthase (glutamine-hydrolyzing).	H16A_00111	Glutamyl/Aspartyl-tRNA(Gln/Asp) amidotransferase	18.83	17.45	17.44	1.38	1.39	0.01	1.38	1.39	0.58	0.54	-0.09	0.74	0.65	20.01
EC	6.3.5.7	Glutaminyl-tRNA synthase (glutamine-hydrolyzing).	H16A_01509	Glutamyl/Aspartyl-tRNA(Gln/Asp)	16.35			16.35	16.35		0.11	0.18	-0.21	-0.21		-0.3	-0.21	30
EC	2.7.7.7	DNA-directed DNA polymerase.	H16A_03686	DNA polymerase IV	18.2			18.2	18.2		1.96	2.03	0.94	0.94		1.33	1.14	30
EC	1.2.1.27	Methylmalonate-semialdehyde dehydrogenase (CoA acylating).	H16A_00273	Methylmalonate-semialdehyde dehydrogenase	16.89	19.06	19.01	-2.17	-2.12	0.05	-2.17	-2.12	-1.64	-1.65	-0.03	-2.31	-1.87	176.24
EC	6.1.1.1	Tyrosine--tRNA ligase.	H16A_00490	Tyrosyl-tRNA synthetase	20.38	19.12	19.16	1.26	1.22	-0.04	1.26	1.22	0.51	0.44	-0.16	0.57	0.51	9.57
EC	1.17.1.4	Xanthine dehydrogenase.	H16A_01016	xanthine dehydrogenase, subunit B	16.14			16.14	16.14		-0.1	-0.03	-0.34	-0.34		-0.48	-0.36	30
EC	4.2.1.2	Fumarate hydratase.	H16A_02528	fumarate hydratase class I	22.49	19.43	20.02	3.06	2.47	-0.59	3.06	2.47	1.63	1.22	-0.94	1.45	1.24	4.92
EC	4.2.1.2	Fumarate hydratase.	H16B_00103	fumarate hydratase class II		18.61	18.55	-18.61	-18.55	0.06	-0.53	-0.46	-0.61	-0.61	-0.01	-0.86	-0.67	196.06
EC	1.1.1.284	S-(hydroxymethyl)glutathione dehydrogenase.	H16B_01195	alcohol dehydrogenase, class III	19.93	17.82	18.14	2.11	1.79	-0.32	2.11	1.79	1.04	0.79	-0.56	0.96	0.83	5.3
EC	3.6.-	Hydrolases. Acting on acid anhydrides.	H16A_00103	Predicted GTPase		15.3	15.06	-15.3	-15.06	0.24	2.78	3.03	1.46	1.57	0.24	1.99	1.69	20.3
EC	6.2.1.-	Ligases. Forming carbon-sulfur bonds. Acid--thiol ligases.	H16A_02794	Acyl-CoA synthetase (AMP-forming)/AMP-acid	16.67	17.81	18.42	-1.14	-1.75	-0.61	-1.14	-1.75	-0.99	-1.42	-0.97	-1.13	-0.89	4.06
EC	6.2.1.-	Ligases. Forming carbon-sulfur bonds. Acid--thiol ligases.	H16A_03514	Long-chain-fatty-acid-CoA ligase	19.28			19.28	19.28		3.04	3.11	1.62	1.62		2.29	1.93	30
EC	6.2.1.-	Ligases. Forming carbon-sulfur bonds. Acid--thiol ligases.	H16B_00174	Acyl-CoA synthetase (AMP-forming)/AMP-acid		17.78	17.68	-17.78	-17.68	0.1	0.3	0.41	-0.09	-0.07	0.04	-0.09	-0.03	6.48
EC	4.2.1.99	2-methylisocitrate dehydratase.	H16B_00568	aconitate hydratase 2	23.97	17.57	16.88	6.4	7.09	0.69	6.4	7.09	3.72	4.11	0.89	4.99	4.17	14.16
EC	2.5.1.61	Hydroxymethylbilane synthase.	H16A_02920	porphobilinogen deaminase	16.43			16.43	16.43		0.19	0.26	-0.16	-0.16		-0.23	-0.15	30
EC	3.4.21.53	Endopeptidase La.	H16A_01485	ATP-dependent Lon protease	19.95	20.67	20.81	-0.72	-0.86	-0.14	-0.72	-0.86	-0.73	-0.86	-0.3	-0.94	-0.74	8.55
EC	1.1.1.36	Acetoacetyl-CoA reductase.	H16A_01439	Acetoacetyl-CoA reductase	22.15	22.06	22	0.09	0.15	0.06	0.09	0.15	-0.22	-0.23	-0.01	-0.31	-0.21	72.34
EC	1.1.1.36	Acetoacetyl-CoA reductase.	H16A_02002	Acetoacetyl-CoA reductase	18.41	19.25	19.23	-0.84	-0.82	0.02	-0.84	-0.82	-0.81	-0.84	-0.07	-1.12	-0.88	37.89
EC	2.5.1.6	Methionine adenosyltransferase.	H16A_00230	S-Adenosylmethionine synthetase	20.61	20.6	20.68	0.01	-0.07	-0.08	0.01	-0.07	-0.27	-0.37	-0.21	-0.33	-0.23	4.96
EC	1.14.11.-	Oxidoreductases. Acting on paired donors, with incorporation or reduction of molecular oxygen. With 2-oxoglutarate as one donor, and incorporation of one atom each of oxygen into both donors.	H16A_00967	Aspartyl/Asparaginyl beta-hydroxylase	14.85			14.85	14.85		-1.39	-1.32	-1.15	-1.15		-1.63	-1.31	30
EC	5.1.1.1	Alanine racemase.	H16A_02113	alanine racemase	14.95			14.95	14.95		-1.29	-1.22	-1.09	-1.09		-1.54	-1.23	30
EC	3.5.1.11	Penicillin amidase.	H16B_02499	Penicillin G acylase		17.09	17.17	-17.09	-17.17	-0.08	0.99	0.92	0.34	0.25	-0.21	0.29	0.28	4.57
EC	4.1.99.12	3,4-dihydroxy-2-butanone-4-phosphate synthase.	H16A_02854	bifunctional riboflavin biosynthesis protein	19.45	17.05	17.71	2.4	1.74	-0.66	2.4	1.74	1.22	0.76	-1.04	0.79	0.69	3.14
EC	1.10.2.2	Quinol--cytochrome-c reductase.	H16A_03398	Ubiquinol-cytochrome c reductase, iron-sulfur	19.56	19.34	19.38	0.22	0.18	-0.04	0.22	0.18	-0.14	-0.21	-0.16	-0.15	-0.08	3.59
EC	1.11.1.21	Catalase peroxidase.	H16A_02777	Catalase (peroxidase I)		21.42	21.44	-21.42	-21.44	-0.02	-3.34	-3.35	-2.37	-2.42	-0.13	-3.31	-2.69	59.22
EC	1.2.1.8	Betaine-aldehyde dehydrogenase.	H16A_01919	Putative Lactaldehyde dehydrogenase	20.22	20.77	20.92	-0.55	-0.7	-0.15	-0.55	-0.7	-0.62	-0.76	-0.31	-0.79	-0.61	7.19
EC	1.11.1.-	Oxidoreductases. Acting on a peroxide as acceptor. Peroxidases.	H16A_03267	Peroxiredoxin	17.31	19.68	19.8	-2.37	-2.49	-0.12	-2.37	-2.49	-1.76	-1.88	-0.27	-2.41	-1.95	21.68
EC	4.2.1.18	Methylglutaconyl-CoA hydratase.	H16A_00179	Enoyl-CoA hydratase/carnithine racemase	18.7	19.55	20.12	-0.85	-1.42	-0.57	-0.85	-1.42	-0.81	-1.21	-0.91	-0.89	-0.69	3.64
EC	4.1.2.52	4-hydroxy-2-oxoheptanedioate aldolase.	H16B_01180	2,4-dihydroxyhept-2-ene-1,7-dioic acid aldolase		18.31	17.97	-18.31	-17.97	0.34	-0.23	0.12	-0.42	-0.25	0.39	-0.25	-0.17	2.85
EC	1.1.1.157	3-hydroxybutyryl-CoA dehydrogenase.	H16A_01102	3-Hydroxyacyl-CoA dehydrogenase	21.55	19.95	19.45	1.6	2.1	0.5	1.6	2.1	0.72	0.99	0.61	0.84	0.74	4.56
EC	6.1.1.19	Arginine--tRNA ligase.	H16A_00159	Arginyl-tRNA synthetase	19.94	18.35	17.52	1.59	2.42	0.83	1.59	2.42	0.71	1.19	1.09	0.71	0.63	2.89
EC	2.5.1.17	Cob(I)yrinic acid a,c-diamide adenosyltransferase.	H16A_02969	Cob(I)alamin adenosyltransferase (BtuR)	16.3			16.3	16.3		0.06	0.13	-0.24	-0.24		-0.34	-0.24	30
EC	4.1.1.65	Phosphatidylserine decarboxylase.	H16A_01038	phosphatidylserine decarboxylase	15.92			15.92	15.92		-0.32	-0.25	-0.48	-0.48		-0.68	-0.52	30
EC	6.3.5.3	Phosphoribosylformylglycinamidine synthase.	H16A_01511	Phosphoribosyl-formylglycinamidine synthase	20.21	17.95	18.2	2.26	2.01	-0.25	2.26	2.01	1.13	0.93	-0.46	1.18	1.02	7.23
EC	2.7.2.3	Phosphoglycerate kinase.	H16A_00566	phosphoglycerate kinase	21	19.97	19.83	1.03	1.17	0.14	1.03	1.17	0.36	0.41	0.1	0.48	0.44	12.4
EC	2.1.1.79	Cyclopropane-fatty-acyl-phospholipid synthase.	H16A_02803	cyclopropane fatty acid synthase	18.63	18.97	19.31	-0.34	-0.68	-0.34	-0.34	-0.68	-0.49	-0.75	-0.59	-0.53	-0.4	3.45
EC	4.2.1.75	Uroporphyrinogen-III synthase.	H16A_02919	two domain protein: Uroporphyrinogen-III	16.22	17.25	17	-1.03	-0.78	0.25	-1.03	-0.78	-0.92	-0.81	0.26	-1.06	-0.83	10.71
EC	4.2.1.51	Prephenate dehydratase.	H16A_00792	prephenate dehydratase, Chorismate mutase	17.43	15.8	15.33	1.63	2.1	0.47	1.63	2.1	0.74	0.99	0.57	0.88	0.77	4.93
EC	1.5.1.20	Methylenetetrahydrofolate reductase (NAD(P)H).	H16A_00246	5,10-Methylenetetrahydrofolate reductase	19.2	18.08	17.88	1.12	1.32	0.2	1.12	1.32	0.42	0.5	0.19	0.53	0.48	7.81
EC	1.3.8.7	Medium-chain acyl-CoA dehydrogenase.	PHG_00222	probable acyl-coa dehydrogenase	18.71	19.65	19.52	-0.94	-0.81	0.13	-0.94	-0.81	-0.87	-0.83	0.09	-1.15	-0.91	30.36
EC	1.3.8.7	Medium-chain acyl-CoA dehydrogenase.	H16A_00816	Acyl-CoA dehydrogenase	21.22	20.3	20.22	0.92	1	0.08	0.92	1	0.29	0.3	0.01	0.41	0.38	94.83
EC	1.3.8.7	Medium-chain acyl-CoA dehydrogenase.	H16A_01068	Acyl-CoA dehydrogenase	21.72	20.89	20.64	0.83	1.08	0.25	0.83	1.08	0.24	0.35	0.26	0.26	0.26	3.71
EC	1.3.8.7	Medium-chain acyl-CoA dehydrogenase.	H16A_01091	FadE2-like Acyl-CoA dehydrogenase (ACAD)	19.4	20.76	20.57	-1.36	-1.17	0.19	-1.36	-1.17	-1.13	-1.06	0.17	-1.44	-1.15	20.71
EC	6.3.4.4	Adenylosuccinate synthase.	H16A_02354	adenylosuccinate synthetase	21.71	20.04	20.06	1.67	1.65	-0.02	1.67	1.65	0.76	0.71	-0.13	0.96	0.83	18.18
EC	2.2.1.1	Transketolase.	H16A_03147	Transketolase	21.95	20.13	20.38	1.82	1.57	-0.25	1.82	1.57	0.86	0.66	-0.46	0.8	0.7	5.36
EC	2.7.2.8	Acetylglutamate kinase.	H16A_00208	acetylglutamate kinase	20.01	18.88	18.95	1.13	1.06	-0.07	1.13	1.06	0.42	0.34	-0.2	0.42	0.39	6.14
EC	2.3.1.1	Amino-acid N-acetyltransferase.	H16A_02343	acetylglutamate kinase and acetyltransferase	15.86			15.86	15.86		-0.38	-0.31	-0.52	-0.52		-0.74	-0.57	30
EC	1.14.12.17	Nitric oxide dioxygenase.	PHG_00200	flavohemoprotein	18.49	19.03	18.89	-0.54	-0.4	0.14	-0.54	-0.4	-0.62	-0.57	0.1	-0.78	-0.6	19.14
EC	3.1.3.-	Hydrolases. Acting on ester bonds. Phosphoric monoester hydrolases.	H16B_00210	phosphohistidine phosphatase SixA		15.57	15.34	-15.57	-15.34	0.23	2.51	2.75	1.29	1.39	0.23	1.75	1.49	18.74
EC	2.4.1.-	Transferases. Glycosyltransferases. Hexosyltransferases.	H16A_03441	periplasmic multimodular	16.01	15.69	15.7	0.32	0.31	-0.01	0.32	0.31	-0.08	-0.13	-0.11	-0.08	-0.02	3.15
EC	3.4.-	Hydrolases. Acting on peptide bonds (peptide hydrolases).	H16A_03441	periplasmic multimodular	16.01	15.69	15.7	0.32	0.31	-0.01	0.32	0.31	-0.08	-0.13	-0.11	-0.08	-0.02	3.15
EC	6.3.2.6	Phosphoribosylaminoimidazolesuccinocarboxamide synthase.	H16A_00569	Phosphoribosylaminoimidazole-succinocarboxamide	20.27	19.29	19.35	0.98	0.92	-0.06	0.98	0.92	0.33	0.25	-0.19	0.3	0.29	4.95
EC	2.5.1.49	O-acetylhomoserine aminocarboxypropyltransferase.	H16A_01313	O-Acetylhomoserine sulfhydrylase	18.15	18.52	18.28	-0.37	-0.13	0.24	-0.37	-0.13	-0.51	-0.41	0.24	-0.51	-0.38	6.2
EC	2.5.1.49	O-acetylhomoserine aminocarboxypropyltransferase.	H16B_02229	O-Acetylhomoserine sulfhydrylase	20.79	18.27	18.9	2.52	1.89	-0.63	2.52	1.89	1.29	0.86	-1	0.93	0.81	3.52
EC	3.1.3.2	Acid phosphatase.	H16B_01238	acid phosphatase		16.74	16.93	-16.74	-16.93	-0.19	1.34	1.16	0.56	0.4	-0.37	0.46	0.42	4.23
EC	2.7.1.40	Pyruvate kinase.	H16A_00567	pyruvate kinase	18.47			18.47	18.47		2.23	2.3	1.11	1.11		1.57	1.34	30
EC	2.1.3.2	Aspartate carbamoyltransferase.	H16A_02913	aspartate carbamoyltransferase, catalytic chain	19.23			19.23	19.23		2.99	3.06	1.59	1.59		2.25	1.9	30
METACYC	PWY-6000	&gamma;-linolenate biosynthesis II (animals)	H16A_03288	Long-chain-fatty-acid-CoA ligase	21.31	18.08	18.91	3.23	2.4	-0.83	3.23	2.4	1.74	1.17	-1.29	1.29	1.11	3.69
METACYC	PWY-6000	&gamma;-linolenate biosynthesis II (animals)	H16B_01239	Long-chain-fatty-acid--CoA ligase		16.4	16.07	-16.4	-16.07	0.33	1.68	2.02	0.77	0.94	0.37	0.98	0.85	7.46
METACYC	PWY-7185	UTP and CTP dephosphorylation I	H16A_01185	CTP synthase (utp-ammonia lyase)	20.56	19.74	19.45	0.82	1.11	0.29	0.82	1.11	0.23	0.37	0.31	0.24	0.24	3.19
METACYC	SUCSYN-PWY	sucrose biosynthesis I (from photosynthesis)	H16A_00566	phosphoglycerate kinase	21	19.97	19.83	1.03	1.17	0.14	1.03	1.17	0.36	0.41	0.1	0.48	0.44	12.4
METACYC	SUCSYN-PWY	sucrose biosynthesis I (from photosynthesis)	H16A_00999	Fructose-1,6-bisphosphatase	19.29	19.05	19.04	0.24	0.25	0.01	0.24	0.25	-0.13	-0.17	-0.09	-0.16	-0.09	5.4
METACYC	SUCSYN-PWY	sucrose biosynthesis I (from photosynthesis)	H16A_01502	Glucose-6-phosphate isomerase	17.09			17.09	17.09		0.85	0.92	0.25	0.25		0.35	0.33	30
METACYC	SUCSYN-PWY	sucrose biosynthesis I (from photosynthesis)	H16A_03146	Glyceraldehyde 3-phosphate dehydrogenase	23.29	22.28	21.95	1.01	1.34	0.33	1.01	1.34	0.35	0.51	0.37	0.39	0.36	3.8
METACYC	SUCSYN-PWY	sucrose biosynthesis I (from photosynthesis)	H16B_00278	Fructose-bisphosphate aldolase class-I		17.03	17.07	-17.03	-17.07	-0.04	1.05	1.02	0.38	0.31	-0.16	0.39	0.36	6.97
METACYC	PWY-241	C4 photosynthetic carbon assimilation cycle, NADP-ME type	H16A_01002	malic enzyme (NADP)	22.85	20.62	20.34	2.23	2.51	0.28	2.23	2.51	1.11	1.24	0.3	1.48	1.26	12.61
METACYC	PWY-241	C4 photosynthetic carbon assimilation cycle, NADP-ME type	H16A_02921	phosphoenolpyruvate carboxylase	21.31	18.13	18.27	3.18	3.04	-0.14	3.18	3.04	1.71	1.57	-0.3	2.13	1.8	17.59
METACYC	PWY-6608	guanosine nucleotides degradation III	H16A_01016	xanthine dehydrogenase, subunit B	16.14			16.14	16.14		-0.1	-0.03	-0.34	-0.34		-0.48	-0.36	30
METACYC	PWY-7111	pyruvate fermentation to isobutanol (engineered)	H16A_01035	acetolactate synthase III (valine sensitive)	22.39	18.27	18.63	4.12	3.76	-0.36	4.12	3.76	2.29	2.02	-0.61	2.67	2.25	11.38
METACYC	PWY-7111	pyruvate fermentation to isobutanol (engineered)	H16A_01036	acetolactate synthase III small subunit	20.96	17.38	17.92	3.58	3.04	-0.54	3.58	3.04	1.96	1.57	-0.87	1.97	1.67	6.56
METACYC	PWY-7111	pyruvate fermentation to isobutanol (engineered)	H16A_01037	Ketol-acid reductoisomerase	24.4	21.6	21.48	2.8	2.92	0.12	2.8	2.92	1.47	1.5	0.07	2.06	1.74	68.19
METACYC	PWY-7111	pyruvate fermentation to isobutanol (engineered)	H16A_03330	alcohol dehydrogenase	16.94	18.72	18.81	-1.78	-1.87	-0.09	-1.78	-1.87	-1.39	-1.49	-0.23	-1.89	-1.52	20.14
METACYC	PWY-7111	pyruvate fermentation to isobutanol (engineered)	H16B_00313	acetolactate synthase large subunit (TPP	16.39			16.39	16.39		0.15	0.22	-0.19	-0.19		-0.27	-0.18	30
METACYC	PWY-7111	pyruvate fermentation to isobutanol (engineered)	H16B_01195	alcohol dehydrogenase, class III	19.93	17.82	18.14	2.11	1.79	-0.32	2.11	1.79	1.04	0.79	-0.56	0.96	0.83	5.3
METACYC	GLYOXDEG-PWY	glycolate and glyoxylate degradation II	H16A_02217	malate synthase	24.09	21.14	21.11	2.95	2.98	0.03	2.95	2.98	1.56	1.54	-0.06	2.15	1.82	83.03
METACYC	PWY-6854	ethylene biosynthesis III (microbes)	H16B_01110	Copper-Zinc superoxide dismutase	18.22	18.66	18.71	-0.44	-0.49	-0.05	-0.44	-0.49	-0.56	-0.63	-0.17	-0.74	-0.57	11.27
METACYC	ACETOACETATE-DEG-PWY	acetoacetate degradation (to acetyl CoA)	H16A_00170	Acetyl-CoA acetyltransferase	20.79	20.94	21.23	-0.15	-0.44	-0.29	-0.15	-0.44	-0.37	-0.6	-0.51	-0.39	-0.28	3.14
METACYC	ACETOACETATE-DEG-PWY	acetoacetate degradation (to acetyl CoA)	H16A_01438	Acetyl-CoA acetyltransferase	23.2	23.01	22.86	0.19	0.34	0.15	0.19	0.34	-0.16	-0.11	0.11	-0.13	-0.07	4.01
METACYC	ACETOACETATE-DEG-PWY	acetoacetate degradation (to acetyl CoA)	H16A_01445	Acetyl-CoA acetyltransferase	21.9	21	20.69	0.9	1.21	0.31	0.9	1.21	0.28	0.43	0.34	0.3	0.29	3.43
METACYC	ACETOACETATE-DEG-PWY	acetoacetate degradation (to acetyl CoA)	H16A_01528	Acetyl-CoA acetyltransferase	22.16	21.52	21.44	0.64	0.72	0.08	0.64	0.72	0.12	0.12	0.01	0.16	0.17	38.57
METACYC	PWY-7053	docosahexanoate biosynthesis I	H16A_00743	short chain dehydrogenase	16.9	16.94	17.2	-0.04	-0.3	-0.26	-0.04	-0.3	-0.31	-0.51	-0.47	-0.3	-0.21	2.89
METACYC	PWY-7053	docosahexanoate biosynthesis I	H16A_02567	3-Oxoacyl-[acyl-carrier-protein] reductase	20.1	18.25	18.71	1.85	1.39	-0.46	1.85	1.39	0.88	0.54	-0.76	0.56	0.5	3.09
METACYC	PWY-7053	docosahexanoate biosynthesis I	H16A_03288	Long-chain-fatty-acid-CoA ligase	21.31	18.08	18.91	3.23	2.4	-0.83	3.23	2.4	1.74	1.17	-1.29	1.29	1.11	3.69
METACYC	PWY-7053	docosahexanoate biosynthesis I	H16B_01239	Long-chain-fatty-acid--CoA ligase		16.4	16.07	-16.4	-16.07	0.33	1.68	2.02	0.77	0.94	0.37	0.98	0.85	7.46
METACYC	TRPSYN-PWY	tryptophan biosynthesis	H16A_03322	Indole-3-glycerol phosphate synthase	17.49			17.49	17.49		1.25	1.32	0.5	0.5		0.71	0.63	30
METACYC	PWY-6124	inosine-5'-phosphate biosynthesis II	H16A_00569	Phosphoribosylaminoimidazole-succinocarboxamide	20.27	19.29	19.35	0.98	0.92	-0.06	0.98	0.92	0.33	0.25	-0.19	0.3	0.29	4.95
METACYC	PWY-6124	inosine-5'-phosphate biosynthesis II	H16A_03124	adenylosuccinate lyase	20.75	18.64	18.38	2.11	2.37	0.26	2.11	2.37	1.04	1.16	0.27	1.39	1.19	13.11
METACYC	PWY490-3	nitrate reduction VI (assimilatory)	H16B_01945	glutamate dehydrogenase [NAD(P)+]	20.88	15.68	16	5.2	4.88	-0.32	5.2	4.88	2.97	2.72	-0.56	3.68	3.08	16.34
METACYC	PWY-5	canavanine biosynthesis	H16A_02925	argininosuccinate lyase	20.1	18.77	18.51	1.33	1.59	0.26	1.33	1.59	0.55	0.67	0.27	0.7	0.62	7.3
METACYC	PWY-7226	guanosine deoxyribonucleotides <i>de novo</i> biosynthesis I	H16A_02368	nucleoside diphosphate kinase	21.81	20.34	20.32	1.47	1.49	0.02	1.47	1.49	0.64	0.61	-0.07	0.84	0.74	28.71
METACYC	PWY-7226	guanosine deoxyribonucleotides <i>de novo</i> biosynthesis I	H16A_02390	ribonucleotide reductase, coenzyme B12-dependent	16.21	17.18	16.61	-0.97	-0.4	0.57	-0.97	-0.4	-0.89	-0.57	0.71	-0.62	-0.47	3.38
METACYC	PWY-7226	guanosine deoxyribonucleotides <i>de novo</i> biosynthesis I	H16A_03235	Ribonucleoside-diphosphate reductase alpha	19.83	18.88	18.6	0.95	1.23	0.28	0.95	1.23	0.31	0.44	0.3	0.35	0.33	4.08
METACYC	PWY-5082	methionine degradation III	H16A_03330	alcohol dehydrogenase	16.94	18.72	18.81	-1.78	-1.87	-0.09	-1.78	-1.87	-1.39	-1.49	-0.23	-1.89	-1.52	20.14
METACYC	PWY-5082	methionine degradation III	H16B_01195	alcohol dehydrogenase, class III	19.93	17.82	18.14	2.11	1.79	-0.32	2.11	1.79	1.04	0.79	-0.56	0.96	0.83	5.3
METACYC	PWY-7340	9-<i>cis</i>, 11-<i>trans</i>-octadecadienoyl-CoA degradation (isomerase-dependent, yeast)	H16A_00462	Acetyl-CoA C-acyltransferase	24.2	18.2	16.44	6	7.76	1.76	6	7.76	3.47	4.52	2.41	4.2	3.51	5.37
METACYC	PWY-7340	9-<i>cis</i>, 11-<i>trans</i>-octadecadienoyl-CoA degradation (isomerase-dependent, yeast)	H16B_00200	Beta-ketoadipyl CoA thiolase	18.56	16.84	17.19	1.72	1.37	-0.35	1.72	1.37	0.79	0.53	-0.6	0.58	0.52	3.6
METACYC	ANARESP1-PWY	respiration (anaerobic)	H16A_00567	pyruvate kinase	18.47			18.47	18.47		2.23	2.3	1.11	1.11		1.57	1.34	30
METACYC	ANARESP1-PWY	respiration (anaerobic)	H16A_02528	fumarate hydratase class I	22.49	19.43	20.02	3.06	2.47	-0.59	3.06	2.47	1.63	1.22	-0.94	1.45	1.24	4.92
METACYC	ANARESP1-PWY	respiration (anaerobic)	H16A_02634	malate dehydrogenase	24.15	22.06	22.14	2.09	2.01	-0.08	2.09	2.01	1.02	0.93	-0.21	1.25	1.07	14.94
METACYC	ANARESP1-PWY	respiration (anaerobic)	H16A_02921	phosphoenolpyruvate carboxylase	21.31	18.13	18.27	3.18	3.04	-0.14	3.18	3.04	1.71	1.57	-0.3	2.13	1.8	17.59
METACYC	ANARESP1-PWY	respiration (anaerobic)	H16B_00103	fumarate hydratase class II		18.61	18.55	-18.61	-18.55	0.06	-0.53	-0.46	-0.61	-0.61	-0.01	-0.86	-0.67	196.06
METACYC	PWY-6282	palmitoleate biosynthesis I	H16A_00743	short chain dehydrogenase	16.9	16.94	17.2	-0.04	-0.3	-0.26	-0.04	-0.3	-0.31	-0.51	-0.47	-0.3	-0.21	2.89
METACYC	PWY-6282	palmitoleate biosynthesis I	H16A_02567	3-Oxoacyl-[acyl-carrier-protein] reductase	20.1	18.25	18.71	1.85	1.39	-0.46	1.85	1.39	0.88	0.54	-0.76	0.56	0.5	3.09
METACYC	PWY-6282	palmitoleate biosynthesis I	H16B_01629	Enoyl-[acyl-carrier-protein]	16.8			16.8	16.8		0.56	0.63	0.07	0.07		0.1	0.12	30
METACYC	P108-PWY	pyruvate fermentation to propionate I	H16A_02528	fumarate hydratase class I	22.49	19.43	20.02	3.06	2.47	-0.59	3.06	2.47	1.63	1.22	-0.94	1.45	1.24	4.92
METACYC	P108-PWY	pyruvate fermentation to propionate I	H16A_02634	malate dehydrogenase	24.15	22.06	22.14	2.09	2.01	-0.08	2.09	2.01	1.02	0.93	-0.21	1.25	1.07	14.94
METACYC	P108-PWY	pyruvate fermentation to propionate I	H16B_00103	fumarate hydratase class II		18.61	18.55	-18.61	-18.55	0.06	-0.53	-0.46	-0.61	-0.61	-0.01	-0.86	-0.67	196.06
METACYC	PWY-6537	4-aminobutyrate degradation II	H16B_00982	Succinate-semialdehyde dehydrogenase (NADP+)	16.75	16.75	16.78	0	-0.03	-0.03	0	-0.03	-0.28	-0.34	-0.14	-0.35	-0.25	7.15
METACYC	PWY-6537	4-aminobutyrate degradation II	H16B_01537	Succinate-semialdehyde dehydrogenase (NADP+)	18.11	18.6	18.39	-0.49	-0.28	0.21	-0.49	-0.28	-0.59	-0.5	0.2	-0.65	-0.5	8.79
METACYC	PWY-6537	4-aminobutyrate degradation II	H16B_02057	Succinate-semialdehyde dehydrogenase (NADP+)	20.18	21.06	21.43	-0.88	-1.25	-0.37	-0.88	-1.25	-0.83	-1.11	-0.63	-0.99	-0.78	5
METACYC	PWY-6333	acetaldehyde biosynthesis I	H16A_03330	alcohol dehydrogenase	16.94	18.72	18.81	-1.78	-1.87	-0.09	-1.78	-1.87	-1.39	-1.49	-0.23	-1.89	-1.52	20.14
METACYC	PWY-6333	acetaldehyde biosynthesis I	H16B_01195	alcohol dehydrogenase, class III	19.93	17.82	18.14	2.11	1.79	-0.32	2.11	1.79	1.04	0.79	-0.56	0.96	0.83	5.3
METACYC	PWY-6951	docosahexanoate biosynthesis II	H16A_00743	short chain dehydrogenase	16.9	16.94	17.2	-0.04	-0.3	-0.26	-0.04	-0.3	-0.31	-0.51	-0.47	-0.3	-0.21	2.89
METACYC	PWY-6951	docosahexanoate biosynthesis II	H16A_02567	3-Oxoacyl-[acyl-carrier-protein] reductase	20.1	18.25	18.71	1.85	1.39	-0.46	1.85	1.39	0.88	0.54	-0.76	0.56	0.5	3.09
METACYC	PWY-6951	docosahexanoate biosynthesis II	H16A_03288	Long-chain-fatty-acid-CoA ligase	21.31	18.08	18.91	3.23	2.4	-0.83	3.23	2.4	1.74	1.17	-1.29	1.29	1.11	3.69
METACYC	PWY-6951	docosahexanoate biosynthesis II	H16B_01239	Long-chain-fatty-acid--CoA ligase		16.4	16.07	-16.4	-16.07	0.33	1.68	2.02	0.77	0.94	0.37	0.98	0.85	7.46
METACYC	PWY-7353	4-methyl-5(&beta;-hydroxyethyl)thiazole salvage (yeast)	H16A_00239	thiamine monophosphate synthase	16.41			16.41	16.41		0.17	0.24	-0.18	-0.18		-0.25	-0.17	30
METACYC	PWY-7396	butanol and isobutanol biosynthesis (engineered)	H16A_02619	3-Isopropylmalate dehydrogenase	20.69	18.88	18.63	1.81	2.06	0.25	1.81	2.06	0.85	0.96	0.26	1.12	0.97	11.21
METACYC	PWY-7396	butanol and isobutanol biosynthesis (engineered)	H16A_03330	alcohol dehydrogenase	16.94	18.72	18.81	-1.78	-1.87	-0.09	-1.78	-1.87	-1.39	-1.49	-0.23	-1.89	-1.52	20.14
METACYC	PWY-7396	butanol and isobutanol biosynthesis (engineered)	H16B_01195	alcohol dehydrogenase, class III	19.93	17.82	18.14	2.11	1.79	-0.32	2.11	1.79	1.04	0.79	-0.56	0.96	0.83	5.3
METACYC	PWY-5189	tetrapyrrole biosynthesis II (from glycine)	H16A_02919	two domain protein: Uroporphyrinogen-III	16.22	17.25	17	-1.03	-0.78	0.25	-1.03	-0.78	-0.92	-0.81	0.26	-1.06	-0.83	10.71
METACYC	PWY-5189	tetrapyrrole biosynthesis II (from glycine)	H16A_02920	porphobilinogen deaminase	16.43			16.43	16.43		0.19	0.26	-0.16	-0.16		-0.23	-0.15	30
METACYC	PWY-6952	glycerophosphodiester degradation	H16A_02326	glycerophosphoryl diester phosphodiesterase	15.8			15.8	15.8		-0.44	-0.37	-0.56	-0.56		-0.79	-0.61	30
METACYC	PWY-6952	glycerophosphodiester degradation	H16A_02508	Glycerol-3-phosphate dehydrogenase	17.02	19.2	19.48	-2.18	-2.46	-0.28	-2.18	-2.46	-1.64	-1.86	-0.5	-2.17	-1.75	11.27
METACYC	PWY-6185	4-methylcatechol degradation (<i>ortho</i> cleavage)	H16A_00147	predicted hydrolase or acyltransferase		16.64	16.91	-16.64	-16.91	-0.27	1.44	1.18	0.62	0.41	-0.49	0.44	0.4	3.45
METACYC	PWY-6185	4-methylcatechol degradation (<i>ortho</i> cleavage)	H16B_01584	muconolactone delta-isomerase		18.1	18.1	-18.1	-18.1	0	-0.02	-0.01	-0.29	-0.33	-0.1	-0.38	-0.27	9.98
METACYC	PWY-5353	arachidonate biosynthesis	H16A_03288	Long-chain-fatty-acid-CoA ligase	21.31	18.08	18.91	3.23	2.4	-0.83	3.23	2.4	1.74	1.17	-1.29	1.29	1.11	3.69
METACYC	PWY-5353	arachidonate biosynthesis	H16B_01239	Long-chain-fatty-acid--CoA ligase		16.4	16.07	-16.4	-16.07	0.33	1.68	2.02	0.77	0.94	0.37	0.98	0.85	7.46
METACYC	PWY-5329	L-cysteine degradation III	H16A_02737	Rhodanese-related sulfurtransferase	16.32	18.14	18.3	-1.82	-1.98	-0.16	-1.82	-1.98	-1.42	-1.56	-0.33	-1.9	-1.53	14.53
METACYC	PWY-7197	pyrimidine deoxyribonucleotide phosphorylation	H16A_02368	nucleoside diphosphate kinase	21.81	20.34	20.32	1.47	1.49	0.02	1.47	1.49	0.64	0.61	-0.07	0.84	0.74	28.71
METACYC	PWY0-1353	succinate to cytochrome <i>bd</i> oxidase electron transfer	H16A_02629	succinate dehydrogenase (Fe-S protein subunit)	22.32	20.27	20.58	2.05	1.74	-0.31	2.05	1.74	1	0.76	-0.54	0.92	0.8	5.29
METACYC	PWY0-1353	succinate to cytochrome <i>bd</i> oxidase electron transfer	H16A_02630	succinate dehydrogenase (flavoprotein subunit)	23.4	20.62	20.84	2.78	2.56	-0.22	2.78	2.56	1.46	1.27	-0.41	1.68	1.43	10.73
METACYC	PWY66-21	ethanol degradation II	H16A_00745	NAD-dependent aldehyde dehydrogenase	18.71	18.67	18.57	0.04	0.14	0.1	0.04	0.14	-0.26	-0.24	0.04	-0.33	-0.23	20.1
METACYC	PWY66-21	ethanol degradation II	H16A_02525	Acetyl-coenzyme A synthetase	20.31	18.31	18.29	2	2.02	0.02	2	2.02	0.97	0.94	-0.07	1.31	1.12	43.86
METACYC	PWY66-21	ethanol degradation II	H16A_03330	alcohol dehydrogenase	16.94	18.72	18.81	-1.78	-1.87	-0.09	-1.78	-1.87	-1.39	-1.49	-0.23	-1.89	-1.52	20.14
METACYC	PWY66-21	ethanol degradation II	H16B_00834	Acetate-CoA ligase	22.69	20.33	20.11	2.36	2.58	0.22	2.36	2.58	1.19	1.29	0.21	1.62	1.38	18.99
METACYC	PWY66-21	ethanol degradation II	H16B_01195	alcohol dehydrogenase, class III	19.93	17.82	18.14	2.11	1.79	-0.32	2.11	1.79	1.04	0.79	-0.56	0.96	0.83	5.3
METACYC	PWY-6168	flavin biosynthesis III (fungi)	H16A_02854	bifunctional riboflavin biosynthesis protein	19.45	17.05	17.71	2.4	1.74	-0.66	2.4	1.74	1.22	0.76	-1.04	0.79	0.69	3.14
METACYC	PWY-6168	flavin biosynthesis III (fungi)	H16B_01576	GTP cyclohydrolase II	15.22			15.22	15.22		-1.02	-0.95	-0.92	-0.92		-1.3	-1.03	30
METACYC	ENTNER-DOUDOROFF-PWY	Entner-Doudoroff pathway I	H16A_01178	phosphogluconate dehydratase	15.46	17.45	17.95	-1.99	-2.49	-0.5	-1.99	-2.49	-1.52	-1.88	-0.81	-1.91	-1.54	6.78
METACYC	ENTNER-DOUDOROFF-PWY	Entner-Doudoroff pathway I	H16B_02567	phosphogluconate dehydratase	18.15	18.58	18.8	-0.43	-0.65	-0.22	-0.43	-0.65	-0.55	-0.73	-0.41	-0.66	-0.5	5.07
METACYC	PWY-7425	2-chloroacrylate degradation I	H16A_02218	predicted hydrolase (HAD superfamily)	16.46			16.46	16.46		0.22	0.29	-0.14	-0.14		-0.2	-0.12	30
METACYC	P181-PWY	nicotine degradation I	H16B_00982	Succinate-semialdehyde dehydrogenase (NADP+)	16.75	16.75	16.78	0	-0.03	-0.03	0	-0.03	-0.28	-0.34	-0.14	-0.35	-0.25	7.15
METACYC	P181-PWY	nicotine degradation I	H16B_01537	Succinate-semialdehyde dehydrogenase (NADP+)	18.11	18.6	18.39	-0.49	-0.28	0.21	-0.49	-0.28	-0.59	-0.5	0.2	-0.65	-0.5	8.79
METACYC	P181-PWY	nicotine degradation I	H16B_02057	Succinate-semialdehyde dehydrogenase (NADP+)	20.18	21.06	21.43	-0.88	-1.25	-0.37	-0.88	-1.25	-0.83	-1.11	-0.63	-0.99	-0.78	5
METACYC	PWY-6737	starch degradation V	H16A_02863	Aldose 1-epimerase	16.56			16.56	16.56		0.32	0.39	-0.08	-0.08		-0.11	-0.05	30
METACYC	NAGLIPASYN-PWY	lipid IV<sub>A</sub> biosynthesis	H16A_02042	Lipid-A-disaccharide synthase	15.45			15.45	15.45		-0.79	-0.72	-0.77	-0.77		-1.09	-0.86	30
METACYC	NAGLIPASYN-PWY	lipid IV<sub>A</sub> biosynthesis	H16A_02043	Acyl-ACP-UDP-N-acetylglucosamine	19.92	18.83	18.61	1.09	1.31	0.22	1.09	1.31	0.4	0.49	0.21	0.5	0.45	6.85
METACYC	NAGLIPASYN-PWY	lipid IV<sub>A</sub> biosynthesis	H16A_02045	UDP-3-O-[3-hydroxymyristoyl] glucosamine	16.66			16.66	16.66		0.42	0.49	-0.02	-0.02		-0.03	0.02	30
METACYC	NAGLIPASYN-PWY	lipid IV<sub>A</sub> biosynthesis	H16A_03266	UDP-3-O-Acyl-N-acetylglucosamine deacetylase		14.83	15.09	-14.83	-15.09	-0.26	3.25	3	1.75	1.55	-0.47	2.05	1.74	11.3
METACYC	PWY-7383	anaerobic energy metabolism (invertebrates, cytosol)	H16A_00567	pyruvate kinase	18.47			18.47	18.47		2.23	2.3	1.11	1.11		1.57	1.34	30
METACYC	PWY-7383	anaerobic energy metabolism (invertebrates, cytosol)	H16A_02113	alanine racemase	14.95			14.95	14.95		-1.29	-1.22	-1.09	-1.09		-1.54	-1.23	30
METACYC	PWY-7383	anaerobic energy metabolism (invertebrates, cytosol)	H16A_02267	Aspartate/tyrosine/aromatic aminotransferase	17.65	16.43	16.01	1.22	1.64	0.42	1.22	1.64	0.48	0.7	0.5	0.54	0.49	3.86
METACYC	PWY-7383	anaerobic energy metabolism (invertebrates, cytosol)	H16A_02634	malate dehydrogenase	24.15	22.06	22.14	2.09	2.01	-0.08	2.09	2.01	1.02	0.93	-0.21	1.25	1.07	14.94
METACYC	PWY0-901	selenocysteine biosynthesis I (bacteria)	H16B_00295	selenophosphate synthase	18.3	18.28	18.08	0.02	0.22	0.2	0.02	0.22	-0.27	-0.19	0.19	-0.21	-0.13	3.95
METACYC	PWY-2161	folate polyglutamylation	H16A_02610	folylpolyglutamate synthase	16.1			16.1	16.1		-0.14	-0.07	-0.37	-0.37		-0.52	-0.39	30
METACYC	PWY-2161	folate polyglutamylation	H16A_02834	Glycine/serine hydroxymethyltransferase	21.94	20.28	20.2	1.66	1.74	0.08	1.66	1.74	0.76	0.76	0.01	1.07	0.93	244.27
METACYC	PWY-6611	adenine and adenosine salvage V	H16A_01014	adenosine deaminase	18.35	18.68	18.91	-0.33	-0.56	-0.23	-0.33	-0.56	-0.49	-0.68	-0.43	-0.57	-0.43	4.43
METACYC	PWY-5381	pyridine nucleotide cycling (plants)	H16A_02589	nicotinic acid phosphoribosyltransferase	15.22			15.22	15.22		-1.02	-0.95	-0.92	-0.92		-1.3	-1.03	30
METACYC	PWY66-391	fatty acid &beta;-oxidation VI (peroxisome)	H16A_00461	two domain protein: 3-hydroxyacyl-CoA	24.42	18.13	17.61	6.29	6.81	0.52	6.29	6.81	3.65	3.93	0.64	4.97	4.15	19.05
METACYC	PWY66-391	fatty acid &beta;-oxidation VI (peroxisome)	H16A_00462	Acetyl-CoA C-acyltransferase	24.2	18.2	16.44	6	7.76	1.76	6	7.76	3.47	4.52	2.41	4.2	3.51	5.37
METACYC	PWY66-391	fatty acid &beta;-oxidation VI (peroxisome)	H16A_02291	probable enoyl-CoA hydratase	18.18	15.85	16.13	2.33	2.05	-0.28	2.33	2.05	1.18	0.96	-0.5	1.21	1.04	6.91
METACYC	PWY66-391	fatty acid &beta;-oxidation VI (peroxisome)	H16A_03288	Long-chain-fatty-acid-CoA ligase	21.31	18.08	18.91	3.23	2.4	-0.83	3.23	2.4	1.74	1.17	-1.29	1.29	1.11	3.69
METACYC	PWY66-391	fatty acid &beta;-oxidation VI (peroxisome)	H16A_03307	putative enoyl-CoA hydratase	18.99	19.3	19.38	-0.31	-0.39	-0.08	-0.31	-0.39	-0.47	-0.57	-0.21	-0.61	-0.46	8
METACYC	PWY66-391	fatty acid &beta;-oxidation VI (peroxisome)	H16B_00200	Beta-ketoadipyl CoA thiolase	18.56	16.84	17.19	1.72	1.37	-0.35	1.72	1.37	0.79	0.53	-0.6	0.58	0.52	3.6
METACYC	PWY66-391	fatty acid &beta;-oxidation VI (peroxisome)	H16B_01239	Long-chain-fatty-acid--CoA ligase		16.4	16.07	-16.4	-16.07	0.33	1.68	2.02	0.77	0.94	0.37	0.98	0.85	7.46
METACYC	FERMENTATION-PWY	mixed acid fermentation	H16A_00567	pyruvate kinase	18.47			18.47	18.47		2.23	2.3	1.11	1.11		1.57	1.34	30
METACYC	FERMENTATION-PWY	mixed acid fermentation	H16A_02528	fumarate hydratase class I	22.49	19.43	20.02	3.06	2.47	-0.59	3.06	2.47	1.63	1.22	-0.94	1.45	1.24	4.92
METACYC	FERMENTATION-PWY	mixed acid fermentation	H16A_02634	malate dehydrogenase	24.15	22.06	22.14	2.09	2.01	-0.08	2.09	2.01	1.02	0.93	-0.21	1.25	1.07	14.94
METACYC	FERMENTATION-PWY	mixed acid fermentation	H16A_02921	phosphoenolpyruvate carboxylase	21.31	18.13	18.27	3.18	3.04	-0.14	3.18	3.04	1.71	1.57	-0.3	2.13	1.8	17.59
METACYC	FERMENTATION-PWY	mixed acid fermentation	H16A_03330	alcohol dehydrogenase	16.94	18.72	18.81	-1.78	-1.87	-0.09	-1.78	-1.87	-1.39	-1.49	-0.23	-1.89	-1.52	20.14
METACYC	FERMENTATION-PWY	mixed acid fermentation	H16B_00103	fumarate hydratase class II		18.61	18.55	-18.61	-18.55	0.06	-0.53	-0.46	-0.61	-0.61	-0.01	-0.86	-0.67	196.06
METACYC	FERMENTATION-PWY	mixed acid fermentation	H16B_01195	alcohol dehydrogenase, class III	19.93	17.82	18.14	2.11	1.79	-0.32	2.11	1.79	1.04	0.79	-0.56	0.96	0.83	5.3
METACYC	FERMENTATION-PWY	mixed acid fermentation	H16B_01630	acetate kinase	16.42			16.42	16.42		0.18	0.25	-0.17	-0.17		-0.24	-0.16	30
METACYC	SALVADEHYPOX-PWY	adenosine nucleotides degradation II	H16A_01014	adenosine deaminase	18.35	18.68	18.91	-0.33	-0.56	-0.23	-0.33	-0.56	-0.49	-0.68	-0.43	-0.57	-0.43	4.43
METACYC	SALVADEHYPOX-PWY	adenosine nucleotides degradation II	H16A_01016	xanthine dehydrogenase, subunit B	16.14			16.14	16.14		-0.1	-0.03	-0.34	-0.34		-0.48	-0.36	30
METACYC	PWY-6313	serotonin degradation	H16A_00745	NAD-dependent aldehyde dehydrogenase	18.71	18.67	18.57	0.04	0.14	0.1	0.04	0.14	-0.26	-0.24	0.04	-0.33	-0.23	20.1
METACYC	PWY-6313	serotonin degradation	H16A_03330	alcohol dehydrogenase	16.94	18.72	18.81	-1.78	-1.87	-0.09	-1.78	-1.87	-1.39	-1.49	-0.23	-1.89	-1.52	20.14
METACYC	PWY-6313	serotonin degradation	H16B_01195	alcohol dehydrogenase, class III	19.93	17.82	18.14	2.11	1.79	-0.32	2.11	1.79	1.04	0.79	-0.56	0.96	0.83	5.3
METACYC	PWY0-1334	NADH to cytochrome <i>bd</i> oxidase electron transfer	H16A_01052	NADH dehydrogenase chain C	19.07	17.58	17.62	1.49	1.45	-0.04	1.49	1.45	0.65	0.58	-0.16	0.77	0.68	12.37
METACYC	PWY0-1334	NADH to cytochrome <i>bd</i> oxidase electron transfer	H16A_01053	NADH dehydrogenase chain D	21.32	18.96	19.19	2.36	2.13	-0.23	2.36	2.13	1.19	1.01	-0.43	1.29	1.11	8.25
METACYC	PWY0-1334	NADH to cytochrome <i>bd</i> oxidase electron transfer	H16A_01054	NADH dehydrogenase chain E	15.86			15.86	15.86		-0.38	-0.31	-0.52	-0.52		-0.74	-0.57	30
METACYC	PWY0-1334	NADH to cytochrome <i>bd</i> oxidase electron transfer	H16A_01055	NADH dehydrogenase chain F	20.81	18.26	18.11	2.55	2.7	0.15	2.55	2.7	1.31	1.36	0.11	1.82	1.55	39.01
METACYC	PWY0-1334	NADH to cytochrome <i>bd</i> oxidase electron transfer	H16A_01056	NADH dehydrogenase chain G	22.05	20.28	19.68	1.77	2.37	0.6	1.77	2.37	0.82	1.16	0.76	0.95	0.83	4.25
METACYC	PWY0-1334	NADH to cytochrome <i>bd</i> oxidase electron transfer	H16A_01057	NADH dehydrogenase chain H	16.02			16.02	16.02		-0.22	-0.15	-0.42	-0.42		-0.59	-0.45	30
METACYC	PWY0-1334	NADH to cytochrome <i>bd</i> oxidase electron transfer	H16A_01061	NADH dehydrogenase chain L	18.49	16.75	17.1	1.74	1.39	-0.35	1.74	1.39	0.81	0.54	-0.6	0.6	0.54	3.69
METACYC	PWY0-1334	NADH to cytochrome <i>bd</i> oxidase electron transfer	H16A_01062	NADH dehydrogenase chain M	17.15			17.15	17.15		0.91	0.98	0.29	0.29		0.41	0.38	30
METACYC	PWY-5367	petroselinate biosynthesis	H16A_00743	short chain dehydrogenase	16.9	16.94	17.2	-0.04	-0.3	-0.26	-0.04	-0.3	-0.31	-0.51	-0.47	-0.3	-0.21	2.89
METACYC	PWY-5367	petroselinate biosynthesis	H16A_02567	3-Oxoacyl-[acyl-carrier-protein] reductase	20.1	18.25	18.71	1.85	1.39	-0.46	1.85	1.39	0.88	0.54	-0.76	0.56	0.5	3.09
METACYC	PWY0-1312	acetate formation from acetyl-CoA I	H16B_01630	acetate kinase	16.42			16.42	16.42		0.18	0.25	-0.17	-0.17		-0.24	-0.16	30
METACYC	PWY-7176	UTP and CTP <i>de novo</i> biosynthesis	H16A_01185	CTP synthase (utp-ammonia lyase)	20.56	19.74	19.45	0.82	1.11	0.29	0.82	1.11	0.23	0.37	0.31	0.24	0.24	3.19
METACYC	PWY-7176	UTP and CTP <i>de novo</i> biosynthesis	H16A_02368	nucleoside diphosphate kinase	21.81	20.34	20.32	1.47	1.49	0.02	1.47	1.49	0.64	0.61	-0.07	0.84	0.74	28.71
METACYC	PWY-5686	UMP biosynthesis	H16A_00224	orotate phosphoribosyltransferase	18.56	19.19	18.85	-0.63	-0.29	0.34	-0.63	-0.29	-0.68	-0.51	0.39	-0.61	-0.46	4.95
METACYC	PWY-5686	UMP biosynthesis	H16A_01401	dihydroorotate dehydrogenase	18.27			18.27	18.27		2.03	2.1	0.99	0.99		1.4	1.2	30
METACYC	PWY-5686	UMP biosynthesis	H16A_02452	carbamoylphosphate synthase, large subunit	21.34	19.76	19.8	1.58	1.54	-0.04	1.58	1.54	0.71	0.64	-0.16	0.86	0.75	13.58
METACYC	PWY-5686	UMP biosynthesis	H16A_02454	carbamoylphosphate synthase small subunit	19.72	17.2	17.49	2.52	2.23	-0.29	2.52	2.23	1.29	1.07	-0.51	1.36	1.17	7.47
METACYC	PWY-5686	UMP biosynthesis	H16A_02912	Dihydroorotase	19.14	17.55	17.24	1.59	1.9	0.31	1.59	1.9	0.71	0.86	0.34	0.9	0.79	7.45
METACYC	PWY-5686	UMP biosynthesis	H16A_02913	aspartate carbamoyltransferase, catalytic chain	19.23			19.23	19.23		2.99	3.06	1.59	1.59		2.25	1.9	30
METACYC	PWY-6073	alginate biosynthesis I	H16A_02905	Mannose-1-phosphate guanylyltransferase	20.43	17.7	17.39	2.73	3.04	0.31	2.73	3.04	1.42	1.57	0.34	1.91	1.62	14.15
METACYC	PWY-6281	selenocysteine biosynthesis II (archaea and eukaryotes)	H16B_00295	selenophosphate synthase	18.3	18.28	18.08	0.02	0.22	0.2	0.02	0.22	-0.27	-0.19	0.19	-0.21	-0.13	3.95
METACYC	PWY66-373	sucrose degradation V (sucrose &alpha;-glucosidase)	H16A_01047	triosephosphate isomerase	19.11	16.96	16.33	2.15	2.78	0.63	2.15	2.78	1.06	1.41	0.8	1.27	1.09	5.01
METACYC	PWY66-373	sucrose degradation V (sucrose &alpha;-glucosidase)	H16A_02863	Aldose 1-epimerase	16.56			16.56	16.56		0.32	0.39	-0.08	-0.08		-0.11	-0.05	30
METACYC	PWY66-373	sucrose degradation V (sucrose &alpha;-glucosidase)	H16B_00278	Fructose-bisphosphate aldolase class-I		17.03	17.07	-17.03	-17.07	-0.04	1.05	1.02	0.38	0.31	-0.16	0.39	0.36	6.97
METACYC	PWY0-42	2-methylcitrate cycle I	H16A_01906	2-Methylcitrate synthase 1	19.31	20	20.09	-0.69	-0.78	-0.09	-0.69	-0.78	-0.71	-0.81	-0.23	-0.93	-0.73	10.64
METACYC	PWY0-42	2-methylcitrate cycle I	H16A_02462	Propionate-CoA ligase		18.41	18.05	-18.41	-18.05	0.36	-0.33	0.04	-0.49	-0.3	0.41	-0.32	-0.22	3.18
METACYC	PWY0-42	2-methylcitrate cycle I	H16B_00568	aconitate hydratase 2	23.97	17.57	16.88	6.4	7.09	0.69	6.4	7.09	3.72	4.11	0.89	4.99	4.17	14.16
METACYC	PWY-5022	4-aminobutyrate degradation V	H16A_01356	NAD-specific glutamate dehydrogenase	18.21	20.47	20.46	-2.26	-2.25	0.01	-2.26	-2.25	-1.69	-1.73	-0.09	-2.36	-1.91	61.07
METACYC	PWY-5022	4-aminobutyrate degradation V	H16A_01553	NAD-dependent 4-hydroxybutyrate dehydrogenase	15.48	17.96	17.64	-2.48	-2.16	0.32	-2.48	-2.16	-1.83	-1.68	0.36	-2.26	-1.83	15.68
METACYC	PWY-5143	fatty acid activation	H16A_03288	Long-chain-fatty-acid-CoA ligase	21.31	18.08	18.91	3.23	2.4	-0.83	3.23	2.4	1.74	1.17	-1.29	1.29	1.11	3.69
METACYC	PWY-5143	fatty acid activation	H16B_01239	Long-chain-fatty-acid--CoA ligase		16.4	16.07	-16.4	-16.07	0.33	1.68	2.02	0.77	0.94	0.37	0.98	0.85	7.46
METACYC	FAO-PWY	fatty acid &beta;-oxidation I	H16A_00461	two domain protein: 3-hydroxyacyl-CoA	24.42	18.13	17.61	6.29	6.81	0.52	6.29	6.81	3.65	3.93	0.64	4.97	4.15	19.05
METACYC	FAO-PWY	fatty acid &beta;-oxidation I	H16A_00462	Acetyl-CoA C-acyltransferase	24.2	18.2	16.44	6	7.76	1.76	6	7.76	3.47	4.52	2.41	4.2	3.51	5.37
METACYC	FAO-PWY	fatty acid &beta;-oxidation I	H16A_02291	probable enoyl-CoA hydratase	18.18	15.85	16.13	2.33	2.05	-0.28	2.33	2.05	1.18	0.96	-0.5	1.21	1.04	6.91
METACYC	FAO-PWY	fatty acid &beta;-oxidation I	H16A_03288	Long-chain-fatty-acid-CoA ligase	21.31	18.08	18.91	3.23	2.4	-0.83	3.23	2.4	1.74	1.17	-1.29	1.29	1.11	3.69
METACYC	FAO-PWY	fatty acid &beta;-oxidation I	H16A_03307	putative enoyl-CoA hydratase	18.99	19.3	19.38	-0.31	-0.39	-0.08	-0.31	-0.39	-0.47	-0.57	-0.21	-0.61	-0.46	8
METACYC	FAO-PWY	fatty acid &beta;-oxidation I	H16B_00200	Beta-ketoadipyl CoA thiolase	18.56	16.84	17.19	1.72	1.37	-0.35	1.72	1.37	0.79	0.53	-0.6	0.58	0.52	3.6
METACYC	FAO-PWY	fatty acid &beta;-oxidation I	H16B_01239	Long-chain-fatty-acid--CoA ligase		16.4	16.07	-16.4	-16.07	0.33	1.68	2.02	0.77	0.94	0.37	0.98	0.85	7.46
METACYC	PWY-6802	salidroside biosynthesis	H16A_03330	alcohol dehydrogenase	16.94	18.72	18.81	-1.78	-1.87	-0.09	-1.78	-1.87	-1.39	-1.49	-0.23	-1.89	-1.52	20.14
METACYC	PWY-6802	salidroside biosynthesis	H16B_01195	alcohol dehydrogenase, class III	19.93	17.82	18.14	2.11	1.79	-0.32	2.11	1.79	1.04	0.79	-0.56	0.96	0.83	5.3
METACYC	GLUTORN-PWY	ornithine biosynthesis	H16A_00208	acetylglutamate kinase	20.01	18.88	18.95	1.13	1.06	-0.07	1.13	1.06	0.42	0.34	-0.2	0.42	0.39	6.14
METACYC	GLUTORN-PWY	ornithine biosynthesis	H16A_02343	acetylglutamate kinase and acetyltransferase	15.86			15.86	15.86		-0.38	-0.31	-0.52	-0.52		-0.74	-0.57	30
METACYC	GLUCARDEG-PWY	<i>D</i>-glucarate degradation I	H16A_03600	2-Hydroxy-3-oxopropionate reductase		17.36	17.36	-17.36	-17.36	0	0.72	0.73	0.17	0.13	-0.1	0.15	0.17	4.86
METACYC	PYRIDNUCSAL-PWY	NAD salvage pathway I	H16A_02589	nicotinic acid phosphoribosyltransferase	15.22			15.22	15.22		-1.02	-0.95	-0.92	-0.92		-1.3	-1.03	30
METACYC	PWY-5384	sucrose degradation IV (sucrose phosphorylase)	H16A_01502	Glucose-6-phosphate isomerase	17.09			17.09	17.09		0.85	0.92	0.25	0.25		0.35	0.33	30
METACYC	HSERMETANA-PWY	methionine biosynthesis III	H16B_01581	methionine synthase II, cobalamin-independent	22.32	22.1	22.17	0.22	0.15	-0.07	0.22	0.15	-0.14	-0.23	-0.2	-0.14	-0.07	3.06
METACYC	PWY-6193	3-chlorocatechol degradation II (<i>ortho</i>)	H16A_02215	dienelactone hydrolase or related enzyme	19.6	21.99	22.13	-2.39	-2.53	-0.14	-2.39	-2.53	-1.78	-1.91	-0.3	-2.42	-1.96	19.78
METACYC	PWY-6193	3-chlorocatechol degradation II (<i>ortho</i>)	H16A_02739	dienelactone hydrolase or related enzyme		17.26	17.06	-17.26	-17.06	0.2	0.82	1.03	0.23	0.32	0.19	0.28	0.27	4.71
METACYC	PWY66-428	threonine degradation	H16A_00427	threonine dehydratase	18.99	16.81	16.3	2.18	2.69	0.51	2.18	2.69	1.08	1.36	0.63	1.34	1.15	6.27
METACYC	PWY-5103	isoleucine biosynthesis III	H16A_00561	Branched-chain amino acid aminotransferase	18.86	19.46	19.6	-0.6	-0.74	-0.14	-0.6	-0.74	-0.66	-0.79	-0.3	-0.84	-0.65	7.8
METACYC	PWY-5103	isoleucine biosynthesis III	H16A_01035	acetolactate synthase III (valine sensitive)	22.39	18.27	18.63	4.12	3.76	-0.36	4.12	3.76	2.29	2.02	-0.61	2.67	2.25	11.38
METACYC	PWY-5103	isoleucine biosynthesis III	H16A_01036	acetolactate synthase III small subunit	20.96	17.38	17.92	3.58	3.04	-0.54	3.58	3.04	1.96	1.57	-0.87	1.97	1.67	6.56
METACYC	PWY-5103	isoleucine biosynthesis III	H16A_01037	Ketol-acid reductoisomerase	24.4	21.6	21.48	2.8	2.92	0.12	2.8	2.92	1.47	1.5	0.07	2.06	1.74	68.19
METACYC	PWY-5103	isoleucine biosynthesis III	H16B_00313	acetolactate synthase large subunit (TPP	16.39			16.39	16.39		0.15	0.22	-0.19	-0.19		-0.27	-0.18	30
METACYC	PWY-5536	acetate formation from acetyl-CoA III (succinate)	H16A_01358	Acetyl-CoA hydrolase	15.85			15.85	15.85		-0.39	-0.32	-0.53	-0.53		-0.75	-0.58	30
METACYC	PWY-6863	pyruvate fermentation to hexanol	H16A_00170	Acetyl-CoA acetyltransferase	20.79	20.94	21.23	-0.15	-0.44	-0.29	-0.15	-0.44	-0.37	-0.6	-0.51	-0.39	-0.28	3.14
METACYC	PWY-6863	pyruvate fermentation to hexanol	H16A_00461	two domain protein: 3-hydroxyacyl-CoA	24.42	18.13	17.61	6.29	6.81	0.52	6.29	6.81	3.65	3.93	0.64	4.97	4.15	19.05
METACYC	PWY-6863	pyruvate fermentation to hexanol	H16A_00462	Acetyl-CoA C-acyltransferase	24.2	18.2	16.44	6	7.76	1.76	6	7.76	3.47	4.52	2.41	4.2	3.51	5.37
METACYC	PWY-6863	pyruvate fermentation to hexanol	H16A_01438	Acetyl-CoA acetyltransferase	23.2	23.01	22.86	0.19	0.34	0.15	0.19	0.34	-0.16	-0.11	0.11	-0.13	-0.07	4.01
METACYC	PWY-6863	pyruvate fermentation to hexanol	H16A_01445	Acetyl-CoA acetyltransferase	21.9	21	20.69	0.9	1.21	0.31	0.9	1.21	0.28	0.43	0.34	0.3	0.29	3.43
METACYC	PWY-6863	pyruvate fermentation to hexanol	H16A_01528	Acetyl-CoA acetyltransferase	22.16	21.52	21.44	0.64	0.72	0.08	0.64	0.72	0.12	0.12	0.01	0.16	0.17	38.57
METACYC	PWY-6863	pyruvate fermentation to hexanol	H16B_00200	Beta-ketoadipyl CoA thiolase	18.56	16.84	17.19	1.72	1.37	-0.35	1.72	1.37	0.79	0.53	-0.6	0.58	0.52	3.6
METACYC	PWY0-1182	trehalose degradation II (trehalase)	H16A_02863	Aldose 1-epimerase	16.56			16.56	16.56		0.32	0.39	-0.08	-0.08		-0.11	-0.05	30
METACYC	PWY0-1182	trehalose degradation II (trehalase)	H16B_02564	Glucokinase		16.07	16.03	-16.07	-16.03	0.04	2.01	2.06	0.97	0.96	-0.04	1.34	1.15	77.54
METACYC	VALSYN-PWY	valine biosynthesis	H16A_00561	Branched-chain amino acid aminotransferase	18.86	19.46	19.6	-0.6	-0.74	-0.14	-0.6	-0.74	-0.66	-0.79	-0.3	-0.84	-0.65	7.8
METACYC	VALSYN-PWY	valine biosynthesis	H16A_01035	acetolactate synthase III (valine sensitive)	22.39	18.27	18.63	4.12	3.76	-0.36	4.12	3.76	2.29	2.02	-0.61	2.67	2.25	11.38
METACYC	VALSYN-PWY	valine biosynthesis	H16A_01036	acetolactate synthase III small subunit	20.96	17.38	17.92	3.58	3.04	-0.54	3.58	3.04	1.96	1.57	-0.87	1.97	1.67	6.56
METACYC	VALSYN-PWY	valine biosynthesis	H16A_01037	Ketol-acid reductoisomerase	24.4	21.6	21.48	2.8	2.92	0.12	2.8	2.92	1.47	1.5	0.07	2.06	1.74	68.19
METACYC	VALSYN-PWY	valine biosynthesis	H16B_00313	acetolactate synthase large subunit (TPP	16.39			16.39	16.39		0.15	0.22	-0.19	-0.19		-0.27	-0.18	30
METACYC	PWY-5669	phosphatidylethanolamine biosynthesis I	H16A_01038	phosphatidylserine decarboxylase	15.92			15.92	15.92		-0.32	-0.25	-0.48	-0.48		-0.68	-0.52	30
METACYC	PWY-5661	GDP-glucose biosynthesis	H16B_02564	Glucokinase		16.07	16.03	-16.07	-16.03	0.04	2.01	2.06	0.97	0.96	-0.04	1.34	1.15	77.54
METACYC	PWY-2942	lysine biosynthesis III	H16A_01225	aspartate kinase	21.75	19.8	20.14	1.95	1.61	-0.34	1.95	1.61	0.94	0.68	-0.59	0.79	0.69	4.47
METACYC	PWY-6089	3-chlorocatechol degradation I (<i>ortho</i>)	H16A_02215	dienelactone hydrolase or related enzyme	19.6	21.99	22.13	-2.39	-2.53	-0.14	-2.39	-2.53	-1.78	-1.91	-0.3	-2.42	-1.96	19.78
METACYC	PWY-6089	3-chlorocatechol degradation I (<i>ortho</i>)	H16A_02739	dienelactone hydrolase or related enzyme		17.26	17.06	-17.26	-17.06	0.2	0.82	1.03	0.23	0.32	0.19	0.28	0.27	4.71
METACYC	LEU-DEG2-PWY	leucine degradation I	H16A_00167	Isovaleryl-CoA dehydrogenase	18.99	18.32	18.13	0.67	0.86	0.19	0.67	0.86	0.14	0.21	0.17	0.15	0.17	3.37
METACYC	LEU-DEG2-PWY	leucine degradation I	H16A_00177	Carboxyltransferase	17.41	17.94	18.18	-0.53	-0.77	-0.24	-0.53	-0.77	-0.61	-0.81	-0.44	-0.74	-0.57	5.24
METACYC	LEU-DEG2-PWY	leucine degradation I	H16A_00179	Enoyl-CoA hydratase/carnithine racemase	18.7	19.55	20.12	-0.85	-1.42	-0.57	-0.85	-1.42	-0.81	-1.21	-0.91	-0.89	-0.69	3.64
METACYC	LEU-DEG2-PWY	leucine degradation I	H16A_00184	biotin carboxylase	18.84	19.89	19.92	-1.05	-1.08	-0.03	-1.05	-1.08	-0.94	-1	-0.14	-1.29	-1.02	22.28
METACYC	PWY-7222	guanosine deoxyribonucleotides <i>de novo</i> biosynthesis II	H16A_02368	nucleoside diphosphate kinase	21.81	20.34	20.32	1.47	1.49	0.02	1.47	1.49	0.64	0.61	-0.07	0.84	0.74	28.71
METACYC	PWY-7222	guanosine deoxyribonucleotides <i>de novo</i> biosynthesis II	H16A_02390	ribonucleotide reductase, coenzyme B12-dependent	16.21	17.18	16.61	-0.97	-0.4	0.57	-0.97	-0.4	-0.89	-0.57	0.71	-0.62	-0.47	3.38
METACYC	PWY-7222	guanosine deoxyribonucleotides <i>de novo</i> biosynthesis II	H16A_03235	Ribonucleoside-diphosphate reductase alpha	19.83	18.88	18.6	0.95	1.23	0.28	0.95	1.23	0.31	0.44	0.3	0.35	0.33	4.08
METACYC	PWY-5138	unsaturated, even numbered fatty acid &beta;-oxidation	H16A_02291	probable enoyl-CoA hydratase	18.18	15.85	16.13	2.33	2.05	-0.28	2.33	2.05	1.18	0.96	-0.5	1.21	1.04	6.91
METACYC	PWY-5138	unsaturated, even numbered fatty acid &beta;-oxidation	H16A_03307	putative enoyl-CoA hydratase	18.99	19.3	19.38	-0.31	-0.39	-0.08	-0.31	-0.39	-0.47	-0.57	-0.21	-0.61	-0.46	8
METACYC	PWY-7094	fatty acid salvage	PHG_00222	probable acyl-coa dehydrogenase	18.71	19.65	19.52	-0.94	-0.81	0.13	-0.94	-0.81	-0.87	-0.83	0.09	-1.15	-0.91	30.36
METACYC	PWY-7094	fatty acid salvage	H16A_00461	two domain protein: 3-hydroxyacyl-CoA	24.42	18.13	17.61	6.29	6.81	0.52	6.29	6.81	3.65	3.93	0.64	4.97	4.15	19.05
METACYC	PWY-7094	fatty acid salvage	H16A_00462	Acetyl-CoA C-acyltransferase	24.2	18.2	16.44	6	7.76	1.76	6	7.76	3.47	4.52	2.41	4.2	3.51	5.37
METACYC	PWY-7094	fatty acid salvage	H16A_00816	Acyl-CoA dehydrogenase	21.22	20.3	20.22	0.92	1	0.08	0.92	1	0.29	0.3	0.01	0.41	0.38	94.83
METACYC	PWY-7094	fatty acid salvage	H16A_01068	Acyl-CoA dehydrogenase	21.72	20.89	20.64	0.83	1.08	0.25	0.83	1.08	0.24	0.35	0.26	0.26	0.26	3.71
METACYC	PWY-7094	fatty acid salvage	H16A_01091	FadE2-like Acyl-CoA dehydrogenase (ACAD)	19.4	20.76	20.57	-1.36	-1.17	0.19	-1.36	-1.17	-1.13	-1.06	0.17	-1.44	-1.15	20.71
METACYC	PWY-7094	fatty acid salvage	H16A_02291	probable enoyl-CoA hydratase	18.18	15.85	16.13	2.33	2.05	-0.28	2.33	2.05	1.18	0.96	-0.5	1.21	1.04	6.91
METACYC	PWY-7094	fatty acid salvage	H16A_03288	Long-chain-fatty-acid-CoA ligase	21.31	18.08	18.91	3.23	2.4	-0.83	3.23	2.4	1.74	1.17	-1.29	1.29	1.11	3.69
METACYC	PWY-7094	fatty acid salvage	H16A_03307	putative enoyl-CoA hydratase	18.99	19.3	19.38	-0.31	-0.39	-0.08	-0.31	-0.39	-0.47	-0.57	-0.21	-0.61	-0.46	8
METACYC	PWY-7094	fatty acid salvage	H16B_00200	Beta-ketoadipyl CoA thiolase	18.56	16.84	17.19	1.72	1.37	-0.35	1.72	1.37	0.79	0.53	-0.6	0.58	0.52	3.6
METACYC	PWY-7094	fatty acid salvage	H16B_01239	Long-chain-fatty-acid--CoA ligase		16.4	16.07	-16.4	-16.07	0.33	1.68	2.02	0.77	0.94	0.37	0.98	0.85	7.46
METACYC	PWY0-1479	tRNA processing	H16A_00949	Ribonuclease PH	16.49			16.49	16.49		0.25	0.32	-0.12	-0.12		-0.17	-0.1	30
METACYC	PWY0-1479	tRNA processing	H16A_02580	Ribonuclease G and E	21.46	20.51	20.21	0.95	1.25	0.3	0.95	1.25	0.31	0.46	0.33	0.35	0.33	3.82
METACYC	PWY0-1479	tRNA processing	H16A_03163	transcriptional regulator, Exoribonuclease	16.79			16.79	16.79		0.55	0.62	0.06	0.06		0.08	0.11	30
METACYC	PWY-6876	isopropanol biosynthesis	H16A_00170	Acetyl-CoA acetyltransferase	20.79	20.94	21.23	-0.15	-0.44	-0.29	-0.15	-0.44	-0.37	-0.6	-0.51	-0.39	-0.28	3.14
METACYC	PWY-6876	isopropanol biosynthesis	H16A_01438	Acetyl-CoA acetyltransferase	23.2	23.01	22.86	0.19	0.34	0.15	0.19	0.34	-0.16	-0.11	0.11	-0.13	-0.07	4.01
METACYC	PWY-6876	isopropanol biosynthesis	H16A_01445	Acetyl-CoA acetyltransferase	21.9	21	20.69	0.9	1.21	0.31	0.9	1.21	0.28	0.43	0.34	0.3	0.29	3.43
METACYC	PWY-6876	isopropanol biosynthesis	H16A_01528	Acetyl-CoA acetyltransferase	22.16	21.52	21.44	0.64	0.72	0.08	0.64	0.72	0.12	0.12	0.01	0.16	0.17	38.57
METACYC	PWY-6120	tyrosine biosynthesis III	H16A_00792	prephenate dehydratase, Chorismate mutase	17.43	15.8	15.33	1.63	2.1	0.47	1.63	2.1	0.74	0.99	0.57	0.88	0.77	4.93
METACYC	PWY66-389	phytol degradation	H16A_00745	NAD-dependent aldehyde dehydrogenase	18.71	18.67	18.57	0.04	0.14	0.1	0.04	0.14	-0.26	-0.24	0.04	-0.33	-0.23	20.1
METACYC	PWY66-389	phytol degradation	H16A_03288	Long-chain-fatty-acid-CoA ligase	21.31	18.08	18.91	3.23	2.4	-0.83	3.23	2.4	1.74	1.17	-1.29	1.29	1.11	3.69
METACYC	PWY66-389	phytol degradation	H16A_03330	alcohol dehydrogenase	16.94	18.72	18.81	-1.78	-1.87	-0.09	-1.78	-1.87	-1.39	-1.49	-0.23	-1.89	-1.52	20.14
METACYC	PWY66-389	phytol degradation	H16B_01195	alcohol dehydrogenase, class III	19.93	17.82	18.14	2.11	1.79	-0.32	2.11	1.79	1.04	0.79	-0.56	0.96	0.83	5.3
METACYC	PWY66-389	phytol degradation	H16B_01239	Long-chain-fatty-acid--CoA ligase		16.4	16.07	-16.4	-16.07	0.33	1.68	2.02	0.77	0.94	0.37	0.98	0.85	7.46
METACYC	P21-PWY	pentose phosphate pathway (partial)	H16A_03147	Transketolase	21.95	20.13	20.38	1.82	1.57	-0.25	1.82	1.57	0.86	0.66	-0.46	0.8	0.7	5.36
METACYC	PWY-6679	jadomycin biosynthesis	H16A_01223	Acetyl-CoA carboxylase carboxyltransferase	17.27	17.81	18.23	-0.54	-0.96	-0.42	-0.54	-0.96	-0.62	-0.92	-0.7	-0.67	-0.51	3.6
[truncated: 1,027 more rows]
