# Supplementary material for: Global changes in the proteome of Cupriavidus necator H16 during poly-(3-hydroxybutyrate) synthesis from various biodiesel by-product substrates
Source: AMB Express. 2016 May 17;6:36. doi: 10.1186/s13568-016-0206-z (PMC4870535; doi:10.1186/s13568-016-0206-z)
Supplement: Supplementary file 6 — 10.1186/s13568-016-0206-z Differential protein expression in C. necator H16 grown with REG-FFA in comparison to REG-80 after 24h pi. [file 13568_2016_206_MOESM6_ESM.xlsx]

## Sheet: Sheet1
Table S4. Differential protein expression in C. necator H16 grown with REG-FFA in comparison to REG-80 after 24 h pi.
CLASS	Higher Order Variable (HOV)	Higher Order Variable (HOV)-description	Locus	Locus-description	H16G1	H16F1	H16F2	Z0	Z1	R0	Z0C	Z1C	Z0net	Z1net	R0net	P	Pnet	STAT0
COG	K	Transcription	H16A_00210	transcriptional regulator, TetR/AcrR-family	15.48			15.48	15.48		-2.13	-2.07	-0.83	-0.84		-1.18	-1.07	691.64
COG	K	Transcription	H16A_00613	transcriptional regulator, TetR/AcrR-family	16.31			16.31	16.31		-1.3	-1.24	-0.16	-0.17		-0.23	-0.19	691.64
COG	K	Transcription	H16A_01389	transcriptional regulator, IclR-family	16.77	15.59	16.31	1.18	0.46	-0.72	1.18	0.46	1.84	1.2	-0.96	1.33	1.27	292.81
COG	K	Transcription	H16A_02219	transcriptional regulator, LysR-family		16.66	16.1	-16.66	-16.1	0.56	-0.2	0.48	0.73	1.22	0.66	0.82	0.79	238.69
COG	K	Transcription	H16A_02307	transcription pausing factor L	20.84	21.05	20.56	-0.21	0.28	0.49	-0.21	0.28	0.72	1.06	0.57	0.77	0.75	238.69
COG	K	Transcription	H16A_02310	putative transcriptional regulator (Ypuh-like)	17.08	17.66	17.3	-0.58	-0.22	0.36	-0.58	-0.22	0.42	0.65	0.41	0.4	0.4	235.34
COG	K	Transcription	H16A_02349	Exoribonuclease R	20.54	21.33	21.34	-0.79	-0.8	-0.01	-0.79	-0.8	0.25	0.19	-0.06	0.26	0.27	228.73
COG	K	Transcription	H16A_02373	DNA-directed RNA polymerase sigma subunit	17.46	17.74	17.61	-0.28	-0.15	0.13	-0.28	-0.15	0.66	0.71	0.11	0.87	0.84	205.51
COG	K	Transcription	H16A_02395	transcription termination factor Rho	21.09	21.26	20.84	-0.17	0.25	0.42	-0.17	0.25	0.75	1.03	0.48	0.84	0.81	205.51
COG	K	Transcription	H16A_02835	predicted transcriptional regulator, consists		16.27	15.49	-16.27	-15.49	0.78	0.19	1.09	1.04	1.71	0.94	1.15	1.1	205.51
COG	K	Transcription	H16A_02856	transcription termination factor	19.22	18.5	18.4	0.72	0.82	0.1	0.72	0.82	1.47	1.49	0.08	2.02	1.92	205.51
COG	K	Transcription	H16A_02916	hypothetical protein	16.51			16.51	16.51		-1.1	-1.04	0	-0.01		-0.01	0.02	205.51
COG	K	Transcription	H16A_03043	response regulator, NarL-family	19.29	19.5	19.81	-0.21	-0.52	-0.31	-0.21	-0.52	0.72	0.41	-0.44	0.43	0.43	205.51
COG	K	Transcription	H16A_03496	DNA-directed RNA polymerase beta prime subunit	23.55	24.05	23.93	-0.5	-0.38	0.12	-0.5	-0.38	0.48	0.52	0.1	0.62	0.61	205.51
COG	K	Transcription	H16A_03526	transcriptional regulator, TetR/AcrR-family	14.6			14.6	14.6		-3.01	-2.95	-1.54	-1.55		-2.18	-2.01	205.51
COG	K	Transcription	H16B_00167	transcriptional regulator, IclR-family		16.38	16.13	-16.38	-16.13	0.25	0.08	0.45	0.95	1.19	0.27	1.28	1.22	205.51
COG	K	Transcription	H16B_01580	transcriptional regulator, LysR-family		15.8	16.22	-15.8	-16.22	-0.42	0.66	0.36	1.42	1.12	-0.58	1.28	1.22	205.51
COG	K	Transcription	H16B_02579	cold shock protein, DNA-binding	18.43			18.43	18.43		0.82	0.88	1.55	1.54		2.18	2.07	205.51
COG	E	Amino acid transport and metabolism	H16A_00185	D-3-Phosphoglycerate dehydrogenase	17.86	18.66	18.44	-0.8	-0.58	0.22	-0.8	-0.58	0.24	0.36	0.23	0.22	0.23	205.51
COG	E	Amino acid transport and metabolism	H16A_00208	acetylglutamate kinase	20.01	19.35	19.97	0.66	0.04	-0.62	0.66	0.04	1.42	0.86	-0.84	0.9	0.87	205.51
COG	E	Amino acid transport and metabolism	H16A_00246	5,10-Methylenetetrahydrofolate reductase	19.2	18.37	18.38	0.83	0.82	-0.01	0.83	0.82	1.56	1.49	-0.06	2.1	1.99	205.51
COG	E	Amino acid transport and metabolism	H16A_00320	nitrogen regulatory protein PII	21.15	22.18	22.13	-1.03	-0.98	0.05	-1.03	-0.98	0.06	0.04	0.01	0.06	0.08	205.51
COG	E	Amino acid transport and metabolism	H16A_00356	anthranilate phosphoribosyltransferase	16.97	19.21	19.19	-2.24	-2.22	0.02	-2.24	-2.22	-0.92	-0.96	-0.03	-1.3	-1.19	205.51
COG	E	Amino acid transport and metabolism	H16A_00750	nitrogen regulatory protein PII	19.29	20.75	20.88	-1.46	-1.59	-0.13	-1.46	-1.59	-0.29	-0.45	-0.22	-0.34	-0.29	205.51
COG	E	Amino acid transport and metabolism	H16A_00771	ABC-type transporter, periplasmic component:	16.12	18.44	18.33	-2.32	-2.21	0.11	-2.32	-2.21	-0.98	-0.95	0.09	-1.28	-1.17	205.51
COG	E	Amino acid transport and metabolism	H16A_00772	ABC-type transporter, periplasmic component:	17.56	19.78	19.62	-2.22	-2.06	0.16	-2.22	-2.06	-0.9	-0.83	0.15	-1.09	-0.99	205.51
COG	E	Amino acid transport and metabolism	H16A_00794	prephenate dehydrogenase		18.07	17.96	-18.07	-17.96	0.11	-1.61	-1.38	-0.41	-0.28	0.09	-0.42	-0.36	205.51
COG	E	Amino acid transport and metabolism	H16A_01000	alanyl aminopeptidase N	18.48	20.06	20.04	-1.58	-1.56	0.02	-1.58	-1.56	-0.39	-0.43	-0.03	-0.55	-0.49	205.51
COG	E	Amino acid transport and metabolism	H16A_01035	acetolactate synthase III (valine sensitive)	22.39	20.91	21.17	1.48	1.22	-0.26	1.48	1.22	2.08	1.81	-0.38	2.41	2.28	205.51
COG	E	Amino acid transport and metabolism	H16A_01037	Ketol-acid reductoisomerase	24.4	23.65	24.07	0.75	0.33	-0.42	0.75	0.33	1.49	1.1	-0.58	1.33	1.27	205.51
COG	E	Amino acid transport and metabolism	H16A_01041	2-Isopropylmalate synthase	20.75	21.03	21	-0.28	-0.25	0.03	-0.28	-0.25	0.66	0.63	-0.01	0.9	0.87	205.51
COG	E	Amino acid transport and metabolism	H16A_01075	ABC-type transporter, periplasmic component:	21.89	23.87	23.89	-1.98	-2	-0.02	-1.98	-2	-0.71	-0.78	-0.08	-0.98	-0.89	205.51
COG	E	Amino acid transport and metabolism	H16A_01107	Zinc-carboxypeptidase	15.43			15.43	15.43		-2.18	-2.12	-0.87	-0.88		-1.24	-1.13	182.68
COG	E	Amino acid transport and metabolism	H16A_01122	3-Deoxy-D-arabino-heptulosonate 7-phosphate	20.81	20.86	20.54	-0.05	0.27	0.32	-0.05	0.27	0.85	1.05	0.35	1.03	0.99	182.68
COG	E	Amino acid transport and metabolism	H16A_01151	tyrosine aminotransferase	21.84	22.73	22.74	-0.89	-0.9	-0.01	-0.89	-0.9	0.17	0.1	-0.06	0.14	0.16	182.68
COG	E	Amino acid transport and metabolism	H16A_01158	cysteine desulfurase (IscS)	19.4	20.25	20.11	-0.85	-0.71	0.14	-0.85	-0.71	0.2	0.26	0.13	0.21	0.22	149.19
COG	E	Amino acid transport and metabolism	H16A_01178	phosphogluconate dehydratase	15.46			15.46	15.46		-2.15	-2.09	-0.85	-0.85		-1.2	-1.09	149.19
COG	E	Amino acid transport and metabolism	H16A_01216	serine acetyltransferase		19.23	19.01	-19.23	-19.01	0.22	-2.77	-2.43	-1.35	-1.13	0.23	-1.55	-1.42	149.19
COG	E	Amino acid transport and metabolism	H16A_01225	aspartate kinase	21.75	21.84	21.76	-0.09	-0.01	0.08	-0.09	-0.01	0.81	0.82	0.05	1.11	1.07	149.19
COG	E	Amino acid transport and metabolism	H16A_01452	phosphoserine phosphatase	18.63	18.33	17.62	0.3	1.01	0.71	0.3	1.01	1.13	1.65	0.85	1.23	1.18	149.19
COG	E	Amino acid transport and metabolism	H16A_01465	acetylornithine	16.53			16.53	16.53		-1.08	-1.02	0.02	0.01		0.02	0.05	149.19
COG	E	Amino acid transport and metabolism	H16A_01474	ABC-type transporter, periplasmic component:	19.1	18.64	18.43	0.46	0.67	0.21	0.46	0.67	1.26	1.37	0.22	1.66	1.58	149.19
COG	E	Amino acid transport and metabolism	H16A_01505	D-amino-acid dehydrogenase		15.48	15.07	-15.48	-15.07	0.41	0.98	1.51	1.68	2.05	0.47	2.23	2.11	142.56
COG	E	Amino acid transport and metabolism	H16A_01910	Glutaminase-asparaginase (amidohydrolase)	17.25	21.72	20.97	-4.47	-3.72	0.75	-4.47	-3.72	-2.72	-2.17	0.9	-2.66	-2.46	142.56
COG	E	Amino acid transport and metabolism	H16A_02065	Aminotransferase, class I and II	17.99	18.49	18.26	-0.5	-0.27	0.23	-0.5	-0.27	0.48	0.61	0.24	0.56	0.55	142.56
COG	E	Amino acid transport and metabolism	H16A_02100	ABC-type transporter, periplasmic component:	16.93	20.08	19.58	-3.15	-2.65	0.5	-3.15	-2.65	-1.65	-1.31	0.58	-1.58	-1.45	142.56
COG	E	Amino acid transport and metabolism	H16A_02122	Arylesterase protein		15.58	15.43	-15.58	-15.43	0.15	0.88	1.15	1.6	1.76	0.14	2.25	2.13	142.56
COG	E	Amino acid transport and metabolism	H16A_02231	acetolactate synthase large subunit	17.21	19.14	19.05	-1.93	-1.84	0.09	-1.93	-1.84	-0.67	-0.65	0.06	-0.88	-0.79	135.9
COG	E	Amino acid transport and metabolism	H16A_02257	ABC-type transporter, periplasmic component		20.74	20.49	-20.74	-20.49	0.25	-4.28	-3.91	-2.56	-2.32	0.27	-3.21	-2.97	133.69
COG	E	Amino acid transport and metabolism	H16A_02265	threonine synthase	19.72	20.07	19.87	-0.35	-0.15	0.2	-0.35	-0.15	0.6	0.71	0.2	0.75	0.73	124.85
COG	E	Amino acid transport and metabolism	H16A_02266	homoserine dehydrogenase	21.09	21.53	21.7	-0.44	-0.61	-0.17	-0.44	-0.61	0.53	0.34	-0.27	0.39	0.39	117.12
COG	E	Amino acid transport and metabolism	H16A_02343	acetylglutamate kinase and acetyltransferase	15.86			15.86	15.86		-1.75	-1.69	-0.52	-0.53		-0.74	-0.66	117.12
COG	E	Amino acid transport and metabolism	H16A_02612	tryptophan synthase alpha chain	19.35	17.8	18.41	1.55	0.94	-0.61	1.55	0.94	2.14	1.59	-0.82	1.92	1.82	117.12
COG	E	Amino acid transport and metabolism	H16A_02614	tryptophan synthase beta chain	20.58	19.6	18.95	0.98	1.63	0.65	0.98	1.63	1.68	2.15	0.77	2.03	1.93	117.12
COG	E	Amino acid transport and metabolism	H16A_02619	3-Isopropylmalate dehydrogenase	20.69	19.79	19.77	0.9	0.92	0.02	0.9	0.92	1.61	1.57	-0.03	2.22	2.1	117.12
COG	E	Amino acid transport and metabolism	H16A_02620	3-Isopropylmalate dehydratase small subunit	19.22	20.01	19.89	-0.79	-0.67	0.12	-0.79	-0.67	0.25	0.29	0.1	0.29	0.3	117.12
COG	E	Amino acid transport and metabolism	H16A_02621	3-Isopropylmalate dehydratase large subunit	21.19	21.08	20.92	0.11	0.27	0.16	0.11	0.27	0.98	1.05	0.15	1.3	1.24	105.94
COG	E	Amino acid transport and metabolism	H16A_02622	ABC-type transporter, ATPase component: HAAT	16.63			16.63	16.63		-0.98	-0.92	0.1	0.09		0.13	0.15	105.94
COG	E	Amino acid transport and metabolism	H16A_02623	ABC-type transporter, ATPase component: HAAT	15.4			15.4	15.4		-2.21	-2.15	-0.9	-0.9		-1.27	-1.16	105.94
COG	E	Amino acid transport and metabolism	H16A_02626	ABC-type transporter, periplasmic component:	22.18	22.95	22.88	-0.77	-0.7	0.07	-0.77	-0.7	0.27	0.27	0.04	0.35	0.36	102.8
COG	E	Amino acid transport and metabolism	H16A_02642	ABC-type transporter, periplasmic component:		19.98	19.68	-19.98	-19.68	0.3	-3.52	-3.1	-1.95	-1.67	0.33	-2.27	-2.09	79.56
COG	E	Amino acid transport and metabolism	H16A_02834	Glycine/serine hydroxymethyltransferase	21.94	21.78	21.6	0.16	0.34	0.18	0.16	0.34	1.02	1.1	0.18	1.34	1.28	79.56
COG	E	Amino acid transport and metabolism	H16A_02857	Aspartate/tyrosine/aromatic aminotransferase	15.69			15.69	15.69		-1.92	-1.86	-0.66	-0.67		-0.94	-0.85	79.56
COG	E	Amino acid transport and metabolism	H16A_02925	argininosuccinate lyase	20.1	20.23	20.25	-0.13	-0.15	-0.02	-0.13	-0.15	0.78	0.71	-0.08	0.98	0.94	72.55
COG	E	Amino acid transport and metabolism	H16A_02949	ABC-type transporter, periplasmic component:		19.03	19.83	-19.03	-19.83	-0.8	-2.57	-3.25	-1.19	-1.79	-1.06	-1.19	-1.08	72.55
COG	E	Amino acid transport and metabolism	H16A_03003	ABC-type transporter, periplasmic component:		19.35	19.47	-19.35	-19.47	-0.12	-2.89	-2.89	-1.44	-1.5	-0.2	-1.9	-1.75	72.55
COG	E	Amino acid transport and metabolism	H16A_03028	ABC-type transporter, permease component: HAAT	14.6			14.6	14.6		-3.01	-2.95	-1.54	-1.55		-2.18	-2.01	72.55
COG	E	Amino acid transport and metabolism	H16A_03106	Pyrroline-5-carboxylate reductase	18.46	20.61	20.94	-2.15	-2.48	-0.33	-2.15	-2.48	-0.85	-1.17	-0.47	-1.02	-0.93	72.55
COG	E	Amino acid transport and metabolism	H16A_03263	N-Acetylglutamate synthase	19.86	20.12	19.84	-0.26	0.02	0.28	-0.26	0.02	0.68	0.85	0.3	0.82	0.79	72.55
COG	E	Amino acid transport and metabolism	H16A_03321	anthranilate phosphoribosyltransferase		17.91	17.78	-17.91	-17.78	0.13	-1.45	-1.2	-0.28	-0.14	0.11	-0.21	-0.17	72.55
COG	E	Amino acid transport and metabolism	H16A_03409	Phosphoribosyl-AMP cyclohydrolase		16.22	16.37	-16.22	-16.37	-0.15	0.24	0.21	1.08	1	-0.24	1.25	1.2	72.55
COG	E	Amino acid transport and metabolism	H16A_03411	Phosphoribosylformimino-5-aminoimidazole	18.42	19.99	20.21	-1.57	-1.79	-0.22	-1.57	-1.79	-0.38	-0.61	-0.33	-0.42	-0.36	72.55
COG	E	Amino acid transport and metabolism	H16A_03412	Glutamine Amidotransferase	16.39			16.39	16.39		-1.22	-1.16	-0.1	-0.1		-0.14	-0.1	72.55
COG	E	Amino acid transport and metabolism	H16A_03414	Imidazoleglycerol-phosphate dehydratase	16.2	19.19	19.36	-2.99	-3.16	-0.17	-2.99	-3.16	-1.52	-1.72	-0.27	-2.05	-1.89	72.55
COG	E	Amino acid transport and metabolism	H16A_03415	Histidinol-phosphate transaminase	18.22	17.69	17.22	0.53	1	0.47	0.53	1	1.31	1.64	0.54	1.61	1.53	72.55
COG	E	Amino acid transport and metabolism	H16A_03417	ATP phosphoribosyltransferase	18.13	19.68	19.57	-1.55	-1.44	0.11	-1.55	-1.44	-0.36	-0.33	0.09	-0.41	-0.36	72.55
COG	E	Amino acid transport and metabolism	H16A_03430	glutamate synthase [NADPH] small chain	20.05	20.17	20.46	-0.12	-0.41	-0.29	-0.12	-0.41	0.79	0.5	-0.42	0.55	0.54	72.55
COG	E	Amino acid transport and metabolism	H16A_03431	glutamate synthase [NADPH], Glutamate synthase	22.32	22.13	21.88	0.19	0.44	0.25	0.19	0.44	1.04	1.19	0.27	1.34	1.28	72.55
COG	E	Amino acid transport and metabolism	H16A_03630	ABC-type transporter, periplasmic component:	20.88	22.65	22.9	-1.77	-2.02	-0.25	-1.77	-2.02	-0.54	-0.8	-0.37	-0.63	-0.56	72.55
COG	E	Amino acid transport and metabolism	H16A_03660	ABC-type transporter, periplasmic component		18.9	18.46	-18.9	-18.46	0.44	-2.44	-1.88	-1.08	-0.69	0.51	-0.82	-0.74	72.55
COG	E	Amino acid transport and metabolism	H16B_00295	selenophosphate synthase	18.3	18.92	19.06	-0.62	-0.76	-0.14	-0.62	-0.76	0.39	0.22	-0.23	0.24	0.25	72.55
COG	E	Amino acid transport and metabolism	H16B_00313	acetolactate synthase large subunit (TPP	16.39	16.04	15.44	0.35	0.95	0.6	0.35	0.95	1.17	1.6	0.71	1.34	1.28	72.55
COG	E	Amino acid transport and metabolism	H16B_01076	3-Deoxy-D-arabino-heptulosonate 7-phosphate	15.54			15.54	15.54		-2.07	-2.01	-0.78	-0.79		-1.11	-1.01	70.76
COG	E	Amino acid transport and metabolism	H16B_01105	putative peptidase, M20A subfamily	14.58	19.92	19.22	-5.34	-4.64	0.7	-5.34	-4.64	-3.42	-2.91	0.84	-3.73	-3.46	69.25
COG	E	Amino acid transport and metabolism	H16B_01581	methionine synthase II, cobalamin-independent	22.32	23.04	22.83	-0.72	-0.51	0.21	-0.72	-0.51	0.31	0.42	0.22	0.32	0.33	69.25
COG	E	Amino acid transport and metabolism	H16B_01634	ABC-type transporter, periplasmic component:	18.29	18.14	18.03	0.15	0.26	0.11	0.15	0.26	1.01	1.04	0.09	1.37	1.31	69.25
COG	E	Amino acid transport and metabolism	H16B_01945	glutamate dehydrogenase [NAD(P)+]	20.88	18.84	18.24	2.04	2.64	0.6	2.04	2.64	2.53	2.96	0.71	3.25	3.07	69.25
COG	E	Amino acid transport and metabolism	H16B_02008	ABC-type transporter, periplasmic component:	16.41			16.41	16.41		-1.2	-1.14	-0.08	-0.09		-0.12	-0.08	65.27
COG	E	Amino acid transport and metabolism	H16B_02041	ABC-type transporter, periplasmic component:		21.26	21.72	-21.26	-21.72	-0.46	-4.8	-5.14	-2.98	-3.31	-0.63	-3.88	-3.6	65.27
COG	E	Amino acid transport and metabolism	H16B_02229	O-Acetylhomoserine sulfhydrylase	20.79	19.78	20.08	1.01	0.71	-0.3	1.01	0.71	1.7	1.4	-0.43	1.81	1.72	65.27
COG	E	Amino acid transport and metabolism	H16B_02531	argininosuccinate synthase	21.05	21.06	21.3	-0.01	-0.25	-0.24	-0.01	-0.25	0.88	0.63	-0.35	0.77	0.75	65.27
COG	N	Cell motility	H16A_00056	Methyl-accepting chemotaxis protein, contains	17.64			17.64	17.64		0.03	0.09	0.91	0.9		1.28	1.22	65.27
COG	N	Cell motility	H16A_02617	tfp pilus assembly protein FimV	18.12	20.89	21.23	-2.77	-3.11	-0.34	-2.77	-3.11	-1.35	-1.68	-0.48	-1.72	-1.58	65.27
COG	N	Cell motility	H16A_03543	general secretion pathway protein D		19.27	19.54	-19.27	-19.54	-0.27	-2.81	-2.96	-1.38	-1.56	-0.39	-1.73	-1.59	65.27
COG	N	Cell motility	H16B_00231	Chemotaxis protein	14.71			14.71	14.71		-2.9	-2.84	-1.45	-1.46		-2.06	-1.9	65.27
COG	N	Cell motility	H16B_00232	Methyl-accepting chemotaxis protein	16.95			16.95	16.95		-0.66	-0.6	0.35	0.35		0.49	0.49	65.27
COG	N	Cell motility	H16B_01933	Methyl-accepting chemotaxis protein	19.28			19.28	19.28		1.67	1.73	2.23	2.23		3.15	2.97	65.27
COG	N	Cell motility	H16B_02044	Methyl-accepting chemotaxis transducer	15.26	19.18	18.17	-3.92	-2.91	1.01	-3.92	-2.91	-2.27	-1.52	1.23	-1.62	-1.49	65.27
COG	N	Cell motility	H16B_02240	chemotaxis specific response regulator	14.39			14.39	14.39		-3.22	-3.16	-1.71	-1.72		-2.43	-2.24	65.27
COG	M	Cell wall/membrane/envelope biogenesis	H16A_00083	outer membrane protein (porin)	23.97	24.6	24.33	-0.63	-0.36	0.27	-0.63	-0.36	0.38	0.54	0.29	0.4	0.4	65.27
COG	M	Cell wall/membrane/envelope biogenesis	H16A_00114	rod shape-determining protein MreC	14.3	17.24	17.06	-2.94	-2.76	0.18	-2.94	-2.76	-1.48	-1.4	0.18	-1.87	-1.72	65.27
COG	M	Cell wall/membrane/envelope biogenesis	H16A_00251	predicted nucleoside-diphosphate-sugar epimerase		16.3	16.17	-16.3	-16.17	0.13	0.16	0.41	1.02	1.16	0.11	1.45	1.38	65.27
COG	M	Cell wall/membrane/envelope biogenesis	H16A_00262	UDP-N-acetylglucosamine	17.51	19.42	19.2	-1.91	-1.69	0.22	-1.91	-1.69	-0.65	-0.53	0.23	-0.63	-0.56	64.37
COG	M	Cell wall/membrane/envelope biogenesis	H16A_00302	D-Alanyl-D-alanine carboxypeptidase	19.31	20.97	20.75	-1.66	-1.44	0.22	-1.66	-1.44	-0.45	-0.33	0.23	-0.35	-0.3	56.79
COG	M	Cell wall/membrane/envelope biogenesis	H16A_00331	C-terminal processing peptidase-3, periplasmic	20.3	20.79	20.99	-0.49	-0.69	-0.2	-0.49	-0.69	0.49	0.27	-0.3	0.29	0.3	56.18
COG	M	Cell wall/membrane/envelope biogenesis	H16A_00774	cyanophycin synthetase	17.83	19.9	19.76	-2.07	-1.93	0.14	-2.07	-1.93	-0.78	-0.73	0.13	-0.95	-0.86	56.18
COG	M	Cell wall/membrane/envelope biogenesis	H16A_00775	cyanophycin synthetase	16.57	18.56	18.25	-1.99	-1.68	0.31	-1.99	-1.68	-0.72	-0.52	0.34	-0.58	-0.51	56.18
COG	M	Cell wall/membrane/envelope biogenesis	H16A_00788	outer membrane protein or related	24.42	26.08	26.05	-1.66	-1.63	0.03	-1.66	-1.63	-0.45	-0.48	-0.01	-0.65	-0.58	56.18
COG	M	Cell wall/membrane/envelope biogenesis	H16A_00905	ADP-heptose:LPS heptosyltransferase II	15.99	17.68	17.7	-1.69	-1.71	-0.02	-1.69	-1.71	-0.48	-0.55	-0.08	-0.66	-0.59	56.18
COG	M	Cell wall/membrane/envelope biogenesis	H16A_00941	ABC-type transporter, periplasmic component:	15.58	15.53	15.67	0.05	-0.09	-0.14	0.05	-0.09	0.93	0.76	-0.23	0.99	0.95	56.18
COG	M	Cell wall/membrane/envelope biogenesis	H16A_00990	outer membrane protein and related	17.73	21.51	21.88	-3.78	-4.15	-0.37	-3.78	-4.15	-2.16	-2.52	-0.52	-2.85	-2.64	56.18
COG	M	Cell wall/membrane/envelope biogenesis	H16A_01205	uncharacterized lipoprotein	20.72	22.19	22.37	-1.47	-1.65	-0.18	-1.47	-1.65	-0.3	-0.5	-0.28	-0.33	-0.28	49.46
COG	M	Cell wall/membrane/envelope biogenesis	H16A_01425	dTDP-glucose 4-6-dehydratase	17.05	22.37	22.15	-5.32	-5.1	0.22	-5.32	-5.1	-3.4	-3.28	0.23	-4.52	-4.2	49.36
COG	M	Cell wall/membrane/envelope biogenesis	H16A_01467	Cation/multidrug efflux system, mebrane-fusion	17.43	19.54	19.63	-2.11	-2.2	-0.09	-2.11	-2.2	-0.81	-0.94	-0.16	-1.1	-1	46.63
COG	M	Cell wall/membrane/envelope biogenesis	H16A_02046	periplasmic chaperone for outer membrane	19.5	21.25	21.47	-1.75	-1.97	-0.22	-1.75	-1.97	-0.52	-0.76	-0.33	-0.62	-0.55	46.63
COG	M	Cell wall/membrane/envelope biogenesis	H16A_02047	outer membrane protein, surface antigen OMA87	20.24	21.36	21.32	-1.12	-1.08	0.04	-1.12	-1.08	-0.02	-0.04	0	-0.04	-0.01	46.63
COG	M	Cell wall/membrane/envelope biogenesis	H16A_02296	outer membrane efflux protein	15.8			15.8	15.8		-1.81	-1.75	-0.57	-0.58		-0.81	-0.73	46.63
COG	M	Cell wall/membrane/envelope biogenesis	H16A_02879	Cation/multidrug efflux system outer membrane	15.04	18.86	19.12	-3.82	-4.08	-0.26	-3.82	-4.08	-2.19	-2.46	-0.38	-2.95	-2.73	46.63
COG	M	Cell wall/membrane/envelope biogenesis	H16A_02894	glycosyltransferase involved in cell wall	16.55			16.55	16.55		-1.06	-1	0.03	0.02		0.04	0.07	46.63
COG	M	Cell wall/membrane/envelope biogenesis	H16A_02899	Nucleoside-diphosphate-sugar epimerase	16.2			16.2	16.2		-1.41	-1.35	-0.25	-0.26		-0.36	-0.31	46.04
COG	M	Cell wall/membrane/envelope biogenesis	H16A_02905	Mannose-1-phosphate guanylyltransferase	20.43	20.53	20.3	-0.1	0.13	0.23	-0.1	0.13	0.81	0.94	0.24	1.02	0.98	46.04
COG	M	Cell wall/membrane/envelope biogenesis	H16A_02956	outer membrane protein		15.94	15.59	-15.94	-15.59	0.35	0.52	0.99	1.31	1.63	0.39	1.74	1.65	45.19
COG	M	Cell wall/membrane/envelope biogenesis	H16A_03138	rare lipoprotein B precursor	16.92	19.53	19.19	-2.61	-2.27	0.34	-2.61	-2.27	-1.22	-1	0.38	-1.23	-1.12	45.19
COG	M	Cell wall/membrane/envelope biogenesis	H16A_03272	UDP-N-acetylmuramate-L-alanine ligase	19.17	19.68	19.5	-0.51	-0.33	0.18	-0.51	-0.33	0.48	0.56	0.18	0.57	0.56	45.19
COG	M	Cell wall/membrane/envelope biogenesis	H16A_03273	UDP-N-acetylglucosamine:LPS N-acetylglucosamine	17.29	19.16	18.86	-1.87	-1.57	0.3	-1.87	-1.57	-0.62	-0.44	0.33	-0.46	-0.4	45.19
COG	M	Cell wall/membrane/envelope biogenesis	H16A_03275	UDP-N-acetylmuramoylalanine-D-glutamate ligase	18.63	19.09	18.73	-0.46	-0.1	0.36	-0.46	-0.1	0.52	0.75	0.41	0.54	0.53	45.19
COG	M	Cell wall/membrane/envelope biogenesis	H16A_03277	UDP-N-acetylmuramoyl	17.74	20.29	20.01	-2.55	-2.27	0.28	-2.55	-2.27	-1.17	-1	0.3	-1.27	-1.16	40.88
COG	M	Cell wall/membrane/envelope biogenesis	H16A_03284	outer membrane protein (porin)	16.99	19.19	18.93	-2.2	-1.94	0.26	-2.2	-1.94	-0.89	-0.73	0.28	-0.9	-0.81	39.8
COG	M	Cell wall/membrane/envelope biogenesis	H16A_03357	Cation/multidrug efflux system, mebrane-fusion	18.2	20.57	21.26	-2.37	-3.06	-0.69	-2.37	-3.06	-1.02	-1.64	-0.92	-1.1	-1	39.8
COG	M	Cell wall/membrane/envelope biogenesis	H16A_03418	UDP-N-acetylglucosamine enolpyruvyl transferase	18.31	19.98	20.04	-1.67	-1.73	-0.06	-1.67	-1.73	-0.46	-0.56	-0.13	-0.61	-0.54	39.8
COG	M	Cell wall/membrane/envelope biogenesis	H16A_03441	periplasmic multimodular	16.01	19.26	18.55	-3.25	-2.54	0.71	-3.25	-2.54	-1.73	-1.22	0.85	-1.35	-1.23	39.8
COG	M	Cell wall/membrane/envelope biogenesis	H16A_03670	Porin, OmpW family	17.25			17.25	17.25		-0.36	-0.3	0.6	0.59		0.84	0.81	39.8
COG	M	Cell wall/membrane/envelope biogenesis	H16A_03729	acriflavin resistance protein A	19.47	22.36	22.18	-2.89	-2.71	0.18	-2.89	-2.71	-1.44	-1.35	0.18	-1.81	-1.66	39.8
COG	M	Cell wall/membrane/envelope biogenesis	H16A_03731	outer membrane efflux protein	20.28	22.35	21.96	-2.07	-1.68	0.39	-2.07	-1.68	-0.78	-0.52	0.44	-0.54	-0.48	39.8
COG	M	Cell wall/membrane/envelope biogenesis	H16B_00581	Cation/multidrug efflux system outer membrane	17.72	21.19	21.15	-3.47	-3.43	0.04	-3.47	-3.43	-1.91	-1.94	0	-2.72	-2.51	39.8
COG	M	Cell wall/membrane/envelope biogenesis	H16B_00582	Cation/multidrug efflux system, mebrane-fusion	19.99	23	22.46	-3.01	-2.47	0.54	-3.01	-2.47	-1.54	-1.16	0.63	-1.36	-1.24	39.8
COG	M	Cell wall/membrane/envelope biogenesis	H16B_01077	outer membrane protein (porin)		18.17	18.32	-18.17	-18.32	-0.15	-1.71	-1.74	-0.49	-0.57	-0.24	-0.53	-0.47	39.8
COG	M	Cell wall/membrane/envelope biogenesis	H16B_01233	Small-conductance mechano-sensitive channel		19.86	20.27	-19.86	-20.27	-0.41	-3.4	-3.69	-1.85	-2.15	-0.57	-2.32	-2.14	39.8
COG	M	Cell wall/membrane/envelope biogenesis	H16B_02568	Small-conductance mechano-sensitive channel	18.19			18.19	18.19		0.58	0.64	1.35	1.35		1.91	1.81	39.8
COG	S	Function unknown	PHG_00175	hypothetical protein		15.3	15.5	-15.3	-15.5	-0.2	1.16	1.08	1.82	1.7	-0.3	2.22	2.1	39.8
COG	S	Function unknown	H16A_00198	probable extra-cytoplasmic solute receptor	16.84	18.91	19.46	-2.07	-2.62	-0.55	-2.07	-2.62	-0.78	-1.28	-0.75	-0.82	-0.74	39.8
COG	S	Function unknown	H16A_00226	Polyphosphate:AMP phosphotransferase (EC	17.69	18.57	18.52	-0.88	-0.83	0.05	-0.88	-0.83	0.18	0.16	0.01	0.23	0.24	39.79
COG	S	Function unknown	H16A_00389	OstA-like protein	17.23	18.8	19.08	-1.57	-1.85	-0.28	-1.57	-1.85	-0.38	-0.66	-0.41	-0.39	-0.34	39.79
COG	S	Function unknown	H16A_00426	enzyme related to GTP cyclohydrolase I	15.82	17.79	18.2	-1.97	-2.38	-0.41	-1.97	-2.38	-0.7	-1.09	-0.57	-0.78	-0.7	39.79
COG	S	Function unknown	H16A_00446	hypothetical membrane spanning protein	18.3	20.52	20.27	-2.22	-1.97	0.25	-2.22	-1.97	-0.9	-0.76	0.27	-0.93	-0.84	39.79
COG	S	Function unknown	H16A_00485	iron sulfur cluster assembly protein	16.86			16.86	16.86		-0.75	-0.69	0.28	0.27		0.39	0.39	39.79
COG	S	Function unknown	H16A_00495	hypothetical protein	23.38	25.43	25.22	-2.05	-1.84	0.21	-2.05	-1.84	-0.77	-0.65	0.22	-0.81	-0.73	39.79
COG	S	Function unknown	H16A_00681	hypothetical protein		16.84	17.11	-16.84	-17.11	-0.27	-0.38	-0.53	0.58	0.4	-0.39	0.35	0.36	39.42
COG	S	Function unknown	H16A_00733	LemA like protein	18.5	21.69	21.26	-3.19	-2.76	0.43	-3.19	-2.76	-1.69	-1.4	0.49	-1.75	-1.61	38.67
COG	S	Function unknown	H16A_00912	hypothetical protein	19.67	19.79	19.59	-0.12	0.08	0.2	-0.12	0.08	0.79	0.9	0.2	1.02	0.98	38.67
COG	S	Function unknown	H16A_01010	predicted membrane protein	16.56			16.56	16.56		-1.05	-0.99	0.04	0.03		0.05	0.07	38.67
COG	S	Function unknown	H16A_01181	hypothetical protein	16.94			16.94	16.94		-0.67	-0.61	0.35	0.34		0.49	0.49	38.67
COG	S	Function unknown	H16A_01883	probable extra-cytoplasmic solute receptor	16.41	18.82	18.77	-2.41	-2.36	0.05	-2.41	-2.36	-1.06	-1.07	0.01	-1.5	-1.37	37.63
COG	S	Function unknown	H16A_01908	2-methylaconitate cis-trans isomerase	17.03	17.55	17.16	-0.52	-0.13	0.39	-0.52	-0.13	0.47	0.73	0.44	0.47	0.47	37.03
COG	S	Function unknown	H16A_01926	hypothetical protein		19.62	19.3	-19.62	-19.3	0.32	-3.16	-2.72	-1.66	-1.36	0.35	-1.83	-1.68	37.03
COG	S	Function unknown	H16A_02303	probable extra-cytoplasmic solute receptor	14.97			14.97	14.97		-2.64	-2.58	-1.24	-1.25		-1.76	-1.62	37.03
COG	S	Function unknown	H16A_02609	hypothetical membrane associated protein	15.52			15.52	15.52		-2.09	-2.03	-0.8	-0.81		-1.14	-1.04	37.03
COG	S	Function unknown	H16A_02706	hypothetical protein	16.96			16.96	16.96		-0.65	-0.59	0.36	0.35		0.5	0.5	37.03
COG	S	Function unknown	H16A_02727	hypothetical protein	18.39			18.39	18.39		0.78	0.84	1.52	1.51		2.14	2.03	37.03
COG	S	Function unknown	H16A_02820	hypothetical protein	22.52	22.13	22.26	0.39	0.26	-0.13	0.39	0.26	1.2	1.04	-0.22	1.39	1.33	37.03
COG	S	Function unknown	H16A_02827	hypothetical membrane associated protein	19.25	21.36	21.52	-2.11	-2.27	-0.16	-2.11	-2.27	-0.81	-1	-0.25	-1.06	-0.96	37.03
COG	S	Function unknown	H16A_02958	condensin subunit ScpA		16.8	16.62	-16.8	-16.62	0.18	-0.34	-0.04	0.61	0.8	0.18	0.84	0.81	37.03
COG	S	Function unknown	H16A_02977	predicted periplasmic or secreted protein	19.94	20.47	20.64	-0.53	-0.7	-0.17	-0.53	-0.7	0.46	0.27	-0.27	0.29	0.3	37.03
COG	S	Function unknown	H16A_02980	probable extra-cytoplasmic solute receptor	16.21	18.48	18.31	-2.27	-2.1	0.17	-2.27	-2.1	-0.94	-0.86	0.16	-1.13	-1.03	37.03
COG	S	Function unknown	H16A_03121	Uncharacterized YceI-like periplasmic protein		19.62	19.97	-19.62	-19.97	-0.35	-3.16	-3.39	-1.66	-1.9	-0.49	-2.08	-1.92	36.02
COG	S	Function unknown	H16A_03122	Uncharacterized YceI-like periplasmic protein	16.47	20.33	21.3	-3.86	-4.83	-0.97	-3.86	-4.83	-2.23	-3.06	-1.28	-2.63	-2.43	36.02
COG	S	Function unknown	H16A_03181	hypothetical protein	18.03	20.5	20.81	-2.47	-2.78	-0.31	-2.47	-2.78	-1.1	-1.41	-0.44	-1.39	-1.27	36.02
COG	S	Function unknown	H16A_03259	hypothetical protein	16.79	18.84	18.73	-2.05	-1.94	0.11	-2.05	-1.94	-0.77	-0.73	0.09	-0.98	-0.89	36.02
COG	S	Function unknown	H16A_03282	hypothetical protein	16.52	18.87	19.24	-2.35	-2.72	-0.37	-2.35	-2.72	-1.01	-1.36	-0.52	-1.22	-1.11	36.02
COG	S	Function unknown	H16A_03448	hypothetical protein	19.27	21.57	21.6	-2.3	-2.33	-0.03	-2.3	-2.33	-0.97	-1.05	-0.09	-1.35	-1.23	36.02
COG	S	Function unknown	H16A_03718	probable extra-cytoplasmic solute	23.07	23.32	22.85	-0.25	0.22	0.47	-0.25	0.22	0.69	1.01	0.54	0.73	0.71	36.02
COG	S	Function unknown	H16A_03720	putative component of transporter, tripartite	15.23			15.23	15.23		-2.38	-2.32	-1.03	-1.04		-1.46	-1.34	36.02
COG	S	Function unknown	H16B_00192	hypothetical protein		15.99	16.5	-15.99	-16.5	-0.51	0.47	0.08	1.27	0.9	-0.7	0.92	0.89	36.02
COG	S	Function unknown	H16B_00202	probable extra-cytoplasmic solute receptor	17.2			17.2	17.2		-0.41	-0.35	0.56	0.55		0.78	0.76	36.02
COG	S	Function unknown	H16B_00610	hypothetical protein	17.11			17.11	17.11		-0.5	-0.44	0.48	0.48		0.68	0.66	36.02
COG	S	Function unknown	H16B_00701	hypothetical protein	14.46	16.95	17.43	-2.49	-2.97	-0.48	-2.49	-2.97	-1.12	-1.56	-0.66	-1.32	-1.21	36.02
COG	S	Function unknown	H16B_00857	hypothetical protein	16.68	17.69	17.6	-1.01	-0.92	0.09	-1.01	-0.92	0.07	0.09	0.06	0.06	0.08	36.02
COG	S	Function unknown	H16B_01078	probable extra-cytoplasmic solute receptor	19.29			19.29	19.29		1.68	1.74	2.24	2.23		3.16	2.98	36.02
COG	S	Function unknown	H16B_01095	hypothetical protein		15.95	16.51	-15.95	-16.51	-0.56	0.51	0.07	1.3	0.89	-0.76	0.89	0.86	36.02
COG	S	Function unknown	H16B_01492	hypothetical protein	16.21			16.21	16.21		-1.4	-1.34	-0.24	-0.25		-0.35	-0.3	36.02
COG	S	Function unknown	H16B_01582	hypothetical protein	18.14	20.1	20.2	-1.96	-2.06	-0.1	-1.96	-2.06	-0.69	-0.83	-0.18	-0.92	-0.83	36.02
COG	S	Function unknown	H16B_01973	probable extra-cytoplasmic solute receptor	16.07	20.76	22.06	-4.69	-5.99	-1.3	-4.69	-5.99	-2.9	-4	-1.7	-3.4	-3.15	36.02
COG	S	Function unknown	H16B_02053	hypothetical protein	19.54			19.54	19.54		1.93	1.99	2.44	2.44		3.45	3.25	35.5
COG	S	Function unknown	H16B_02204	hypothetical protein	18.11	20.52	20.15	-2.41	-2.04	0.37	-2.41	-2.04	-1.06	-0.81	0.42	-0.95	-0.86	34.99
COG	J	Translation, ribosomal structure and biogenesis	H16A_00159	Arginyl-tRNA synthetase	19.94	20.14	20.23	-0.2	-0.29	-0.09	-0.2	-0.29	0.73	0.6	-0.16	0.8	0.78	34.99
COG	J	Translation, ribosomal structure and biogenesis	H16A_00371	LSU ribosomal protein L25	22.44	22.18	22.15	0.26	0.29	0.03	0.26	0.29	1.1	1.06	-0.01	1.52	1.45	32.68
COG	J	Translation, ribosomal structure and biogenesis	H16A_00482	LSU ribosomal protein L13	22.43	21.61	21.76	0.82	0.67	-0.15	0.82	0.67	1.55	1.37	-0.24	1.85	1.76	32.09
COG	J	Translation, ribosomal structure and biogenesis	H16A_00483	SSU ribosomal protein S9	21.76	22.5	22.25	-0.74	-0.49	0.25	-0.74	-0.49	0.29	0.44	0.27	0.28	0.29	32.09
COG	J	Translation, ribosomal structure and biogenesis	H16A_00515	Tryptophanyl-tRNA synthetase	20.08	20.27	20.05	-0.19	0.03	0.22	-0.19	0.03	0.73	0.85	0.23	0.91	0.88	32.06
COG	J	Translation, ribosomal structure and biogenesis	H16A_00764	Seryl-tRNA synthetase	19.16	19.24	19.33	-0.08	-0.17	-0.09	-0.08	-0.17	0.82	0.69	-0.16	0.93	0.9	32.06
COG	J	Translation, ribosomal structure and biogenesis	H16A_00798	SSU ribosomal protein S1	23.75	24.47	24.19	-0.72	-0.44	0.28	-0.72	-0.44	0.31	0.48	0.3	0.3	0.31	32.06
COG	J	Translation, ribosomal structure and biogenesis	H16A_00894	SSU ribosomal protein S16	21.35	22.04	21.78	-0.69	-0.43	0.26	-0.69	-0.43	0.33	0.48	0.28	0.33	0.34	32.06
COG	J	Translation, ribosomal structure and biogenesis	H16A_00909	Ribonuclease G and E	16.4	18.79	19.64	-2.39	-3.24	-0.85	-2.39	-3.24	-1.04	-1.78	-1.13	-1.04	-0.94	31.49
COG	J	Translation, ribosomal structure and biogenesis	H16A_01167	Lysyl-tRNA synthetase (class II)	19.63	20.55	20.42	-0.92	-0.79	0.13	-0.92	-0.79	0.15	0.19	0.11	0.14	0.16	30.24
COG	J	Translation, ribosomal structure and biogenesis	H16A_01339	Threonyl-tRNA synthetase	19.99	19.44	20.01	0.55	-0.02	-0.57	0.55	-0.02	1.33	0.81	-0.77	0.86	0.83	30.24
COG	J	Translation, ribosomal structure and biogenesis	H16A_01344	Phenylalanyl-tRNA synthetase beta chain	20.75	20.47	20.48	0.28	0.27	-0.01	0.28	0.27	1.11	1.05	-0.06	1.47	1.4	30.24
COG	J	Translation, ribosomal structure and biogenesis	H16A_01434	pseudouridylate synthase, 23S RNA-specific	17.14			17.14	17.14		-0.47	-0.41	0.51	0.5		0.71	0.69	30.24
COG	J	Translation, ribosomal structure and biogenesis	H16A_01910	Glutaminase-asparaginase (amidohydrolase)	17.25	21.72	20.97	-4.47	-3.72	0.75	-4.47	-3.72	-2.72	-2.17	0.9	-2.66	-2.46	30.24
COG	J	Translation, ribosomal structure and biogenesis	H16A_02040	23S rRNA methyltransferase	15.49	15.67	15.18	-0.18	0.31	0.49	-0.18	0.31	0.74	1.08	0.57	0.79	0.77	30.22
COG	J	Translation, ribosomal structure and biogenesis	H16A_02052	Ribosome Recycling Factor (RRF)	20.11	20.63	20.81	-0.52	-0.7	-0.18	-0.52	-0.7	0.47	0.27	-0.28	0.29	0.3	30.22
COG	J	Translation, ribosomal structure and biogenesis	H16A_02054	Protein Translation Elongation Factor TS (EF-Ts)	22.48	22.63	21.96	-0.15	0.52	0.67	-0.15	0.52	0.77	1.25	0.8	0.74	0.72	30.22
COG	J	Translation, ribosomal structure and biogenesis	H16A_02055	SSU ribosomal protein S2	22.78	22.84	23.13	-0.06	-0.35	-0.29	-0.06	-0.35	0.84	0.55	-0.42	0.62	0.61	30.22
COG	J	Translation, ribosomal structure and biogenesis	H16A_02279	SSU ribosomal protein S6	20.83	20.78	20.56	0.05	0.27	0.22	0.05	0.27	0.93	1.05	0.23	1.19	1.14	30.11
COG	J	Translation, ribosomal structure and biogenesis	H16A_02305	Ribosome-binding factor A	16.47	17.22	17.26	-0.75	-0.79	-0.04	-0.75	-0.79	0.28	0.19	-0.1	0.25	0.26	30.11
COG	J	Translation, ribosomal structure and biogenesis	H16A_02306	translation initiation factor 2 (IF-2, GTPase)	22.15	22.66	22.23	-0.51	-0.08	0.43	-0.51	-0.08	0.48	0.77	0.49	0.46	0.46	30
COG	J	Translation, ribosomal structure and biogenesis	H16A_02403	Glutamyl-tRNA synthetase	18.76	19	18.97	-0.24	-0.21	0.03	-0.24	-0.21	0.69	0.66	-0.01	0.95	0.92	30
COG	J	Translation, ribosomal structure and biogenesis	H16A_02449	Predicted RNA-binding protein containing KH	18	19.57	19.48	-1.57	-1.48	0.09	-1.57	-1.48	-0.38	-0.36	0.06	-0.47	-0.41	30
COG	J	Translation, ribosomal structure and biogenesis	H16A_02571	LSU ribosomal protein L32	20.97	20.19	19.95	0.78	1.02	0.24	0.78	1.02	1.52	1.65	0.25	2.02	1.92	30
COG	J	Translation, ribosomal structure and biogenesis	H16A_02580	Ribonuclease G and E	21.46	22.23	22.08	-0.77	-0.62	0.15	-0.77	-0.62	0.27	0.33	0.14	0.3	0.31	30
COG	J	Translation, ribosomal structure and biogenesis	H16A_03002	methylase of polypeptide chain release factors	16.82	17.27	17.04	-0.45	-0.22	0.23	-0.45	-0.22	0.52	0.65	0.24	0.62	0.61	30
COG	J	Translation, ribosomal structure and biogenesis	H16A_03034	LSU ribosomal protein L28	21.49	20.94	20.56	0.55	0.93	0.38	0.55	0.93	1.33	1.58	0.43	1.68	1.6	30
COG	J	Translation, ribosomal structure and biogenesis	H16A_03046	Isoleucyl-tRNA synthetase	20.12	19.87	20.19	0.25	-0.07	-0.32	0.25	-0.07	1.09	0.77	-0.46	0.92	0.89	30
COG	J	Translation, ribosomal structure and biogenesis	H16A_03139	Leucyl-tRNA synthetase fused to ISAE1 Orf2	19.91	20.83	20.72	-0.92	-0.81	0.11	-0.92	-0.81	0.15	0.18	0.09	0.15	0.17	30
COG	J	Translation, ribosomal structure and biogenesis	H16A_03459	SSU ribosomal protein S4	22.58	22.81	23.02	-0.23	-0.44	-0.21	-0.23	-0.44	0.7	0.48	-0.32	0.56	0.55	30
COG	J	Translation, ribosomal structure and biogenesis	H16A_03461	SSU ribosomal protein S13	21.52	20.55	21.1	0.97	0.42	-0.55	0.97	0.42	1.67	1.17	-0.75	1.36	1.3	30
COG	J	Translation, ribosomal structure and biogenesis	H16A_03466	LSU ribosomal protein L30	20.98	21.8	21.71	-0.82	-0.73	0.09	-0.82	-0.73	0.23	0.24	0.06	0.28	0.29	30
COG	J	Translation, ribosomal structure and biogenesis	H16A_03467	SSU ribosomal protein S5	21.81	21.13	21.47	0.68	0.34	-0.34	0.68	0.34	1.44	1.1	-0.48	1.38	1.32	30
COG	J	Translation, ribosomal structure and biogenesis	H16A_03468	LSU ribosomal protein L18	22.27	22.39	22.1	-0.12	0.17	0.29	-0.12	0.17	0.79	0.97	0.32	0.96	0.93	30
COG	J	Translation, ribosomal structure and biogenesis	H16A_03469	LSU ribosomal protein L6P	23.02	22.76	22.74	0.26	0.28	0.02	0.26	0.28	1.1	1.06	-0.03	1.5	1.43	30
COG	J	Translation, ribosomal structure and biogenesis	H16A_03470	SSU ribosomal protein S8	21.04	20.94	21.17	0.1	-0.13	-0.23	0.1	-0.13	0.97	0.73	-0.34	0.91	0.88	30
COG	J	Translation, ribosomal structure and biogenesis	H16A_03472	LSU ribosomal protein L5	22.95	22.9	22.69	0.05	0.26	0.21	0.05	0.26	0.93	1.04	0.22	1.2	1.15	30
COG	J	Translation, ribosomal structure and biogenesis	H16A_03475	SSU ribosomal protein S17	20.28	20.71	20.88	-0.43	-0.6	-0.17	-0.43	-0.6	0.54	0.35	-0.27	0.4	0.4	30
COG	J	Translation, ribosomal structure and biogenesis	H16A_03476	LSU ribosomal protein L29	21.32	21.47	21.51	-0.15	-0.19	-0.04	-0.15	-0.19	0.77	0.68	-0.1	0.94	0.91	30
COG	J	Translation, ribosomal structure and biogenesis	H16A_03477	LSU ribosomal protein L16	22.09	21.84	22.01	0.25	0.08	-0.17	0.25	0.08	1.09	0.9	-0.27	1.17	1.12	30
COG	J	Translation, ribosomal structure and biogenesis	H16A_03478	SSU ribosomal protein S3	22.47	22.71	22.53	-0.24	-0.06	0.18	-0.24	-0.06	0.69	0.78	0.18	0.88	0.85	30
COG	J	Translation, ribosomal structure and biogenesis	H16A_03479	LSU ribosomal protein L22	21.44	21.42	21.45	0.02	-0.01	-0.03	0.02	-0.01	0.9	0.82	-0.09	1.14	1.09	30
COG	J	Translation, ribosomal structure and biogenesis	H16A_03481	LSU ribosomal protein L2	22.79	22.97	22.77	-0.18	0.02	0.2	-0.18	0.02	0.74	0.85	0.2	0.95	0.92	30
COG	J	Translation, ribosomal structure and biogenesis	H16A_03482	LSU ribosomal protein L23	22.34	22.65	22.44	-0.31	-0.1	0.21	-0.31	-0.1	0.64	0.75	0.22	0.79	0.77	30
COG	J	Translation, ribosomal structure and biogenesis	H16A_03483	LSU ribosomal protein L4	23.09	23.81	23.59	-0.72	-0.5	0.22	-0.72	-0.5	0.31	0.43	0.23	0.32	0.33	30
COG	J	Translation, ribosomal structure and biogenesis	H16A_03484	LSU ribosomal protein L3	22.82	22.79	22.39	0.03	0.43	0.4	0.03	0.43	0.91	1.18	0.46	1.07	1.03	30
COG	J	Translation, ribosomal structure and biogenesis	H16A_03491	translation elongation factor EF-1alpha	26.01	26.46	26.09	-0.45	-0.08	0.37	-0.45	-0.08	0.52	0.77	0.42	0.55	0.54	30
COG	J	Translation, ribosomal structure and biogenesis	H16A_03492	translation elongation factor G (EF-G)	24.07	24.59	24.46	-0.52	-0.39	0.13	-0.52	-0.39	0.47	0.52	0.11	0.6	0.59	30
COG	J	Translation, ribosomal structure and biogenesis	H16A_03493	SSU ribosomal protein S7	22.44	22.35	22.31	0.09	0.13	0.04	0.09	0.13	0.96	0.94	0	1.34	1.28	30
COG	J	Translation, ribosomal structure and biogenesis	H16A_03498	LSU ribosomal protein L7/L12	21.91	22.28	22.53	-0.37	-0.62	-0.25	-0.37	-0.62	0.59	0.33	-0.37	0.34	0.35	30
COG	J	Translation, ribosomal structure and biogenesis	H16B_02571	Bacterial Peptide Chain Release Factor 3 (RF-3)	15.99			15.99	15.99		-1.62	-1.56	-0.42	-0.43		-0.6	-0.53	30
COG	D	Cell cycle control, cell division, chromosome partitioning	PHG_00374	putative partitioning protein	17.75	17.26	17.18	0.49	0.57	0.08	0.49	0.57	1.28	1.29	0.05	1.77	1.68	30
COG	D	Cell cycle control, cell division, chromosome partitioning	H16A_00113	rod shape-determining protein MreB	19.42	21.6	21.59	-2.18	-2.17	0.01	-2.18	-2.17	-0.87	-0.92	-0.04	-1.23	-1.12	30
COG	D	Cell cycle control, cell division, chromosome partitioning	H16A_00160	cell division protein ftsN	19.23	19.43	19.67	-0.2	-0.44	-0.24	-0.2	-0.44	0.73	0.48	-0.35	0.56	0.55	30
COG	D	Cell cycle control, cell division, chromosome partitioning	H16A_02943	ATPase involved in chromosome partitioning	16.17	17.91	18.09	-1.74	-1.92	-0.18	-1.74	-1.92	-0.52	-0.72	-0.28	-0.63	-0.56	30
COG	I	Lipid transport and metabolism	H16A_00170	Acetyl-CoA acetyltransferase	20.79	21.59	21.35	-0.8	-0.56	0.24	-0.8	-0.56	0.24	0.38	0.25	0.22	0.23	30
COG	I	Lipid transport and metabolism	H16A_00177	Carboxyltransferase	17.41	20.08	19.71	-2.67	-2.3	0.37	-2.67	-2.3	-1.27	-1.02	0.42	-1.25	-1.14	30
COG	I	Lipid transport and metabolism	H16A_00179	Enoyl-CoA hydratase/carnithine racemase	18.7	20.53	20.62	-1.83	-1.92	-0.09	-1.83	-1.92	-0.59	-0.72	-0.16	-0.79	-0.71	30
COG	I	Lipid transport and metabolism	H16A_00282	3-Hydroxyacyl-CoA dehydrogenase	20.74	18.39	18.69	2.35	2.05	-0.3	2.35	2.05	2.78	2.48	-0.43	3.34	3.15	30
COG	I	Lipid transport and metabolism	H16A_01068	Acyl-CoA dehydrogenase	21.72	23.8	23.83	-2.08	-2.11	-0.03	-2.08	-2.11	-0.79	-0.87	-0.09	-1.09	-0.99	30
COG	I	Lipid transport and metabolism	H16A_01091	FadE2-like Acyl-CoA dehydrogenase (ACAD)	19.4	22.76	23.25	-3.36	-3.85	-0.49	-3.36	-3.85	-1.82	-2.27	-0.67	-2.3	-2.12	30
COG	I	Lipid transport and metabolism	H16A_01101	Enoyl-CoA hydratase/carnithine racemase	18.54	19.09	18.69	-0.55	-0.15	0.4	-0.55	-0.15	0.44	0.71	0.46	0.42	0.42	30
COG	I	Lipid transport and metabolism	H16A_01102	3-Hydroxyacyl-CoA dehydrogenase	21.55	21.94	21.79	-0.39	-0.24	0.15	-0.39	-0.24	0.57	0.64	0.14	0.73	0.71	30
COG	I	Lipid transport and metabolism	H16A_01223	Acetyl-CoA carboxylase carboxyltransferase	17.27	19.45	19.33	-2.18	-2.06	0.12	-2.18	-2.06	-0.87	-0.83	0.1	-1.11	-1.01	30
COG	I	Lipid transport and metabolism	H16A_01332	Succinyl-CoA:3-ketoacid-coenzyme A transferase	20.85	20.9	20.77	-0.05	0.08	0.13	-0.05	0.08	0.85	0.9	0.11	1.14	1.09	30
COG	I	Lipid transport and metabolism	H16A_01334	D-beta-hydroxybutyrate dehydrogenase	18.78	21.36	21.89	-2.58	-3.11	-0.53	-2.58	-3.11	-1.19	-1.68	-0.72	-1.41	-1.29	30
COG	I	Lipid transport and metabolism	H16A_01410	Enoyl-CoA hydratase		15.7	16.22	-15.7	-16.22	-0.52	0.76	0.36	1.5	1.12	-0.71	1.23	1.18	30
COG	I	Lipid transport and metabolism	H16A_01438	Acetyl-CoA acetyltransferase	23.2	24.22	24.19	-1.02	-0.99	0.03	-1.02	-0.99	0.06	0.03	-0.01	0.06	0.08	30
COG	I	Lipid transport and metabolism	H16A_01445	Acetyl-CoA acetyltransferase	21.9	23.26	23.33	-1.36	-1.43	-0.07	-1.36	-1.43	-0.21	-0.32	-0.14	-0.26	-0.21	30
COG	I	Lipid transport and metabolism	H16A_01526	Enoyl-CoA	24.03	25.84	25.91	-1.81	-1.88	-0.07	-1.81	-1.88	-0.57	-0.69	-0.14	-0.77	-0.69	30
COG	I	Lipid transport and metabolism	H16A_01528	Acetyl-CoA acetyltransferase	22.16	24.32	24.48	-2.16	-2.32	-0.16	-2.16	-2.32	-0.85	-1.04	-0.25	-1.12	-1.02	30
COG	I	Lipid transport and metabolism	H16A_01530	Acyl-CoA dehydrogenase	17.54	21.28	21.16	-3.74	-3.62	0.12	-3.74	-3.62	-2.13	-2.09	0.1	-2.89	-2.67	30
COG	I	Lipid transport and metabolism	H16A_01531	short chain dehydrogenase	19.14	21.77	21.73	-2.63	-2.59	0.04	-2.63	-2.59	-1.23	-1.26	0	-1.76	-1.62	30
COG	I	Lipid transport and metabolism	H16A_01713	Acetyl-CoA acetyltransferase		18.48	18.93	-18.48	-18.93	-0.45	-2.02	-2.35	-0.74	-1.06	-0.62	-0.73	-0.65	30
COG	I	Lipid transport and metabolism	H16A_01971	Acyl-CoA synthetase (AMP-forming)/AMP-acid	17.61			17.61	17.61		0	0.06	0.89	0.88		1.25	1.2	30
COG	I	Lipid transport and metabolism	H16A_02364	enzyme involved in the deoxyxylulose pathway of	16.86	18.6	18.93	-1.74	-2.07	-0.33	-1.74	-2.07	-0.52	-0.84	-0.47	-0.56	-0.5	30
COG	I	Lipid transport and metabolism	H16A_02525	Acetyl-coenzyme A synthetase	20.31	18.67	19.59	1.64	0.72	-0.92	1.64	0.72	2.21	1.41	-1.22	1.52	1.45	30
COG	I	Lipid transport and metabolism	H16A_02565	3-Oxoacyl-(acyl-carrier-protein) synthase	20.81	21.25	21.34	-0.44	-0.53	-0.09	-0.44	-0.53	0.53	0.4	-0.16	0.52	0.51	30
COG	I	Lipid transport and metabolism	H16A_02566	acyl carrier protein	22.36	21.17	21.93	1.19	0.43	-0.76	1.19	0.43	1.85	1.18	-1.01	1.28	1.22	30
COG	I	Lipid transport and metabolism	H16A_02567	3-Oxoacyl-[acyl-carrier-protein] reductase	20.1	20.81	20.78	-0.71	-0.68	0.03	-0.71	-0.68	0.31	0.28	-0.01	0.41	0.41	30
COG	I	Lipid transport and metabolism	H16A_02570	fatty acid/phospholipid biosynthesis enzyme	16.49			16.49	16.49		-1.12	-1.06	-0.02	-0.02		-0.03	0	30
COG	I	Lipid transport and metabolism	H16A_02732	Deoxyxylulose-5-phosphate synthase		18.47	18.8	-18.47	-18.8	-0.33	-2.01	-2.22	-0.73	-0.96	-0.47	-0.78	-0.7	30
COG	I	Lipid transport and metabolism	H16A_02794	Acyl-CoA synthetase (AMP-forming)/AMP-acid	16.67	19.77	20.5	-3.1	-3.83	-0.73	-3.1	-3.83	-1.61	-2.26	-0.97	-1.9	-1.75	30
COG	I	Lipid transport and metabolism	H16A_02818	Glutaryl-CoA dehydrogenase	20.43	17.96	18.78	2.47	1.65	-0.82	2.47	1.65	2.88	2.16	-1.09	2.61	2.47	30
COG	I	Lipid transport and metabolism	H16A_02946	Acetyl-CoA carboxylase (Biotin carboxylase and		19.54	19.81	-19.54	-19.81	-0.27	-3.08	-3.23	-1.6	-1.77	-0.39	-2.03	-1.87	30
COG	I	Lipid transport and metabolism	H16A_02947	long chain fatty acid-CoA ligase		19.14	18.83	-19.14	-18.83	0.31	-2.68	-2.25	-1.27	-0.98	0.34	-1.3	-1.19	30
COG	I	Lipid transport and metabolism	H16A_02978	Acyl-CoA synthetase	20.52	20.94	21.08	-0.42	-0.56	-0.14	-0.42	-0.56	0.55	0.38	-0.23	0.46	0.46	30
COG	I	Lipid transport and metabolism	H16A_03171	biotin carboxyl carrier protein of acetyl-CoA	15.98	20.22	20.56	-4.24	-4.58	-0.34	-4.24	-4.58	-2.53	-2.86	-0.48	-3.38	-3.13	30
COG	I	Lipid transport and metabolism	H16A_03172	biotin carboxylase	19.9	21.65	21.63	-1.75	-1.73	0.02	-1.75	-1.73	-0.52	-0.56	-0.03	-0.74	-0.66	30
COG	I	Lipid transport and metabolism	H16A_03288	Long-chain-fatty-acid-CoA ligase	21.31	22.12	22.14	-0.81	-0.83	-0.02	-0.81	-0.83	0.23	0.16	-0.08	0.21	0.22	30
COG	I	Lipid transport and metabolism	H16A_03290	biotin carboxylase	15.52	19.94	19.64	-4.42	-4.12	0.3	-4.42	-4.12	-2.68	-2.49	0.33	-3.36	-3.11	30
COG	I	Lipid transport and metabolism	H16A_03307	putative enoyl-CoA hydratase	18.99	21.22	21	-2.23	-2.01	0.22	-2.23	-2.01	-0.91	-0.79	0.23	-1	-0.91	30
COG	I	Lipid transport and metabolism	H16A_03514	Long-chain-fatty-acid-CoA ligase	19.28			19.28	19.28		1.67	1.73	2.23	2.23		3.15	2.97	30
COG	I	Lipid transport and metabolism	H16A_03593	Enoyl-CoA hydratase	14.78	18.68	17.98	-3.9	-3.2	0.7	-3.9	-3.2	-2.26	-1.75	0.84	-2.1	-1.93	30
COG	I	Lipid transport and metabolism	H16B_00174	Acyl-CoA synthetase (AMP-forming)/AMP-acid		17.21	17.02	-17.21	-17.02	0.19	-0.75	-0.44	0.28	0.48	0.19	0.38	0.38	30
COG	I	Lipid transport and metabolism	H16B_00200	Beta-ketoadipyl CoA thiolase	18.56	17.54	16.64	1.02	1.92	0.9	1.02	1.92	1.71	2.38	1.09	1.94	1.84	30
COG	I	Lipid transport and metabolism	H16B_00834	Acetate-CoA ligase	22.69	20.81	20.48	1.88	2.21	0.33	1.88	2.21	2.4	2.61	0.37	3.21	3.03	30
COG	I	Lipid transport and metabolism	H16B_01140	short chain dehydrogenase	14.83			14.83	14.83		-2.78	-2.72	-1.35	-1.36		-1.92	-1.77	30
COG	I	Lipid transport and metabolism	H16B_01240	dehydrogenase with different specificities	19.31	23.46	23.44	-4.15	-4.13	0.02	-4.15	-4.13	-2.46	-2.5	-0.03	-3.48	-3.22	30
COG	V	Defense mechanisms	H16A_00904	ABC-type transporter, ATPase and permease	16.09	17.92	18.08	-1.83	-1.99	-0.16	-1.83	-1.99	-0.59	-0.77	-0.25	-0.74	-0.66	30
COG	V	Defense mechanisms	H16A_01468	Cation/multidrug efflux pump		16.93	16.75	-16.93	-16.75	0.18	-0.47	-0.17	0.51	0.69	0.18	0.7	0.68	30
COG	V	Defense mechanisms	H16A_02603	ABC-type transporter, permease component: LOSE		15.13	14.33	-15.13	-14.33	0.8	1.33	2.25	1.96	2.65	0.96	2.43	2.3	30
COG	V	Defense mechanisms	H16A_03356	Cation/multidrug efflux pump	16.51	18.79	19.53	-2.28	-3.02	-0.74	-2.28	-3.02	-0.95	-1.6	-0.99	-0.96	-0.87	30
COG	V	Defense mechanisms	H16A_03716	Cation/multidrug efflux pump		16.62	16.15	-16.62	-16.15	0.47	-0.16	0.43	0.76	1.18	0.54	0.91	0.88	30
COG	V	Defense mechanisms	H16A_03730	Cation/multidrug efflux pump	18.96	21.69	21.77	-2.73	-2.81	-0.08	-2.73	-2.81	-1.31	-1.44	-0.15	-1.81	-1.66	30
COG	V	Defense mechanisms	H16B_00690	ABC-type RTX toxin transporter, ATPase and	19.15			19.15	19.15		1.54	1.6	2.13	2.12		3.01	2.84	30
COG	U	Intracellular trafficking, secretion, and vesicular transport	H16A_00363	signal recognition particle receptor FtsY	15.52	17.76	18.2	-2.24	-2.68	-0.44	-2.24	-2.68	-0.92	-1.33	-0.61	-1.07	-0.97	30
COG	U	Intracellular trafficking, secretion, and vesicular transport	H16A_00981	flp pilus assembly protein CpaB		20.46	20.03	-20.46	-20.03	0.43	-4	-3.45	-2.34	-1.95	0.49	-2.6	-2.4	30
COG	U	Intracellular trafficking, secretion, and vesicular transport	H16A_00982	flp pilus assembly protein secretin CpaC	16.77	23.41	23.68	-6.64	-6.91	-0.27	-6.64	-6.91	-4.47	-4.74	-0.39	-6.16	-5.73	30
COG	U	Intracellular trafficking, secretion, and vesicular transport	H16A_02296	outer membrane efflux protein	15.8			15.8	15.8		-1.81	-1.75	-0.57	-0.58		-0.81	-0.73	30
COG	U	Intracellular trafficking, secretion, and vesicular transport	H16A_02533	biopolymer transport protein		16.43	15.68	-16.43	-15.68	0.75	0.03	0.9	0.91	1.56	0.9	0.99	0.95	30
COG	U	Intracellular trafficking, secretion, and vesicular transport	H16A_02575	periplasmic serine protease (ClpP class)	16.86	17.28	17.49	-0.42	-0.63	-0.21	-0.42	-0.63	0.55	0.32	-0.32	0.35	0.36	30
COG	U	Intracellular trafficking, secretion, and vesicular transport	H16A_02617	tfp pilus assembly protein FimV	18.12	20.89	21.23	-2.77	-3.11	-0.34	-2.77	-3.11	-1.35	-1.68	-0.48	-1.72	-1.58	30
COG	U	Intracellular trafficking, secretion, and vesicular transport	H16A_02829	periplasmic component of the Tol biopolymer	21.86	22.1	22.13	-0.24	-0.27	-0.03	-0.24	-0.27	0.69	0.61	-0.09	0.84	0.81	30
COG	U	Intracellular trafficking, secretion, and vesicular transport	H16A_02879	Cation/multidrug efflux system outer membrane	15.04	18.86	19.12	-3.82	-4.08	-0.26	-3.82	-4.08	-2.19	-2.46	-0.38	-2.95	-2.73	30
COG	U	Intracellular trafficking, secretion, and vesicular transport	H16A_03114	protein translocase subunit YajC	17.77	21.89	21.7	-4.12	-3.93	0.19	-4.12	-3.93	-2.44	-2.34	0.19	-3.21	-2.97	30
COG	U	Intracellular trafficking, secretion, and vesicular transport	H16A_03116	preprotein translocase subunit SecF	18.21	18.11	18.44	0.1	-0.23	-0.33	0.1	-0.23	0.97	0.65	-0.47	0.74	0.72	30
COG	U	Intracellular trafficking, secretion, and vesicular transport	H16A_03264	preprotein translocase subunit SecA	21.19	21.43	21.27	-0.24	-0.08	0.16	-0.24	-0.08	0.69	0.77	0.15	0.9	0.87	30
COG	U	Intracellular trafficking, secretion, and vesicular transport	H16A_03543	general secretion pathway protein D		19.27	19.54	-19.27	-19.54	-0.27	-2.81	-2.96	-1.38	-1.56	-0.39	-1.73	-1.59	30
COG	U	Intracellular trafficking, secretion, and vesicular transport	H16A_03731	outer membrane efflux protein	20.28	22.35	21.96	-2.07	-1.68	0.39	-2.07	-1.68	-0.78	-0.52	0.44	-0.54	-0.48	30
COG	U	Intracellular trafficking, secretion, and vesicular transport	H16A_03744	inner membrane protein	20.66	21.31	21.39	-0.65	-0.73	-0.08	-0.65	-0.73	0.36	0.24	-0.15	0.3	0.31	30
COG	U	Intracellular trafficking, secretion, and vesicular transport	H16B_00184	flp pilus assembly protein CpaB	17.42	19.98	20.34	-2.56	-2.92	-0.36	-2.56	-2.92	-1.18	-1.52	-0.51	-1.46	-1.34	30
COG	U	Intracellular trafficking, secretion, and vesicular transport	H16B_00185	flp pilus assembly protein, secretin	18.57	20.06	20.08	-1.49	-1.51	-0.02	-1.49	-1.51	-0.31	-0.39	-0.08	-0.43	-0.37	30
COG	U	Intracellular trafficking, secretion, and vesicular transport	H16B_00187	flp pilus assembly ATPase CpaF	18.82	20.75	21.16	-1.93	-2.34	-0.41	-1.93	-2.34	-0.67	-1.06	-0.57	-0.74	-0.66	30
COG	U	Intracellular trafficking, secretion, and vesicular transport	H16B_00581	Cation/multidrug efflux system outer membrane	17.72	21.19	21.15	-3.47	-3.43	0.04	-3.47	-3.43	-1.91	-1.94	0	-2.72	-2.51	30
COG	R	General function prediction only	H16A_00107	Trans-aconitate 6-methyltransferase		18.35	18.5	-18.35	-18.5	-0.15	-1.89	-1.92	-0.64	-0.72	-0.24	-0.75	-0.67	30
COG	R	General function prediction only	H16A_00171	dehydrogenase with different specificities	16.15	17.8	17.65	-1.65	-1.5	0.15	-1.65	-1.5	-0.44	-0.38	0.14	-0.45	-0.39	30
COG	R	General function prediction only	H16A_00174	phosphoglycolate phosphatase	17.39	14.81	16.23	2.58	1.16	-1.42	2.58	1.16	2.97	1.77	-1.85	1.78	1.69	30
COG	R	General function prediction only	H16A_00195	Putative GTPase (G3E family)	19.36	19.57	19.05	-0.21	0.31	0.52	-0.21	0.31	0.72	1.08	0.61	0.75	0.73	30
COG	R	General function prediction only	H16A_00293	Putative 2-nitropropane dioxygenase	20.37	21.58	21.61	-1.21	-1.24	-0.03	-1.21	-1.24	-0.09	-0.17	-0.09	-0.11	-0.07	30
COG	R	General function prediction only	H16A_00350	cytochrome oxidase assembly protein, Sco1/SenC	15.35			15.35	15.35		-2.26	-2.2	-0.94	-0.94		-1.33	-1.21	30
COG	R	General function prediction only	H16A_00364	Predicted Zn-dependent peptidase, M16B subfamily	17.77	20.55	20.25	-2.78	-2.48	0.3	-2.78	-2.48	-1.35	-1.17	0.33	-1.49	-1.36	30
COG	R	General function prediction only	H16A_00365	Predicted Zn-dependent peptidase	18.51	21.61	21.76	-3.1	-3.25	-0.15	-3.1	-3.25	-1.61	-1.79	-0.24	-2.19	-2.02	30
COG	R	General function prediction only	H16A_00394	putative intracellular	14.85			14.85	14.85		-2.76	-2.7	-1.34	-1.35		-1.9	-1.75	30
COG	R	General function prediction only	H16A_00596	Predicted ATPase or kinase	15.25			15.25	15.25		-2.36	-2.3	-1.02	-1.02		-1.44	-1.32	30
COG	R	General function prediction only	H16A_00682	Paraquat-inducible protein B		17.06	17.19	-17.06	-17.19	-0.13	-0.6	-0.61	0.4	0.34	-0.22	0.33	0.34	30
COG	R	General function prediction only	H16A_00732	Beta-propeller domains of methanol		17.16	17.01	-17.16	-17.01	0.15	-0.7	-0.43	0.32	0.48	0.14	0.45	0.45	30
COG	R	General function prediction only	H16A_00938	ABC-type transporter, ATPase component: CUT2	15.79			15.79	15.79		-1.82	-1.76	-0.58	-0.59		-0.83	-0.75	30
COG	R	General function prediction only	H16A_01046	Putative Zn-dependent oxidoreductase	19.97	22.03	22.35	-2.06	-2.38	-0.32	-2.06	-2.38	-0.77	-1.09	-0.46	-0.92	-0.83	30
COG	R	General function prediction only	H16A_01099	predicted aminoglycoside phosphotransferase	18.52	20.08	19.85	-1.56	-1.33	0.23	-1.56	-1.33	-0.37	-0.24	0.24	-0.22	-0.18	30
COG	R	General function prediction only	H16A_01118	MoxR-like ATPase	19.25	19.79	19.66	-0.54	-0.41	0.13	-0.54	-0.41	0.45	0.5	0.11	0.57	0.56	30
COG	R	General function prediction only	H16A_01125	Nitrilase		18.52	19.02	-18.52	-19.02	-0.5	-2.06	-2.44	-0.77	-1.14	-0.68	-0.76	-0.68	30
COG	R	General function prediction only	H16A_01312	Lysophospholipase		18.64	18.65	-18.64	-18.65	-0.01	-2.18	-2.07	-0.87	-0.84	-0.06	-1.16	-1.06	30
COG	R	General function prediction only	H16A_01334	D-beta-hydroxybutyrate dehydrogenase	18.78	21.36	21.89	-2.58	-3.11	-0.53	-2.58	-3.11	-1.19	-1.68	-0.72	-1.41	-1.29	30
COG	R	General function prediction only	H16A_01397	ABC-type transporter, ATPase component	17.13	17.25	17.44	-0.12	-0.31	-0.19	-0.12	-0.31	0.79	0.58	-0.29	0.72	0.7	30
COG	R	General function prediction only	H16A_01399	ABC-type transporter, periplasmic component	22.09	24.2	24.1	-2.11	-2.01	0.1	-2.11	-2.01	-0.81	-0.79	0.08	-1.06	-0.96	30
COG	R	General function prediction only	H16A_01453	putative peptidase, M20D subfamily	15.45	18.64	17.94	-3.19	-2.49	0.7	-3.19	-2.49	-1.69	-1.18	0.84	-1.3	-1.19	30
COG	R	General function prediction only	H16A_01531	short chain dehydrogenase	19.14	21.77	21.73	-2.63	-2.59	0.04	-2.63	-2.59	-1.23	-1.26	0	-1.76	-1.62	30
COG	R	General function prediction only	H16A_01533	Putative NADP-dependent oxidoreductase yncB	19.21	22.18	21.48	-2.97	-2.27	0.7	-2.97	-2.27	-1.51	-1	0.84	-1.05	-0.95	30
COG	R	General function prediction only	H16A_01536	hypothetical protein	17.05	20.69	20.47	-3.64	-3.42	0.22	-3.64	-3.42	-2.05	-1.93	0.23	-2.61	-2.41	30
COG	R	General function prediction only	H16A_01537	putative peptidase, S33 family	16.66	19.65	20.29	-2.99	-3.63	-0.64	-2.99	-3.63	-1.52	-2.1	-0.86	-1.81	-1.66	30
COG	R	General function prediction only	H16A_01574	ankyrin repeat protein containing three repeats		16.68	16.91	-16.68	-16.91	-0.23	-0.22	-0.33	0.71	0.56	-0.34	0.6	0.59	30
COG	R	General function prediction only	H16A_01921	ABC-type transporter, duplicated ATPase	18.98	18.6	18.98	0.38	0	-0.38	0.38	0	1.19	0.83	-0.53	0.97	0.93	30
COG	R	General function prediction only	H16A_02030	Inosine-5'-monophosphate dehydrogenase	21.92	22.68	22.43	-0.76	-0.51	0.25	-0.76	-0.51	0.27	0.42	0.27	0.25	0.26	30
COG	R	General function prediction only	H16A_02213	Non-heme haloperoxidase	22.2	18.09	18.62	4.11	3.58	-0.53	4.11	3.58	4.2	3.72	-0.72	4.96	4.66	30
COG	R	General function prediction only	H16A_02218	predicted hydrolase (HAD superfamily)	16.46			16.46	16.46		-1.15	-1.09	-0.04	-0.05		-0.06	-0.03	30
COG	R	General function prediction only	H16A_02322	ATPase	15.91			15.91	15.91		-1.7	-1.64	-0.48	-0.49		-0.69	-0.62	30
COG	R	General function prediction only	H16A_02359	uncharacterized host factor I protein	18.46	17.45	17.87	1.01	0.59	-0.42	1.01	0.59	1.7	1.31	-0.58	1.62	1.54	30
COG	R	General function prediction only	H16A_02360	GTP-binding protein		18.35	18.23	-18.35	-18.23	0.12	-1.89	-1.65	-0.64	-0.5	0.1	-0.72	-0.64	30
COG	R	General function prediction only	H16A_02369	integral membrane protein, interacts with FtsH	15.85	18.5	18.84	-2.65	-2.99	-0.34	-2.65	-2.99	-1.25	-1.58	-0.48	-1.58	-1.45	30
COG	R	General function prediction only	H16A_02376	stationary phase survival protein	16.2	16.44	16.43	-0.24	-0.23	0.01	-0.24	-0.23	0.69	0.65	-0.04	0.91	0.88	30
COG	R	General function prediction only	H16A_02377	NADPH:quinone oxidoreductase	20.1	22.99	22.81	-2.89	-2.71	0.18	-2.89	-2.71	-1.44	-1.35	0.18	-1.81	-1.66	30
COG	R	General function prediction only	H16A_02567	3-Oxoacyl-[acyl-carrier-protein] reductase	20.1	20.81	20.78	-0.71	-0.68	0.03	-0.71	-0.68	0.31	0.28	-0.01	0.41	0.41	30
COG	R	General function prediction only	H16A_02577	predicted phosphatase		16.57	16.92	-16.57	-16.92	-0.35	-0.11	-0.34	0.8	0.56	-0.49	0.53	0.52	30
COG	R	General function prediction only	H16A_02586	lactate dehydrogenase or related dehydrogenase		18.96	19.09	-18.96	-19.09	-0.13	-2.5	-2.51	-1.13	-1.19	-0.22	-1.44	-1.32	30
COG	R	General function prediction only	H16A_02744	homoserine kinase type II (protein kinase fold)	15.27			15.27	15.27		-2.34	-2.28	-1	-1.01		-1.42	-1.3	30
COG	R	General function prediction only	H16A_03299	putative peptidase, M20D subfamily	17.42	17.87	17.4	-0.45	0.02	0.47	-0.45	0.02	0.52	0.85	0.54	0.51	0.5	30
COG	R	General function prediction only	H16A_03360	ABC-type transporter, duplicated ATPase	18.42	19.03	19.11	-0.61	-0.69	-0.08	-0.61	-0.69	0.4	0.27	-0.15	0.35	0.36	30
COG	R	General function prediction only	H16A_03394	stringent starvation protein B	16.74			16.74	16.74		-0.87	-0.81	0.19	0.18		0.26	0.27	30
COG	R	General function prediction only	H16A_03430	glutamate synthase [NADPH] small chain	20.05	20.17	20.46	-0.12	-0.41	-0.29	-0.12	-0.41	0.79	0.5	-0.42	0.55	0.54	30
COG	R	General function prediction only	H16A_03575	Uncharacterized NAD(FAD)-dependent dehydrogenase	17.65	19.46	19.6	-1.81	-1.95	-0.14	-1.81	-1.95	-0.57	-0.74	-0.23	-0.73	-0.65	30
COG	R	General function prediction only	H16A_03577	predicted periplasmic or secreted lipoprotein	19.83	20.48	20.57	-0.65	-0.74	-0.09	-0.65	-0.74	0.36	0.23	-0.16	0.28	0.29	30
COG	R	General function prediction only	H16A_03603	putative neutral zinc metallopeptidase	15.9			15.9	15.9		-1.71	-1.65	-0.49	-0.5		-0.7	-0.63	30
COG	R	General function prediction only	H16A_03676	large extracellular alpha-helicalprotein	17.07	20.45	20.39	-3.38	-3.32	0.06	-3.38	-3.32	-1.84	-1.85	0.03	-2.58	-2.38	30
COG	R	General function prediction only	H16B_00067	Metal-dependent hydrolase of the beta-lactamase		19.57	19.99	-19.57	-19.99	-0.42	-3.11	-3.41	-1.62	-1.92	-0.58	-1.99	-1.83	30
COG	R	General function prediction only	H16B_00223	dioxygenase related to 2-nitropropane	19.98	18.81	19.3	1.17	0.68	-0.49	1.17	0.68	1.83	1.38	-0.67	1.69	1.61	30
COG	R	General function prediction only	H16B_00227	H-NS-like DNA-binding protein	21.4	22.18	22.21	-0.78	-0.81	-0.03	-0.78	-0.81	0.26	0.18	-0.09	0.23	0.24	30
COG	R	General function prediction only	H16B_01140	short chain dehydrogenase	14.83			14.83	14.83		-2.78	-2.72	-1.35	-1.36		-1.92	-1.77	30
COG	R	General function prediction only	H16B_01216	CBS domain protein	17.38			17.38	17.38		-0.23	-0.17	0.7	0.69		0.98	0.94	30
COG	R	General function prediction only	H16B_01240	dehydrogenase with different specificities	19.31	23.46	23.44	-4.15	-4.13	0.02	-4.15	-4.13	-2.46	-2.5	-0.03	-3.48	-3.22	30
COG	R	General function prediction only	H16B_01392	Hydrolase	18.42	19.95	19.77	-1.53	-1.35	0.18	-1.53	-1.35	-0.35	-0.26	0.18	-0.27	-0.22	30
COG	R	General function prediction only	H16B_01974	oxidoreductase short-chain	18.29	21.35	21.38	-3.06	-3.09	-0.03	-3.06	-3.09	-1.58	-1.66	-0.09	-2.21	-2.04	30
COG	R	General function prediction only	H16B_02256	H-NS-like DNA-binding protein	18.09	20.69	20.33	-2.6	-2.24	0.36	-2.6	-2.24	-1.21	-0.98	0.41	-1.19	-1.08	30
COG	R	General function prediction only	H16B_02473	exoenzymes regulatory protein aepA precursor	20.68	22.35	22.43	-1.67	-1.75	-0.08	-1.67	-1.75	-0.46	-0.58	-0.15	-0.6	-0.53	30
COG	G	Carbohydrate transport and metabolism	PHG_00417	3-phosphoglycerate kinase	20.5	22.02	21.94	-1.52	-1.44	0.08	-1.52	-1.44	-0.34	-0.33	0.05	-0.43	-0.37	30
COG	G	Carbohydrate transport and metabolism	PHG_00420	transketolase	19.16	21.13	20.87	-1.97	-1.71	0.26	-1.97	-1.71	-0.7	-0.55	0.28	-0.64	-0.57	30
COG	G	Carbohydrate transport and metabolism	H16A_00251	predicted nucleoside-diphosphate-sugar epimerase		16.3	16.17	-16.3	-16.17	0.13	0.16	0.41	1.02	1.16	0.11	1.45	1.38	30
COG	G	Carbohydrate transport and metabolism	H16A_00316	Glucose-6-phosphate 1-dehydrogenase	16.56	16.55	16.64	0.01	-0.08	-0.09	0.01	-0.08	0.9	0.77	-0.16	1.04	1	30
COG	G	Carbohydrate transport and metabolism	H16A_00326	Phosphoenolpyruvate-protein kinase (PTS system	14.94	16.93	16.64	-1.99	-1.7	0.29	-1.99	-1.7	-0.72	-0.54	0.32	-0.61	-0.54	30
COG	G	Carbohydrate transport and metabolism	H16A_00384	phosphotransferase system	15.61	18.88	19.15	-3.27	-3.54	-0.27	-3.27	-3.54	-1.75	-2.02	-0.39	-2.32	-2.14	30
COG	G	Carbohydrate transport and metabolism	H16A_00429	Glucoamylase	15.04			15.04	15.04		-2.57	-2.51	-1.19	-1.19		-1.68	-1.54	30
COG	G	Carbohydrate transport and metabolism	H16A_00567	pyruvate kinase	18.47	20.71	20.66	-2.24	-2.19	0.05	-2.24	-2.19	-0.92	-0.94	0.01	-1.31	-1.2	30
COG	G	Carbohydrate transport and metabolism	H16A_00568	Fructose-bisphosphate aldolase	22.16	22.06	21.6	0.1	0.56	0.46	0.1	0.56	0.97	1.28	0.53	1.13	1.08	30
COG	G	Carbohydrate transport and metabolism	H16A_01047	triosephosphate isomerase	19.11	19.68	19.44	-0.57	-0.33	0.24	-0.57	-0.33	0.43	0.56	0.25	0.48	0.48	30
COG	G	Carbohydrate transport and metabolism	H16A_01178	phosphogluconate dehydratase	15.46			15.46	15.46		-2.15	-2.09	-0.85	-0.85		-1.2	-1.09	30
COG	G	Carbohydrate transport and metabolism	H16A_01188	phosphopyruvate hydratase	22.61	23.4	23.47	-0.79	-0.86	-0.07	-0.79	-0.86	0.25	0.14	-0.14	0.16	0.18	30
COG	G	Carbohydrate transport and metabolism	H16A_01328	TRAP-type transporter, periplasmic component	21.39	23.06	22.91	-1.67	-1.52	0.15	-1.67	-1.52	-0.46	-0.4	0.14	-0.48	-0.42	30
COG	G	Carbohydrate transport and metabolism	H16A_01425	dTDP-glucose 4-6-dehydratase	17.05	22.37	22.15	-5.32	-5.1	0.22	-5.32	-5.1	-3.4	-3.28	0.23	-4.52	-4.2	30
COG	G	Carbohydrate transport and metabolism	H16A_02038	phosphoenolpyruvate synthase	23.44	22.89	23.09	0.55	0.35	-0.2	0.55	0.35	1.33	1.11	-0.3	1.46	1.39	30
COG	G	Carbohydrate transport and metabolism	H16A_02346	Transaldolase	18.67	20.13	20.01	-1.46	-1.34	0.12	-1.46	-1.34	-0.29	-0.25	0.1	-0.29	-0.24	30
COG	G	Carbohydrate transport and metabolism	H16A_02445	Phosphomannomutase	18.96	19.23	19.23	-0.27	-0.27	0	-0.27	-0.27	0.67	0.61	-0.05	0.86	0.83	30
COG	G	Carbohydrate transport and metabolism	H16A_02498	ABC-type sugar transporter, periplasmic	21.38	19.43	19.71	1.95	1.67	-0.28	1.95	1.67	2.46	2.18	-0.41	2.92	2.76	30
COG	G	Carbohydrate transport and metabolism	H16A_02502	ABC-type transporter, ATPase component: CUT1	17.96			17.96	17.96		0.35	0.41	1.17	1.16		1.65	1.57	30
COG	G	Carbohydrate transport and metabolism	H16A_02550	Beta-glucosidase-related glycosidase	17.8	19.94	19.95	-2.14	-2.15	-0.01	-2.14	-2.15	-0.84	-0.9	-0.06	-1.18	-1.07	30
COG	G	Carbohydrate transport and metabolism	H16A_02885	Phosphomannomutase	19.64	21.56	21.3	-1.92	-1.66	0.26	-1.92	-1.66	-0.66	-0.51	0.28	-0.58	-0.51	30
COG	G	Carbohydrate transport and metabolism	H16A_02899	Nucleoside-diphosphate-sugar epimerase	16.2			16.2	16.2		-1.41	-1.35	-0.25	-0.26		-0.36	-0.31	30
COG	G	Carbohydrate transport and metabolism	H16A_02905	Mannose-1-phosphate guanylyltransferase	20.43	20.53	20.3	-0.1	0.13	0.23	-0.1	0.13	0.81	0.94	0.24	1.02	0.98	30
COG	G	Carbohydrate transport and metabolism	H16A_03147	Transketolase	21.95	22.22	21.95	-0.27	0	0.27	-0.27	0	0.67	0.83	0.29	0.8	0.78	30
COG	G	Carbohydrate transport and metabolism	H16B_01385	phosphoglycerate kinase	16.63	18.78	18.31	-2.15	-1.68	0.47	-2.15	-1.68	-0.85	-0.52	0.54	-0.51	-0.45	30
COG	G	Carbohydrate transport and metabolism	H16B_01390	Fructose-1,6-/sedoheptulose-1,7-bisphosphatase	18.52	18.24	17.6	0.28	0.92	0.64	0.28	0.92	1.11	1.57	0.76	1.23	1.18	30
COG	G	Carbohydrate transport and metabolism	H16B_01395	ribulose bisphosphate carboxylase large chain	19.34	20.97	20.75	-1.63	-1.41	0.22	-1.63	-1.41	-0.43	-0.31	0.23	-0.32	-0.27	30
COG	G	Carbohydrate transport and metabolism	H16B_02566	Glucose-6-phosphate 1-dehydrogenase	16.69	19.33	19.84	-2.64	-3.15	-0.51	-2.64	-3.15	-1.24	-1.71	-0.7	-1.48	-1.36	30
COG	L	Replication, recombination and repair	H16A_00003	DNA gyrase subunit B	19.68	20.32	20.22	-0.64	-0.54	0.1	-0.64	-0.54	0.37	0.4	0.08	0.47	0.47	30
COG	L	Replication, recombination and repair	H16A_00223	Exodeoxyribonuclease III	16.17			16.17	16.17		-1.44	-1.38	-0.27	-0.28		-0.39	-0.34	30
COG	L	Replication, recombination and repair	H16A_00789	DNA gyrase subunit A	20.54	20.86	20.8	-0.32	-0.26	0.06	-0.32	-0.26	0.63	0.62	0.03	0.86	0.83	30
COG	L	Replication, recombination and repair	H16A_03684	DNA-binding protein HU family	22.83	23.36	22.95	-0.53	-0.12	0.41	-0.53	-0.12	0.46	0.73	0.47	0.44	0.44	30
COG	L	Replication, recombination and repair	H16A_03686	DNA polymerase IV	18.2			18.2	18.2		0.59	0.65	1.36	1.35		1.92	1.82	30
COG	L	Replication, recombination and repair	H16A_03704	DNA topoisomerase III	17.94	20.41	20.31	-2.47	-2.37	0.1	-2.47	-2.37	-1.1	-1.08	0.08	-1.47	-1.35	30
COG	Q	Secondary metabolites biosynthesis, transport and catabolism	H16A_00241	Uncharacterized protein, possibly involved in		16.03	15.96	-16.03	-15.96	0.07	0.43	0.62	1.23	1.33	0.04	1.78	1.69	30
COG	Q	Secondary metabolites biosynthesis, transport and catabolism	H16A_01334	D-beta-hydroxybutyrate dehydrogenase	18.78	21.36	21.89	-2.58	-3.11	-0.53	-2.58	-3.11	-1.19	-1.68	-0.72	-1.41	-1.29	30
COG	Q	Secondary metabolites biosynthesis, transport and catabolism	H16A_01531	short chain dehydrogenase	19.14	21.77	21.73	-2.63	-2.59	0.04	-2.63	-2.59	-1.23	-1.26	0	-1.76	-1.62	30
COG	Q	Secondary metabolites biosynthesis, transport and catabolism	H16A_01971	Acyl-CoA synthetase (AMP-forming)/AMP-acid	17.61			17.61	17.61		0	0.06	0.89	0.88		1.25	1.2	30
COG	Q	Secondary metabolites biosynthesis, transport and catabolism	H16A_02214	amidase related to nicotinamidases	18.03			18.03	18.03		0.42	0.48	1.23	1.22		1.73	1.64	30
COG	Q	Secondary metabolites biosynthesis, transport and catabolism	H16A_02215	dienelactone hydrolase or related enzyme	19.6	19.28	18.99	0.32	0.61	0.29	0.32	0.61	1.15	1.32	0.32	1.46	1.39	30
COG	Q	Secondary metabolites biosynthesis, transport and catabolism	H16A_02496	amidase related to	15.79	19.25	19.44	-3.46	-3.65	-0.19	-3.46	-3.65	-1.9	-2.11	-0.29	-2.58	-2.38	30
COG	Q	Secondary metabolites biosynthesis, transport and catabolism	H16A_02565	3-Oxoacyl-(acyl-carrier-protein) synthase	20.81	21.25	21.34	-0.44	-0.53	-0.09	-0.44	-0.53	0.53	0.4	-0.16	0.52	0.51	30
COG	Q	Secondary metabolites biosynthesis, transport and catabolism	H16A_02566	acyl carrier protein	22.36	21.17	21.93	1.19	0.43	-0.76	1.19	0.43	1.85	1.18	-1.01	1.28	1.22	30
COG	Q	Secondary metabolites biosynthesis, transport and catabolism	H16A_02567	3-Oxoacyl-[acyl-carrier-protein] reductase	20.1	20.81	20.78	-0.71	-0.68	0.03	-0.71	-0.68	0.31	0.28	-0.01	0.41	0.41	30
COG	Q	Secondary metabolites biosynthesis, transport and catabolism	H16A_02794	Acyl-CoA synthetase (AMP-forming)/AMP-acid	16.67	19.77	20.5	-3.1	-3.83	-0.73	-3.1	-3.83	-1.61	-2.26	-0.97	-1.9	-1.75	30
COG	Q	Secondary metabolites biosynthesis, transport and catabolism	H16A_02947	long chain fatty acid-CoA ligase		19.14	18.83	-19.14	-18.83	0.31	-2.68	-2.25	-1.27	-0.98	0.34	-1.3	-1.19	30
COG	Q	Secondary metabolites biosynthesis, transport and catabolism	H16A_02978	Acyl-CoA synthetase	20.52	20.94	21.08	-0.42	-0.56	-0.14	-0.42	-0.56	0.55	0.38	-0.23	0.46	0.46	30
COG	Q	Secondary metabolites biosynthesis, transport and catabolism	H16A_03288	Long-chain-fatty-acid-CoA ligase	21.31	22.12	22.14	-0.81	-0.83	-0.02	-0.81	-0.83	0.23	0.16	-0.08	0.21	0.22	30
COG	Q	Secondary metabolites biosynthesis, transport and catabolism	H16A_03514	Long-chain-fatty-acid-CoA ligase	19.28			19.28	19.28		1.67	1.73	2.23	2.23		3.15	2.97	30
COG	Q	Secondary metabolites biosynthesis, transport and catabolism	H16A_03688	TRAP-type transporter, periplasmic component	20.36	22.3	22.43	-1.94	-2.07	-0.13	-1.94	-2.07	-0.68	-0.84	-0.22	-0.88	-0.79	30
COG	Q	Secondary metabolites biosynthesis, transport and catabolism	H16B_00174	Acyl-CoA synthetase (AMP-forming)/AMP-acid		17.21	17.02	-17.21	-17.02	0.19	-0.75	-0.44	0.28	0.48	0.19	0.38	0.38	30
COG	Q	Secondary metabolites biosynthesis, transport and catabolism	H16B_01140	short chain dehydrogenase	14.83			14.83	14.83		-2.78	-2.72	-1.35	-1.36		-1.92	-1.77	30
COG	Q	Secondary metabolites biosynthesis, transport and catabolism	H16B_01240	dehydrogenase with different specificities	19.31	23.46	23.44	-4.15	-4.13	0.02	-4.15	-4.13	-2.46	-2.5	-0.03	-3.48	-3.22	30
COG	Q	Secondary metabolites biosynthesis, transport and catabolism	H16B_01584	muconolactone delta-isomerase		18.75	19.3	-18.75	-19.3	-0.55	-2.29	-2.72	-0.96	-1.36	-0.75	-0.99	-0.9	30
COG	Q	Secondary metabolites biosynthesis, transport and catabolism	H16B_02322	predicted dithiol-disulfide isomerase	15.32	17.45	17.19	-2.13	-1.87	0.26	-2.13	-1.87	-0.83	-0.68	0.28	-0.82	-0.74	30
COG	H	Coenzyme transport and metabolism	H16A_00185	D-3-Phosphoglycerate dehydrogenase	17.86	18.66	18.44	-0.8	-0.58	0.22	-0.8	-0.58	0.24	0.36	0.23	0.22	0.23	30
COG	H	Coenzyme transport and metabolism	H16A_00239	thiamine monophosphate synthase	16.41	18.19	18.22	-1.78	-1.81	-0.03	-1.78	-1.81	-0.55	-0.63	-0.09	-0.75	-0.67	30
COG	H	Coenzyme transport and metabolism	H16A_00244	Adenosylhomocysteinase	22.38	22.68	22.84	-0.3	-0.46	-0.16	-0.3	-0.46	0.65	0.46	-0.25	0.57	0.56	30
COG	H	Coenzyme transport and metabolism	H16A_00367	phosphopantetheine adenylyltransferase	18.05	17	17.82	1.05	0.23	-0.82	1.05	0.23	1.73	1.02	-1.09	1.02	0.98	30
COG	H	Coenzyme transport and metabolism	H16A_00504	2-Polyprenyl-6-methoxyphenol hydroxylase or		17.86	17.79	-17.86	-17.79	0.07	-1.4	-1.21	-0.24	-0.15	0.04	-0.25	-0.21	30
COG	H	Coenzyme transport and metabolism	H16A_00734	Glutamate-1-semialdehyde 2,1-aminomutase	19.37	19.79	19.33	-0.42	0.04	0.46	-0.42	0.04	0.55	0.86	0.53	0.54	0.53	30
COG	H	Coenzyme transport and metabolism	H16A_01019	ABC-type transporter, periplasmic component:		19.31	19.54	-19.31	-19.54	-0.23	-2.85	-2.96	-1.41	-1.56	-0.34	-1.8	-1.65	30
COG	H	Coenzyme transport and metabolism	H16A_01035	acetolactate synthase III (valine sensitive)	22.39	20.91	21.17	1.48	1.22	-0.26	1.48	1.22	2.08	1.81	-0.38	2.41	2.28	30
COG	H	Coenzyme transport and metabolism	H16A_01037	Ketol-acid reductoisomerase	24.4	23.65	24.07	0.75	0.33	-0.42	0.75	0.33	1.49	1.1	-0.58	1.33	1.27	30
COG	H	Coenzyme transport and metabolism	H16A_02231	acetolactate synthase large subunit	17.21	19.14	19.05	-1.93	-1.84	0.09	-1.93	-1.84	-0.67	-0.65	0.06	-0.88	-0.79	30
COG	H	Coenzyme transport and metabolism	H16A_02264	molybdopterin biosynthesis protein		18.54	18.34	-18.54	-18.34	0.2	-2.08	-1.76	-0.79	-0.59	0.2	-0.8	-0.72	30
COG	H	Coenzyme transport and metabolism	H16A_02552	pyridoxal phosphate biosynthesis protein	16.01	19.23	19.34	-3.22	-3.33	-0.11	-3.22	-3.33	-1.71	-1.85	-0.19	-2.35	-2.17	30
COG	H	Coenzyme transport and metabolism	H16A_02586	lactate dehydrogenase or related dehydrogenase		18.96	19.09	-18.96	-19.09	-0.13	-2.5	-2.51	-1.13	-1.19	-0.22	-1.44	-1.32	30
COG	H	Coenzyme transport and metabolism	H16A_02610	folylpolyglutamate synthase	16.1			16.1	16.1		-1.51	-1.45	-0.33	-0.34		-0.47	-0.41	30
COG	H	Coenzyme transport and metabolism	H16A_02704	dihydrofolate reductase	16.48			16.48	16.48		-1.13	-1.07	-0.02	-0.03		-0.04	-0.01	30
COG	H	Coenzyme transport and metabolism	H16A_02713	hypothetical protein	16.75			16.75	16.75		-0.86	-0.8	0.19	0.19		0.27	0.28	30
COG	H	Coenzyme transport and metabolism	H16A_02732	Deoxyxylulose-5-phosphate synthase		18.47	18.8	-18.47	-18.8	-0.33	-2.01	-2.22	-0.73	-0.96	-0.47	-0.78	-0.7	30
COG	H	Coenzyme transport and metabolism	H16A_02854	bifunctional riboflavin biosynthesis protein	19.45	20.35	20.22	-0.9	-0.77	0.13	-0.9	-0.77	0.16	0.21	0.11	0.16	0.18	30
COG	H	Coenzyme transport and metabolism	H16A_02855	riboflavin synthase beta-chain	19.96	18.96	19.53	1	0.43	-0.57	1	0.43	1.69	1.18	-0.77	1.36	1.3	30
COG	H	Coenzyme transport and metabolism	H16A_02891	protoporphyrinogen oxidase	19.34	19.36	19.43	-0.02	-0.09	-0.07	-0.02	-0.09	0.87	0.76	-0.14	1.03	0.99	30
COG	H	Coenzyme transport and metabolism	H16A_02918	uncharacterized enzyme of heme biosynthesis	16.58	18.46	18.14	-1.88	-1.56	0.32	-1.88	-1.56	-0.63	-0.43	0.35	-0.45	-0.39	30
COG	H	Coenzyme transport and metabolism	H16A_02969	Cob(I)alamin adenosyltransferase (BtuR)	16.3			16.3	16.3		-1.31	-1.25	-0.17	-0.18		-0.25	-0.21	30
COG	H	Coenzyme transport and metabolism	H16A_02972	outer membrane cobalamin receptor, TonB	21.77	21.9	21.97	-0.13	-0.2	-0.07	-0.13	-0.2	0.78	0.67	-0.14	0.9	0.87	29.83
COG	H	Coenzyme transport and metabolism	H16A_03037	quinolinate phosphoribosyl transferase		17.28	17.28	-17.28	-17.28	0	-0.82	-0.7	0.23	0.27	-0.05	0.31	0.32	29.83
COG	H	Coenzyme transport and metabolism	H16A_03038	quinolinate synthetase A protein		15.85	14.93	-15.85	-14.93	0.92	0.61	1.65	1.38	2.16	1.11	1.56	1.49	29.83
COG	H	Coenzyme transport and metabolism	H16A_03082	7	15.07	17.2	17.84	-2.13	-2.77	-0.64	-2.13	-2.77	-0.83	-1.4	-0.86	-0.85	-0.77	29.83
COG	H	Coenzyme transport and metabolism	H16A_03084	ketopantoate hydroxymethyltransferase	19.89	21.23	21.27	-1.34	-1.38	-0.04	-1.34	-1.38	-0.19	-0.28	-0.1	-0.25	-0.21	29.83
COG	H	Coenzyme transport and metabolism	H16A_03633	uroporphyrinogen decarboxylase	15.76	18.27	18.34	-2.51	-2.58	-0.07	-2.51	-2.58	-1.14	-1.25	-0.14	-1.57	-1.44	29.83
COG	H	Coenzyme transport and metabolism	H16B_00313	acetolactate synthase large subunit (TPP	16.39	16.04	15.44	0.35	0.95	0.6	0.35	0.95	1.17	1.6	0.71	1.34	1.28	29.83
COG	H	Coenzyme transport and metabolism	H16B_01597	GTP cyclohydrolase	19.7	20.21	19.78	-0.51	-0.08	0.43	-0.51	-0.08	0.48	0.77	0.49	0.46	0.46	29.83
COG	H	Coenzyme transport and metabolism	H16B_01967	GTP cyclohydrolase I		15.07	15.78	-15.07	-15.78	-0.71	1.39	0.8	2.01	1.48	-0.95	1.64	1.56	29.83
COG	F	Nucleotide transport and metabolism	H16A_00479	Dihydroorotase	17.14	18.99	19.11	-1.85	-1.97	-0.12	-1.85	-1.97	-0.6	-0.76	-0.2	-0.79	-0.71	29.31
COG	F	Nucleotide transport and metabolism	H16A_00501	phosphoribosylaminoimidazole carboxamide	21.18	21.6	21.62	-0.42	-0.44	-0.02	-0.42	-0.44	0.55	0.48	-0.08	0.66	0.64	29.31
COG	F	Nucleotide transport and metabolism	H16A_01185	CTP synthase (utp-ammonia lyase)	20.56	21.25	20.97	-0.69	-0.41	0.28	-0.69	-0.41	0.33	0.5	0.3	0.33	0.34	29.31
COG	F	Nucleotide transport and metabolism	H16A_02030	Inosine-5'-monophosphate dehydrogenase	21.92	22.68	22.43	-0.76	-0.51	0.25	-0.76	-0.51	0.27	0.42	0.27	0.25	0.26	29.31
COG	F	Nucleotide transport and metabolism	H16A_02053	uridylate kinase	19.48	20.27	20.3	-0.79	-0.82	-0.03	-0.79	-0.82	0.25	0.17	-0.09	0.22	0.23	28.32
COG	F	Nucleotide transport and metabolism	H16A_02354	adenylosuccinate synthetase	21.71	22.15	22.09	-0.44	-0.38	0.06	-0.44	-0.38	0.53	0.52	0.03	0.72	0.7	28.32
COG	F	Nucleotide transport and metabolism	H16A_02368	nucleoside diphosphate kinase	21.81	21.9	21.72	-0.09	0.09	0.18	-0.09	0.09	0.81	0.9	0.18	1.05	1.01	28.32
COG	F	Nucleotide transport and metabolism	H16A_02436	Exopolyphosphatase	16.18	17.63	17.74	-1.45	-1.56	-0.11	-1.45	-1.56	-0.28	-0.43	-0.19	-0.34	-0.29	28.32
COG	F	Nucleotide transport and metabolism	H16A_02607	glutamine phosphoribosylpyrophosphate	19.23	20.78	20.97	-1.55	-1.74	-0.19	-1.55	-1.74	-0.36	-0.57	-0.29	-0.41	-0.36	28.32
COG	F	Nucleotide transport and metabolism	H16A_02913	aspartate carbamoyltransferase, catalytic chain	19.23	19.61	19.67	-0.38	-0.44	-0.06	-0.38	-0.44	0.58	0.48	-0.13	0.64	0.63	27.8
COG	F	Nucleotide transport and metabolism	H16A_03124	adenylosuccinate lyase	20.75	19.77	19.44	0.98	1.31	0.33	0.98	1.31	1.68	1.89	0.37	2.19	2.07	27.8
COG	F	Nucleotide transport and metabolism	H16A_03433	dGTP Triphosphohydrolase	15.88	18.36	17.76	-2.48	-1.88	0.6	-2.48	-1.88	-1.11	-0.69	0.71	-0.66	-0.59	26.55
COG	F	Nucleotide transport and metabolism	H16A_03563	5'-Nucleotidase/2',3'-cyclic phosphodiesterase		16.64	16.46	-16.64	-16.46	0.18	-0.18	0.12	0.74	0.93	0.18	1.03	0.99	26.52
COG	F	Nucleotide transport and metabolism	H16B_01595	uracil phosphoribosyltransferase	20.28	20.48	20.3	-0.2	-0.02	0.18	-0.2	-0.02	0.73	0.81	0.18	0.93	0.9	26.1
COG	T	Signal transduction mechanisms	H16A_00056	Methyl-accepting chemotaxis protein, contains	17.64			17.64	17.64		0.03	0.09	0.91	0.9		1.28	1.22	25.3
COG	T	Signal transduction mechanisms	H16A_00194	DnaK suppressor protein	20.01	21.18	21.15	-1.17	-1.14	0.03	-1.17	-1.14	-0.06	-0.09	-0.01	-0.1	-0.07	25.3
COG	T	Signal transduction mechanisms	H16A_00383	serine kinase of the HPr protein	16.24	18.17	18.52	-1.93	-2.28	-0.35	-1.93	-2.28	-0.67	-1.01	-0.49	-0.77	-0.69	25.17
COG	T	Signal transduction mechanisms	H16A_00384	phosphotransferase system	15.61	18.88	19.15	-3.27	-3.54	-0.27	-3.27	-3.54	-1.75	-2.02	-0.39	-2.32	-2.14	25.17
COG	T	Signal transduction mechanisms	H16A_00669	protein tyrosine/serine phosphatase	15.59	18.12	18.76	-2.53	-3.17	-0.64	-2.53	-3.17	-1.15	-1.73	-0.86	-1.3	-1.19	25.17
COG	T	Signal transduction mechanisms	H16A_00771	ABC-type transporter, periplasmic component:	16.12	18.44	18.33	-2.32	-2.21	0.11	-2.32	-2.21	-0.98	-0.95	0.09	-1.28	-1.17	24.82
COG	T	Signal transduction mechanisms	H16A_00772	ABC-type transporter, periplasmic component:	17.56	19.78	19.62	-2.22	-2.06	0.16	-2.22	-2.06	-0.9	-0.83	0.15	-1.09	-0.99	24.31
COG	T	Signal transduction mechanisms	H16A_02294	GTP-binding elongation factor family protein	20.56	20.38	20.69	0.18	-0.13	-0.31	0.18	-0.13	1.03	0.73	-0.44	0.86	0.83	24.31
COG	T	Signal transduction mechanisms	H16A_02332	response regulator, nitrogen regulation protein	21	21.62	21.62	-0.62	-0.62	0	-0.62	-0.62	0.39	0.33	-0.05	0.47	0.47	24.31
COG	T	Signal transduction mechanisms	H16A_03043	response regulator, NarL-family	19.29	19.5	19.81	-0.21	-0.52	-0.31	-0.21	-0.52	0.72	0.41	-0.44	0.43	0.43	24.31
COG	T	Signal transduction mechanisms	H16B_00193	transcriptional regulator, PspF-family	17.4	19.89	19.7	-2.49	-2.3	0.19	-2.49	-2.3	-1.12	-1.02	0.19	-1.34	-1.22	24.31
COG	T	Signal transduction mechanisms	H16B_00231	Chemotaxis protein	14.71			14.71	14.71		-2.9	-2.84	-1.45	-1.46		-2.06	-1.9	24.31
COG	T	Signal transduction mechanisms	H16B_00232	Methyl-accepting chemotaxis protein	16.95			16.95	16.95		-0.66	-0.6	0.35	0.35		0.49	0.49	24.31
COG	T	Signal transduction mechanisms	H16B_01634	ABC-type transporter, periplasmic component:	18.29	18.14	18.03	0.15	0.26	0.11	0.15	0.26	1.01	1.04	0.09	1.37	1.31	24.31
COG	T	Signal transduction mechanisms	H16B_01933	Methyl-accepting chemotaxis protein	19.28			19.28	19.28		1.67	1.73	2.23	2.23		3.15	2.97	24.31
COG	T	Signal transduction mechanisms	H16B_02044	Methyl-accepting chemotaxis transducer	15.26	19.18	18.17	-3.92	-2.91	1.01	-3.92	-2.91	-2.27	-1.52	1.23	-1.62	-1.49	24.31
COG	T	Signal transduction mechanisms	H16B_02240	chemotaxis specific response regulator	14.39			14.39	14.39		-3.22	-3.16	-1.71	-1.72		-2.43	-2.24	24.31
COG	C	Energy production and conversion	PHG_00021	regulatory [NiFe] hydrogenase large subunit		18.55	18.62	-18.55	-18.62	-0.07	-2.09	-2.04	-0.8	-0.81	-0.14	-1.01	-0.92	24.31
COG	C	Energy production and conversion	PHG_00200	flavohemoprotein	18.49	17.79	17.62	0.7	0.87	0.17	0.7	0.87	1.45	1.53	0.16	1.96	1.86	24.31
COG	C	Energy production and conversion	H16A_00232	NAD-dependent aldehyde dehydrogenase		19.62	19.25	-19.62	-19.25	0.37	-3.16	-2.67	-1.66	-1.32	0.42	-1.74	-1.6	24.31
COG	C	Energy production and conversion	H16A_00273	Methylmalonate-semialdehyde dehydrogenase	16.89	19.23	18.96	-2.34	-2.07	0.27	-2.34	-2.07	-1	-0.84	0.29	-1.04	-0.94	23.7
COG	C	Energy production and conversion	H16A_00437	carbon monoxide dehydrogenase homolog, medium		19.93	19.35	-19.93	-19.35	0.58	-3.47	-2.77	-1.91	-1.4	0.68	-1.75	-1.61	23.7
COG	C	Energy production and conversion	H16A_00438	Aerobic-type carbon monoxide dehydrogenase	14.33	19.29	19.07	-4.96	-4.74	0.22	-4.96	-4.74	-3.11	-2.99	0.23	-4.11	-3.81	23.7
COG	C	Energy production and conversion	H16A_00504	2-Polyprenyl-6-methoxyphenol hydroxylase or		17.86	17.79	-17.86	-17.79	0.07	-1.4	-1.21	-0.24	-0.15	0.04	-0.25	-0.21	23.67
COG	C	Energy production and conversion	H16A_00547	Succinyl-CoA synthetase beta chain	23.85	23.85	23.72	0	0.13	0.13	0	0.13	0.89	0.94	0.11	1.19	1.14	23.67
COG	C	Energy production and conversion	H16A_00700	Aerobic-type carbon monoxide dehydrogenase	18.28	21.19	20.84	-2.91	-2.56	0.35	-2.91	-2.56	-1.46	-1.23	0.39	-1.56	-1.43	23.67
COG	C	Energy production and conversion	H16A_00701	Aerobic-type carbon monoxide dehydrogenase	19.83	22.42	22.17	-2.59	-2.34	0.25	-2.59	-2.34	-1.2	-1.06	0.27	-1.36	-1.24	23.67
COG	C	Energy production and conversion	H16A_00746	inorganic pyrophosphatase	20.05	19.68	19.91	0.37	0.14	-0.23	0.37	0.14	1.19	0.94	-0.34	1.21	1.16	23.67
COG	C	Energy production and conversion	H16A_00814	electron transfer flavoprotein beta-subunit	24.34	24.84	24.96	-0.5	-0.62	-0.12	-0.5	-0.62	0.48	0.33	-0.2	0.4	0.4	23.67
COG	C	Energy production and conversion	H16A_00850	NAD(P) transhydrogenase subunit alpha 1	18.29	20.87	20.9	-2.58	-2.61	-0.03	-2.58	-2.61	-1.19	-1.27	-0.09	-1.66	-1.52	23.67
COG	C	Energy production and conversion	H16A_01002	malic enzyme (NADP)	22.85	23.54	23.61	-0.69	-0.76	-0.07	-0.69	-0.76	0.33	0.22	-0.14	0.27	0.28	23.67
COG	C	Energy production and conversion	H16A_01046	Putative Zn-dependent oxidoreductase	19.97	22.03	22.35	-2.06	-2.38	-0.32	-2.06	-2.38	-0.77	-1.09	-0.46	-0.92	-0.83	23.67
COG	C	Energy production and conversion	H16A_01053	NADH dehydrogenase chain D	21.32	21.24	20.82	0.08	0.5	0.42	0.08	0.5	0.95	1.23	0.48	1.12	1.07	23.67
COG	C	Energy production and conversion	H16A_01054	NADH dehydrogenase chain E	15.86			15.86	15.86		-1.75	-1.69	-0.52	-0.53		-0.74	-0.66	23.67
COG	C	Energy production and conversion	H16A_01055	NADH dehydrogenase chain F	20.81	20.94	20.65	-0.13	0.16	0.29	-0.13	0.16	0.78	0.96	0.32	0.95	0.92	23.67
COG	C	Energy production and conversion	H16A_01057	NADH dehydrogenase chain H	16.02			16.02	16.02		-1.59	-1.53	-0.4	-0.4		-0.57	-0.5	23.67
COG	C	Energy production and conversion	H16A_01059	NADH dehydrogenase chain J	17.69	17.88	17.92	-0.19	-0.23	-0.04	-0.19	-0.23	0.73	0.65	-0.1	0.89	0.86	23.67
COG	C	Energy production and conversion	H16A_01061	NADH dehydrogenase chain L	18.49	17.98	17.22	0.51	1.27	0.76	0.51	1.27	1.3	1.85	0.91	1.44	1.37	23.67
COG	C	Energy production and conversion	H16A_01062	NADH dehydrogenase chain M	17.15			17.15	17.15		-0.46	-0.4	0.52	0.51		0.73	0.71	23.67
COG	C	Energy production and conversion	H16A_01071	bo3-type quinol oxidase, subunit II	20.11			20.11	20.11		2.5	2.56	2.9	2.9		4.1	3.86	23.67
COG	C	Energy production and conversion	H16A_01072	bo3-type quinol oxidase, subunit I	19.47			19.47	19.47		1.86	1.92	2.39	2.38		3.37	3.18	23.67
COG	C	Energy production and conversion	H16A_01121	cytochrome c553	17.27	18.75	18.6	-1.48	-1.33	0.15	-1.48	-1.33	-0.31	-0.24	0.14	-0.27	-0.22	23.67
COG	C	Energy production and conversion	H16A_01251	pyruvate carboxylase		15.21	15.28	-15.21	-15.28	-0.07	1.25	1.3	1.9	1.88	-0.14	2.55	2.41	23.67
COG	C	Energy production and conversion	H16A_01358	Acetyl-CoA hydrolase	15.85			15.85	15.85		-1.76	-1.7	-0.53	-0.54		-0.76	-0.68	23.67
COG	C	Energy production and conversion	H16A_01375	dihydrolipoamide acetyltransferase (E2)	17.65	20.06	19.79	-2.41	-2.14	0.27	-2.41	-2.14	-1.06	-0.9	0.29	-1.13	-1.03	23.67
COG	C	Energy production and conversion	H16A_01391	uncharacterized conserved protein containing a	16.22	18.29	18.74	-2.07	-2.52	-0.45	-2.07	-2.52	-0.78	-1.2	-0.62	-0.87	-0.79	23.67
COG	C	Energy production and conversion	H16A_01919	Putative Lactaldehyde dehydrogenase	20.22	20.64	20.81	-0.42	-0.59	-0.17	-0.42	-0.59	0.55	0.35	-0.27	0.41	0.41	23.67
COG	C	Energy production and conversion	H16A_02211	isocitrate lyase	24.22	23.88	23.93	0.34	0.29	-0.05	0.34	0.29	1.16	1.06	-0.11	1.47	1.4	23.67
COG	C	Energy production and conversion	H16A_02217	malate synthase	24.09	23.8	23.34	0.29	0.75	0.46	0.29	0.75	1.12	1.44	0.53	1.34	1.28	23.67
COG	C	Energy production and conversion	H16A_02318	cbb3-type cytochrome oxidase, monoheme subunit	19.14	18.1	18.71	1.04	0.43	-0.61	1.04	0.43	1.73	1.18	-0.82	1.35	1.29	23.5
COG	C	Energy production and conversion	H16A_02324	Dihydrolipoamide S-succinyltransferase (E2)	21.86	22.82	22.76	-0.96	-0.9	0.06	-0.96	-0.9	0.11	0.1	0.03	0.12	0.14	23.02
COG	C	Energy production and conversion	H16A_02325	2-Oxoglutarate dehydrogenase (E1)	23.32	23.72	23.33	-0.4	-0.01	0.39	-0.4	-0.01	0.56	0.82	0.44	0.59	0.58	22.32
COG	C	Energy production and conversion	H16A_02377	NADPH:quinone oxidoreductase	20.1	22.99	22.81	-2.89	-2.71	0.18	-2.89	-2.71	-1.44	-1.35	0.18	-1.81	-1.66	22.32
COG	C	Energy production and conversion	H16A_02507	glycerol kinase	17.3			17.3	17.3		-0.31	-0.25	0.64	0.63		0.9	0.87	22.32
COG	C	Energy production and conversion	H16A_02508	Glycerol-3-phosphate dehydrogenase	17.02			17.02	17.02		-0.59	-0.53	0.41	0.4		0.57	0.56	22.32
COG	C	Energy production and conversion	H16A_02528	fumarate hydratase class I	22.49	22.89	22.89	-0.4	-0.4	0	-0.4	-0.4	0.56	0.51	-0.05	0.71	0.69	22.32
COG	C	Energy production and conversion	H16A_02586	lactate dehydrogenase or related dehydrogenase		18.96	19.09	-18.96	-19.09	-0.13	-2.5	-2.51	-1.13	-1.19	-0.22	-1.44	-1.32	22.32
COG	C	Energy production and conversion	H16A_02591	Ferredoxin	16.15			16.15	16.15		-1.46	-1.4	-0.29	-0.3		-0.42	-0.36	22.1
COG	C	Energy production and conversion	H16A_02619	3-Isopropylmalate dehydrogenase	20.69	19.79	19.77	0.9	0.92	0.02	0.9	0.92	1.61	1.57	-0.03	2.22	2.1	22.1
COG	C	Energy production and conversion	H16A_02627	citrate synthase	24.3	24.35	24.1	-0.05	0.2	0.25	-0.05	0.2	0.85	0.99	0.27	1.06	1.02	21.94
COG	C	Energy production and conversion	H16A_02629	succinate dehydrogenase (Fe-S protein subunit)	22.32	22.19	22.13	0.13	0.19	0.06	0.13	0.19	0.99	0.98	0.03	1.37	1.31	21.94
COG	C	Energy production and conversion	H16A_02630	succinate dehydrogenase (flavoprotein subunit)	23.4	23.92	23.61	-0.52	-0.21	0.31	-0.52	-0.21	0.47	0.66	0.34	0.5	0.5	21.94
COG	C	Energy production and conversion	H16A_02634	malate dehydrogenase	24.15	24.46	24.16	-0.31	-0.01	0.3	-0.31	-0.01	0.64	0.82	0.33	0.74	0.72	21.14
COG	C	Energy production and conversion	H16A_02936	formate dehydrogenase iron-sulfur subunit	14.65			14.65	14.65		-2.96	-2.9	-1.5	-1.51		-2.13	-1.96	21.14
COG	C	Energy production and conversion	H16A_03091	D-Lactate dehydrogenase (Cytochrome)	16			16	16		-1.61	-1.55	-0.41	-0.42		-0.59	-0.52	21.14
COG	C	Energy production and conversion	H16A_03096	2-Hydroxy-acid oxidase, FAD-binding subunit		15.54	15.38	-15.54	-15.38	0.16	0.92	1.2	1.63	1.8	0.15	2.29	2.17	20.72
COG	C	Energy production and conversion	H16A_03128	NAD(P) transhydrogenase subunit alpha 1	17.24	20.65	19.88	-3.41	-2.64	0.77	-3.41	-2.64	-1.86	-1.3	0.92	-1.44	-1.32	20.72
COG	C	Energy production and conversion	H16A_03396	Ubiquinol-cytochrome c reductase, cytochrome c1	21.4	22.31	22.33	-0.91	-0.93	-0.02	-0.91	-0.93	0.15	0.08	-0.08	0.1	0.12	20.72
COG	C	Energy production and conversion	H16A_03397	Ubiquinol-cytochrome-c reductase, cytochrome b	19.57	18.79	18.52	0.78	1.05	0.27	0.78	1.05	1.52	1.68	0.29	2	1.9	20.72
COG	C	Energy production and conversion	H16A_03398	Ubiquinol-cytochrome c reductase, iron-sulfur	19.56	21.5	21.68	-1.94	-2.12	-0.18	-1.94	-2.12	-0.68	-0.88	-0.28	-0.86	-0.78	20.6
COG	C	Energy production and conversion	H16A_03451	cytochrome c553	19.35	21.27	21.33	-1.92	-1.98	-0.06	-1.92	-1.98	-0.66	-0.77	-0.13	-0.9	-0.81	20.6
COG	C	Energy production and conversion	H16A_03570	cytochrome c551/c552	16.9	21.87	21.82	-4.97	-4.92	0.05	-4.97	-4.92	-3.12	-3.14	0.01	-4.42	-4.1	20.6
COG	C	Energy production and conversion	H16A_03614	cytochrome c555	21.19	22.18	22.13	-0.99	-0.94	0.05	-0.99	-0.94	0.09	0.07	0.01	0.1	0.12	20.6
COG	C	Energy production and conversion	H16A_03637	Membrane-bound ATP synthase, F1	23.84	24.5	24.58	-0.66	-0.74	-0.08	-0.66	-0.74	0.35	0.23	-0.15	0.28	0.29	20.6
COG	C	Energy production and conversion	H16A_03638	Membrane-bound ATP synthase, F1	20.96	19.52	19.55	1.44	1.41	-0.03	1.44	1.41	2.05	1.97	-0.09	2.76	2.61	20.6
COG	C	Energy production and conversion	H16A_03639	Membrane-bound ATP synthase, F1	24	24.49	24.4	-0.49	-0.4	0.09	-0.49	-0.4	0.49	0.51	0.06	0.65	0.64	20.6
COG	C	Energy production and conversion	H16A_03640	Membrane-bound ATP synthase, F1	19.84	19.95	20.29	-0.11	-0.45	-0.34	-0.11	-0.45	0.8	0.47	-0.48	0.49	0.49	20.6
COG	C	Energy production and conversion	H16A_03642	Membrane-bound ATP synthase, F0 sector,subunitc	21.45	19.56	20.14	1.89	1.31	-0.58	1.89	1.31	2.41	1.89	-0.78	2.36	2.23	20.6
COG	C	Energy production and conversion	H16A_03643	Membrane-bound ATP synthase, F0 sector,subunita	16.16			16.16	16.16		-1.45	-1.39	-0.28	-0.29		-0.4	-0.35	20.6
COG	C	Energy production and conversion	H16A_03664	Methylmalonate-semialdehyde dehydrogenase		16.37	16.68	-16.37	-16.68	-0.31	0.09	-0.1	0.96	0.75	-0.44	0.82	0.79	20.6
COG	C	Energy production and conversion	H16B_00568	aconitate hydratase 2	23.97	23.37	23.83	0.6	0.14	-0.46	0.6	0.14	1.37	0.94	-0.63	1.09	1.05	20.6
COG	C	Energy production and conversion	H16B_00982	Succinate-semialdehyde dehydrogenase (NADP+)	16.75	18.32	18.23	-1.57	-1.48	0.09	-1.57	-1.48	-0.38	-0.36	0.06	-0.47	-0.41	20.59
COG	C	Energy production and conversion	H16B_01191	Methylmalonate-semialdehyde dehydrogenase	18.73	19.74	19.67	-1.01	-0.94	0.07	-1.01	-0.94	0.07	0.07	0.04	0.06	0.08	20.59
COG	C	Energy production and conversion	H16B_01195	alcohol dehydrogenase, class III	19.93	20.16	20.45	-0.23	-0.52	-0.29	-0.23	-0.52	0.7	0.41	-0.42	0.43	0.43	20.4
COG	C	Energy production and conversion	H16B_01300	pyruvate dehydrogenase complex, dehydrogenase	16.6			16.6	16.6		-1.01	-0.95	0.07	0.06		0.09	0.11	20.4
COG	C	Energy production and conversion	H16B_01537	Succinate-semialdehyde dehydrogenase (NADP+)	18.11	20.02	20.33	-1.91	-2.22	-0.31	-1.91	-2.22	-0.65	-0.96	-0.44	-0.76	-0.68	20.4
COG	C	Energy production and conversion	H16B_01631	Phosphotransacetylase	19.27	19.8	19.81	-0.53	-0.54	-0.01	-0.53	-0.54	0.46	0.4	-0.06	0.56	0.55	20.4
COG	C	Energy production and conversion	H16B_01931	isocitrate dehydrogenase [NADP]	21.38	20.77	20.46	0.61	0.92	0.31	0.61	0.92	1.38	1.57	0.34	1.78	1.69	20.4
COG	P	Inorganic ion transport and metabolism	H16A_00169	carbonic anhydrase	17.87	19.53	19.32	-1.66	-1.45	0.21	-1.66	-1.45	-0.45	-0.34	0.22	-0.36	-0.31	20.4
COG	P	Inorganic ion transport and metabolism	H16A_00191	outer membrane receptor, TonB dependent	18.11	18.59	18.25	-0.48	-0.14	0.34	-0.48	-0.14	0.5	0.72	0.38	0.53	0.52	20.28
COG	P	Inorganic ion transport and metabolism	H16A_00358	ABC-type transporter, permease component: NitT	14.86			14.86	14.86		-2.75	-2.69	-1.33	-1.34		-1.89	-1.74	19.99
COG	P	Inorganic ion transport and metabolism	H16A_00359	ABC-type transporter, periplasmic component:	19.72	22.38	22.16	-2.66	-2.44	0.22	-2.66	-2.44	-1.26	-1.14	0.23	-1.49	-1.36	19.99
COG	P	Inorganic ion transport and metabolism	H16A_00467	ABC-type transporter, periplasmic component:		16.68	16.43	-16.68	-16.43	0.25	-0.22	0.15	0.71	0.95	0.27	0.94	0.91	19.61
COG	P	Inorganic ion transport and metabolism	H16A_00610	superoxide dismutase	21.07	23.26	22.97	-2.19	-1.9	0.29	-2.19	-1.9	-0.88	-0.7	0.32	-0.83	-0.75	19.13
COG	P	Inorganic ion transport and metabolism	H16A_00759	ABC-type transporter, periplasmic component:	22.02	24.43	24.09	-2.41	-2.07	0.34	-2.41	-2.07	-1.06	-0.84	0.38	-1.01	-0.92	18.88
COG	P	Inorganic ion transport and metabolism	H16A_01061	NADH dehydrogenase chain L	18.49	17.98	17.22	0.51	1.27	0.76	0.51	1.27	1.3	1.85	0.91	1.44	1.37	18.88
COG	P	Inorganic ion transport and metabolism	H16A_01602	Arylsulfatase A or related enzyme	19.67	22.43	23.06	-2.76	-3.39	-0.63	-2.76	-3.39	-1.34	-1.9	-0.85	-1.56	-1.43	18.88
COG	P	Inorganic ion transport and metabolism	H16A_02125	ABC-type transporter, periplasmic component:	19.28	19.88	19.66	-0.6	-0.38	0.22	-0.6	-0.38	0.4	0.52	0.23	0.45	0.45	18.88
COG	P	Inorganic ion transport and metabolism	H16A_02247	ABC-type transporter, periplasmic component:	22.12	17.89	17.78	4.23	4.34	0.11	4.23	4.34	4.3	4.33	0.09	6.02	5.65	18.88
COG	P	Inorganic ion transport and metabolism	H16A_02336	Rhodanese-related sulfurtransferase		18.52	18.63	-18.52	-18.63	-0.11	-2.06	-2.05	-0.77	-0.82	-0.19	-0.95	-0.86	18.88
COG	P	Inorganic ion transport and metabolism	H16A_02382	ABC-type transporter, ATPase component: NitT	19.26	19.06	18.81	0.2	0.45	0.25	0.2	0.45	1.05	1.19	0.27	1.34	1.28	18.88
COG	P	Inorganic ion transport and metabolism	H16A_02383	ABC-type transporter, periplasmic component	21.85	22.67	22.59	-0.82	-0.74	0.08	-0.82	-0.74	0.23	0.23	0.05	0.28	0.29	18.88
COG	P	Inorganic ion transport and metabolism	H16A_02436	Exopolyphosphatase	16.18	17.63	17.74	-1.45	-1.56	-0.11	-1.45	-1.56	-0.28	-0.43	-0.19	-0.34	-0.29	18.88
COG	P	Inorganic ion transport and metabolism	H16A_02995	sulfate adenylyltransferase subunit 1	18.4	18.38	18.09	0.02	0.31	0.29	0.02	0.31	0.9	1.08	0.32	1.12	1.07	18.79
COG	P	Inorganic ion transport and metabolism	H16A_03109	Catalase	20.6	21.82	21.74	-1.22	-1.14	0.08	-1.22	-1.14	-0.1	-0.09	0.05	-0.09	-0.06	18.79
COG	P	Inorganic ion transport and metabolism	H16A_03182	outer membrane receptor, TonB dependent	19.05	19.35	19.31	-0.3	-0.26	0.04	-0.3	-0.26	0.65	0.62	0	0.9	0.87	18.79
COG	P	Inorganic ion transport and metabolism	H16A_03316	hypothetical protein	16.23			16.23	16.23		-1.38	-1.32	-0.23	-0.23		-0.33	-0.28	18.79
COG	P	Inorganic ion transport and metabolism	H16B_00046	cyanate hydratase		19.19	19.59	-19.19	-19.59	-0.4	-2.73	-3.01	-1.31	-1.6	-0.56	-1.56	-1.43	18.79
COG	P	Inorganic ion transport and metabolism	H16B_00583	Cation/multidrug efflux pump	18.38	22.08	21.86	-3.7	-3.48	0.22	-3.7	-3.48	-2.1	-1.98	0.23	-2.68	-2.48	18.79
COG	P	Inorganic ion transport and metabolism	H16B_02232	ABC-type transporter, periplasmic component:	21.16	20.35	20.05	0.81	1.11	0.3	0.81	1.11	1.54	1.73	0.33	2.02	1.92	18.79
COG	O	Posttranslational modification, protein turnover, chaperones	H16A_00176	Glutathione S-transferase	16.16	17.64	17.65	-1.48	-1.49	-0.01	-1.48	-1.49	-0.31	-0.37	-0.06	-0.43	-0.37	18.79
COG	O	Posttranslational modification, protein turnover, chaperones	H16A_00252	Glutathione S-transferase	16.93	19.76	19.5	-2.83	-2.57	0.26	-2.83	-2.57	-1.4	-1.24	0.28	-1.62	-1.49	18.79
COG	O	Posttranslational modification, protein turnover, chaperones	H16A_00433	xanthine and CO dehydrogenase, maturation factor	15.21	16.79	16.57	-1.58	-1.36	0.22	-1.58	-1.36	-0.39	-0.27	0.23	-0.27	-0.22	18.79
COG	O	Posttranslational modification, protein turnover, chaperones	H16A_00481	predicted redox protein, regulator of	17.74	19.77	19.46	-2.03	-1.72	0.31	-2.03	-1.72	-0.75	-0.56	0.34	-0.63	-0.56	18.79
COG	O	Posttranslational modification, protein turnover, chaperones	H16A_00706	Chaperonin GroEL (HSP60 family)	26.45	27.05	26.73	-0.6	-0.28	0.32	-0.6	-0.28	0.4	0.6	0.35	0.4	0.4	18.79
COG	O	Posttranslational modification, protein turnover, chaperones	H16A_01103	Glutathione S-transferase	17.74	20.1	19.93	-2.36	-2.19	0.17	-2.36	-2.19	-1.02	-0.94	0.16	-1.24	-1.13	18.79
COG	O	Posttranslational modification, protein turnover, chaperones	H16A_01218	Peptidyl-prolyl cis-trans	20.57	22.57	22.45	-2	-1.88	0.12	-2	-1.88	-0.73	-0.69	0.1	-0.91	-0.82	18.53
COG	O	Posttranslational modification, protein turnover, chaperones	H16A_01482	FKBP-type peptidyl-prolyl cis-trans isomerase	22.94	23.05	23.26	-0.11	-0.32	-0.21	-0.11	-0.32	0.8	0.57	-0.32	0.69	0.67	18.42
COG	O	Posttranslational modification, protein turnover, chaperones	H16A_01484	ATP-dependent Clp protease ATP-binding subunit	19.25	17.97	18.57	1.28	0.68	-0.6	1.28	0.68	1.92	1.38	-0.81	1.63	1.55	18.42
COG	O	Posttranslational modification, protein turnover, chaperones	H16A_02035	tmRNA-binding protein small potein B	15.5			15.5	15.5		-2.11	-2.05	-0.81	-0.82		-1.15	-1.05	18.42
COG	O	Posttranslational modification, protein turnover, chaperones	H16A_02110	disulfide bond formation protein		15.56	15.16	-15.56	-15.16	0.4	0.9	1.42	1.61	1.98	0.46	2.14	2.03	18.42
COG	O	Posttranslational modification, protein turnover, chaperones	H16A_02221	Zn-dependent protease with chaperone function	20.34	22.23	22.05	-1.89	-1.71	0.18	-1.89	-1.71	-0.64	-0.55	0.18	-0.68	-0.61	18.42
COG	O	Posttranslational modification, protein turnover, chaperones	H16A_02269	bacterioferritin comigratory protein	16.9	19.7	19.05	-2.8	-2.15	0.65	-2.8	-2.15	-1.37	-0.9	0.77	-0.94	-0.85	18.39
COG	O	Posttranslational modification, protein turnover, chaperones	H16A_02319	cbb3-type cytochrome oxidase, subunit I	16.29			16.29	16.29		-1.32	-1.26	-0.18	-0.19		-0.26	-0.21	18.39
COG	O	Posttranslational modification, protein turnover, chaperones	H16A_02357	membrane protease subunit, stomatin/prohibitin	20.58	21.13	21.25	-0.55	-0.67	-0.12	-0.55	-0.67	0.44	0.29	-0.2	0.35	0.36	18.39
COG	O	Posttranslational modification, protein turnover, chaperones	H16A_02447	FtsH endopeptidase	18.57	20.25	20.19	-1.68	-1.62	0.06	-1.68	-1.62	-0.47	-0.48	0.03	-0.64	-0.57	18.39
COG	O	Posttranslational modification, protein turnover, chaperones	H16A_02560	Trypsin-like serine protease, typically	20.37	21.84	21.7	-1.47	-1.33	0.14	-1.47	-1.33	-0.3	-0.24	0.13	-0.27	-0.22	18.39
COG	O	Posttranslational modification, protein turnover, chaperones	H16A_02575	periplasmic serine protease (ClpP class)	16.86	17.28	17.49	-0.42	-0.63	-0.21	-0.42	-0.63	0.55	0.32	-0.32	0.35	0.36	18.39
COG	O	Posttranslational modification, protein turnover, chaperones	H16A_02654	molecular chaperone, HSP90 family	21.27	21.82	21.5	-0.55	-0.23	0.32	-0.55	-0.23	0.44	0.65	0.35	0.47	0.47	18.39
COG	O	Posttranslational modification, protein turnover, chaperones	H16A_02795	thioredoxin domain-containing protein	16.04	18.07	18.48	-2.03	-2.44	-0.41	-2.03	-2.44	-0.75	-1.14	-0.57	-0.85	-0.77	18.39
COG	O	Posttranslational modification, protein turnover, chaperones	H16A_02806	peptide methionine sulfoxide reductase	15.64	19.44	19.69	-3.8	-4.05	-0.25	-3.8	-4.05	-2.18	-2.44	-0.37	-2.94	-2.72	18.39
COG	O	Posttranslational modification, protein turnover, chaperones	H16A_02819	Peroxiredoxin	18.92	18.48	18.17	0.44	0.75	0.31	0.44	0.75	1.24	1.44	0.34	1.59	1.51	18.39
COG	O	Posttranslational modification, protein turnover, chaperones	H16A_02861	Glutathione S-transferase	17.95	19.75	19.45	-1.8	-1.5	0.3	-1.8	-1.5	-0.56	-0.38	0.33	-0.38	-0.33	18.39
COG	O	Posttranslational modification, protein turnover, chaperones	H16A_03007	Zn-dependent protease with chaperone function	17.97	18.19	17.83	-0.22	0.14	0.36	-0.22	0.14	0.71	0.94	0.41	0.81	0.79	18.39
COG	O	Posttranslational modification, protein turnover, chaperones	H16A_03089	molecular chaperone DnaK (HSP70)	23.24	23.92	23.72	-0.68	-0.48	0.2	-0.68	-0.48	0.34	0.44	0.2	0.38	0.38	18.39
COG	O	Posttranslational modification, protein turnover, chaperones	H16A_03267	Peroxiredoxin	17.31	20.35	20.93	-3.04	-3.62	-0.58	-3.04	-3.62	-1.56	-2.09	-0.78	-1.9	-1.75	18.39
COG	O	Posttranslational modification, protein turnover, chaperones	H16A_03331	Protein-disulfide isomerase		19.09	19.74	-19.09	-19.74	-0.65	-2.63	-3.16	-1.23	-1.72	-0.87	-1.33	-1.21	18.39
COG	O	Posttranslational modification, protein turnover, chaperones	H16A_03343	Glutaredoxin-related protein	18.05	19.65	19.67	-1.6	-1.62	-0.02	-1.6	-1.62	-0.4	-0.48	-0.08	-0.55	-0.49	18.39
COG	O	Posttranslational modification, protein turnover, chaperones	H16A_03395	stringent starvation protein A (glutathione	20.2	20.81	20.89	-0.61	-0.69	-0.08	-0.61	-0.69	0.4	0.27	-0.15	0.35	0.36	18.39
COG	O	Posttranslational modification, protein turnover, chaperones	H16B_00150	hypothetical protein	17.11	18.91	18.95	-1.8	-1.84	-0.04	-1.8	-1.84	-0.56	-0.65	-0.1	-0.77	-0.69	18.39
COG	O	Posttranslational modification, protein turnover, chaperones	H16B_00157	organic hydroperoxide resistance protein	18.2	23.76	23.77	-5.56	-5.57	-0.01	-5.56	-5.57	-3.6	-3.66	-0.06	-5.08	-4.72	18.39
COG	O	Posttranslational modification, protein turnover, chaperones	H16B_02239	Peroxiredoxin	17.1	19.82	19.32	-2.72	-2.22	0.5	-2.72	-2.22	-1.31	-0.96	0.58	-1.1	-1	17.82
NONE	X	NO-HOV	PHG_00093	HoxI	15.48			15.48	15.48		-2.13	-2.07	-0.83	-0.84		-1.18	-1.07	17.68
NONE	X	NO-HOV	H16A_02639	hypothetical protein	17.61			17.61	17.61		0	0.06	0.89	0.88		1.25	1.2	17.58
NONE	X	NO-HOV	H16A_00993	Membrane protein	17.27	20.98	20.83	-3.71	-3.56	0.15	-3.71	-3.56	-2.1	-2.04	0.14	-2.8	-2.59	17.58
NONE	X	NO-HOV	H16A_00977	hypothetical protein	16.22	20.25	19.89	-4.03	-3.67	0.36	-4.03	-3.67	-2.36	-2.13	0.41	-2.81	-2.6	17.58
NONE	X	NO-HOV	H16A_02973	hypothetical protein	17.8	20.52	20.49	-2.72	-2.69	0.03	-2.72	-2.69	-1.31	-1.34	-0.01	-1.86	-1.71	17.58
NONE	X	NO-HOV	H16A_02283	hypothetical protein	18.85	19.76	19.74	-0.91	-0.89	0.02	-0.91	-0.89	0.15	0.11	-0.03	0.16	0.18	17.32
NONE	X	NO-HOV	H16A_03058	hypothetical protein		14.31	14.8	-14.31	-14.8	-0.49	2.15	1.78	2.62	2.27	-0.67	2.86	2.7	17.13
NONE	X	NO-HOV	H16A_02637	hypothetical membrane associated protein	20.09	21.92	21.68	-1.83	-1.59	0.24	-1.83	-1.59	-0.59	-0.45	0.25	-0.52	-0.46	17.13
NONE	X	NO-HOV	H16A_03546	hypothetical protein	15.97	18.68	18.58	-2.71	-2.61	0.1	-2.71	-2.61	-1.3	-1.27	0.08	-1.74	-1.6	17.13
NONE	X	NO-HOV	H16B_02035	hypothetical protein	16.03	16.99	16.9	-0.96	-0.87	0.09	-0.96	-0.87	0.11	0.13	0.06	0.12	0.14	17.13
NONE	X	NO-HOV	H16B_02075	hypothetical membrane associated protein	17.01	19.48	19.08	-2.47	-2.07	0.4	-2.47	-2.07	-1.1	-0.84	0.46	-0.97	-0.88	17.13
NONE	X	NO-HOV	PHG_00105	putative KfrA protein	14.82	16.88	17.07	-2.06	-2.25	-0.19	-2.06	-2.25	-0.77	-0.98	-0.29	-0.98	-0.89	16.9
NONE	X	NO-HOV	H16A_00978	hypothetical protein		17.22	16.95	-17.22	-16.95	0.27	-0.76	-0.37	0.27	0.53	0.29	0.33	0.34	16.24
NONE	X	NO-HOV	H16B_02390	hypothetical membrane associated protein		16.92	17.06	-16.92	-17.06	-0.14	-0.46	-0.48	0.52	0.44	-0.23	0.47	0.47	16.24
NONE	X	NO-HOV	H16B_01587	hypothetical membrane associated protein		18.56	19.06	-18.56	-19.06	-0.5	-2.1	-2.48	-0.81	-1.17	-0.68	-0.81	-0.73	16.05
NONE	X	NO-HOV	H16B_00224	hypothetical protein	17.28	19.64	19.61	-2.36	-2.33	0.03	-2.36	-2.33	-1.02	-1.05	-0.01	-1.45	-1.33	16.05
NONE	X	NO-HOV	H16A_02514	hypothetical protein	18.13	18.71	18.74	-0.58	-0.61	-0.03	-0.58	-0.61	0.42	0.34	-0.09	0.46	0.46	16.05
NONE	X	NO-HOV	H16A_01130	hypothetical protein		18.2	18.37	-18.2	-18.37	-0.17	-1.74	-1.79	-0.52	-0.61	-0.27	-0.56	-0.5	15.99
NONE	X	NO-HOV	H16A_01365	hypothetical protein	16.63	18.74	18.76	-2.11	-2.13	-0.02	-2.11	-2.13	-0.81	-0.89	-0.08	-1.13	-1.03	15.97
NONE	X	NO-HOV	H16A_03233	hypothetical protein	17.71	19.89	19.98	-2.18	-2.27	-0.09	-2.18	-2.27	-0.87	-1	-0.16	-1.18	-1.07	15.97
NONE	X	NO-HOV	H16B_02203	hypothetical protein	16.23	19.71	20.05	-3.48	-3.82	-0.34	-3.48	-3.82	-1.92	-2.25	-0.48	-2.52	-2.33	15.87
NONE	X	NO-HOV	H16B_02304	hypothetical lipoprotein	21.89	23.62	23.67	-1.73	-1.78	-0.05	-1.73	-1.78	-0.51	-0.6	-0.11	-0.69	-0.62	15.87
NONE	X	NO-HOV	H16A_03178	probable histone H1-like protein	21.5	24.01	24	-2.51	-2.5	0.01	-2.51	-2.5	-1.14	-1.19	-0.04	-1.61	-1.48	15.87
NONE	X	NO-HOV	H16A_03341	hypothetical protein	22.03	23.71	23.83	-1.68	-1.8	-0.12	-1.68	-1.8	-0.47	-0.62	-0.2	-0.6	-0.53	15.87
NONE	X	NO-HOV	H16A_00141	hypothetical membrane associated protein	16.73	18.66	19.06	-1.93	-2.33	-0.4	-1.93	-2.33	-0.67	-1.05	-0.56	-0.74	-0.66	15.87
NONE	X	NO-HOV	H16A_00454	hypothetical membrane associated protein	18.19	16.55	17.29	1.64	0.9	-0.74	1.64	0.9	2.21	1.56	-0.99	1.81	1.72	15.87
NONE	X	NO-HOV	H16A_03132	response regulator containing an atypical		16.64	16.29	-16.64	-16.29	0.35	-0.18	0.29	0.74	1.06	0.39	0.94	0.91	15.87
NONE	X	NO-HOV	H16A_01458	hypothetical membrane associated protein	16.68	18.68	18.59	-2	-1.91	0.09	-2	-1.91	-0.73	-0.71	0.06	-0.96	-0.87	15.87
NONE	X	NO-HOV	H16A_02513	hypothetical membrane associated protein		18.94	19.28	-18.94	-19.28	-0.34	-2.48	-2.7	-1.11	-1.35	-0.48	-1.31	-1.2	15.87
NONE	X	NO-HOV	H16B_02202	hypothetical protein	20.59	22.3	22.3	-1.71	-1.71	0	-1.71	-1.71	-0.49	-0.55	-0.05	-0.69	-0.62	15.87
NONE	X	NO-HOV	H16A_01001	hypothetical protein	15.97			15.97	15.97		-1.64	-1.58	-0.44	-0.44		-0.62	-0.55	15.87
NONE	X	NO-HOV	H16A_00496	hypothetical protein	22.07	24.01	24.2	-1.94	-2.13	-0.19	-1.94	-2.13	-0.68	-0.89	-0.29	-0.86	-0.78	15.87
NONE	X	NO-HOV	H16A_01381	Phasin (PHA-granule associated protein)	26.86	27.47	27.6	-0.61	-0.74	-0.13	-0.61	-0.74	0.4	0.23	-0.22	0.26	0.27	15.87
NONE	X	NO-HOV	H16A_00803	D-beta-D-heptose 7-phophosphate kinase	16.4	18.79	18.8	-2.39	-2.4	-0.01	-2.39	-2.4	-1.04	-1.1	-0.06	-1.46	-1.34	15.87
NONE	X	NO-HOV	H16B_02071	hypothetical protein	17.37	20.04	20.23	-2.67	-2.86	-0.19	-2.67	-2.86	-1.27	-1.48	-0.29	-1.69	-1.55	15.87
NONE	X	NO-HOV	H16B_02394	hypothetical membrane associated protein		16.54	16.92	-16.54	-16.92	-0.38	-0.08	-0.34	0.82	0.56	-0.53	0.51	0.5	15.87
NONE	X	NO-HOV	H16B_00105	Ferredoxin	15.97	19.82	20.55	-3.85	-4.58	-0.73	-3.85	-4.58	-2.22	-2.86	-0.97	-2.74	-2.53	15.87
NONE	X	NO-HOV	H16B_01248	Bacterial DNA-binding protein, histone-like	23.31	23.7	23.65	-0.39	-0.34	0.05	-0.39	-0.34	0.57	0.56	0.01	0.79	0.77	15.87
NONE	X	NO-HOV	H16A_00975	hypothetical protein	16			16	16		-1.61	-1.55	-0.41	-0.42		-0.59	-0.52	15.87
NONE	X	NO-HOV	H16B_02034	hypothetical protein		19.22	19.06	-19.22	-19.06	0.16	-2.76	-2.48	-1.34	-1.17	0.15	-1.64	-1.5	15.7
NONE	X	NO-HOV	H16B_02201	hypothetical protein	17.35	19.76	19.46	-2.41	-2.11	0.3	-2.41	-2.11	-1.06	-0.87	0.33	-1.07	-0.97	15.7
NONE	X	NO-HOV	H16B_01596	hypothetical membrane associated protein	21.66	20.59	20.32	1.07	1.34	0.27	1.07	1.34	1.75	1.91	0.29	2.33	2.21	15.67
NONE	X	NO-HOV	H16A_02121	hypothetical protein	16.12	15.97	16.39	0.15	-0.27	-0.42	0.15	-0.27	1.01	0.61	-0.58	0.65	0.64	15.67
NONE	X	NO-HOV	H16A_03358	hypothetical periplasmic protein		18.01	18.24	-18.01	-18.24	-0.23	-1.55	-1.66	-0.36	-0.51	-0.34	-0.32	-0.27	15.3
NONE	X	NO-HOV	PHG_00027	fructose-1,6-bisphosphate	19.64	21.69	21.92	-2.05	-2.28	-0.23	-2.05	-2.28	-0.77	-1.01	-0.34	-0.96	-0.87	15.27
NONE	X	NO-HOV	H16A_00057	hypothetical protein		19.64	19.85	-19.64	-19.85	-0.21	-3.18	-3.27	-1.68	-1.81	-0.32	-2.18	-2.01	15.27
NONE	X	NO-HOV	H16B_02076	integral membrane protein	18.25	20.15	19.83	-1.9	-1.58	0.32	-1.9	-1.58	-0.65	-0.44	0.35	-0.47	-0.41	15.27
NONE	X	NO-HOV	H16A_03315	hypothetical protein		14.83	15.36	-14.83	-15.36	-0.53	1.63	1.22	2.2	1.81	-0.72	2.2	2.08	15.27
NONE	X	NO-HOV	H16A_00376	O-linked N-acetylglucosamine transferase OGT	16.88	20.01	19.15	-3.13	-2.27	0.86	-3.13	-2.27	-1.64	-1	1.04	-0.98	-0.89	15.27
NONE	X	NO-HOV	H16A_02063	hypothetical protein	16.48			16.48	16.48		-1.13	-1.07	-0.02	-0.03		-0.04	-0.01	15.27
NONE	X	NO-HOV	H16B_01227	hypothetical protein	17.06	18.8	19.16	-1.74	-2.1	-0.36	-1.74	-2.1	-0.52	-0.86	-0.51	-0.54	-0.48	15.27
NONE	X	NO-HOV	H16A_01154	hypothetical protein	16.41			16.41	16.41		-1.2	-1.14	-0.08	-0.09		-0.12	-0.08	15.27
NONE	X	NO-HOV	H16A_03629	hypothetical protein	17.93	18.3	18.09	-0.37	-0.16	0.21	-0.37	-0.16	0.59	0.7	0.22	0.72	0.7	15.27
NONE	X	NO-HOV	H16A_02394	Thioredoxin	20.41	21.65	21.71	-1.24	-1.3	-0.06	-1.24	-1.3	-0.11	-0.22	-0.13	-0.13	-0.09	14.97
NONE	X	NO-HOV	H16B_02021	Phasin (PHA-granule associated protein)	19.6	21.85	22.07	-2.25	-2.47	-0.22	-2.25	-2.47	-0.93	-1.16	-0.33	-1.19	-1.08	14.97
NONE	X	NO-HOV	PHG_00177	putative histone-like protein	16.97			16.97	16.97		-0.64	-0.58	0.37	0.36		0.52	0.51	14.97
NONE	X	NO-HOV	H16A_00011	hypothetical protein	16.24	20.62	19.75	-4.38	-3.51	0.87	-4.38	-3.51	-2.65	-2	1.05	-2.37	-2.19	14.97
NONE	X	NO-HOV	H16A_03248	hypothetical periplasmic protein		16.88	16.91	-16.88	-16.91	-0.03	-0.42	-0.33	0.55	0.56	-0.09	0.7	0.68	14.97
NONE	X	NO-HOV	H16A_00842	transcriptional regulator, TetR/AcrR-family	16.56	16.78	17	-0.22	-0.44	-0.22	-0.22	-0.44	0.71	0.48	-0.33	0.56	0.55	14.97
NONE	X	NO-HOV	H16A_03694	response regulator containing a Fis-type		19.23	18.67	-19.23	-18.67	0.56	-2.77	-2.09	-1.35	-0.85	0.66	-1	-0.91	14.97
NONE	X	NO-HOV	H16A_00540	Putative MFS transporter, MHS family	18.65			18.65	18.65		1.04	1.1	1.73	1.72		2.44	2.31	14.97
KEGG	M00615	Nitrate assimilation	H16A_00358	ABC-type transporter, permease component: NitT	14.86			14.86	14.86		-2.75	-2.69	-1.33	-1.34		-1.89	-1.74	14.97
KEGG	M00615	Nitrate assimilation	H16A_00359	ABC-type transporter, periplasmic component:	19.72	22.38	22.16	-2.66	-2.44	0.22	-2.66	-2.44	-1.26	-1.14	0.23	-1.49	-1.36	14.97
KEGG	M00595	Thiosulfate oxidation by SOX complex, thiosulfate => sulfate	H16A_03563	5'-Nucleotidase/2',3'-cyclic phosphodiesterase		16.64	16.46	-16.64	-16.46	0.18	-0.18	0.12	0.74	0.93	0.18	1.03	0.99	14.97
KEGG	M00595	Thiosulfate oxidation by SOX complex, thiosulfate => sulfate	H16A_03566	sulfur oxidation protein (SoxA)	17.22	19.56	19.75	-2.34	-2.53	-0.19	-2.34	-2.53	-1	-1.21	-0.29	-1.31	-1.2	14.96
KEGG	M00595	Thiosulfate oxidation by SOX complex, thiosulfate => sulfate	H16A_03568	sulfur oxidation protein (SoxZ)	17.05	19.35	19.11	-2.3	-2.06	0.24	-2.3	-2.06	-0.97	-0.83	0.25	-1.05	-0.95	14.96
KEGG	M00595	Thiosulfate oxidation by SOX complex, thiosulfate => sulfate	H16A_03570	cytochrome c551/c552	16.9	21.87	21.82	-4.97	-4.92	0.05	-4.97	-4.92	-3.12	-3.14	0.01	-4.42	-4.1	14.96
KEGG	M00344	Formaldehyde assimilation, xylulose monophosphate pathway	H16A_00568	Fructose-bisphosphate aldolase	22.16	22.06	21.6	0.1	0.56	0.46	0.1	0.56	0.97	1.28	0.53	1.13	1.08	14.96
KEGG	M00173	Reductive citrate cycle (Arnon-Buchanan cycle)	H16A_00547	Succinyl-CoA synthetase beta chain	23.85	23.85	23.72	0	0.13	0.13	0	0.13	0.89	0.94	0.11	1.19	1.14	14.96
KEGG	M00173	Reductive citrate cycle (Arnon-Buchanan cycle)	H16A_01251	pyruvate carboxylase		15.21	15.28	-15.21	-15.28	-0.07	1.25	1.3	1.9	1.88	-0.14	2.55	2.41	14.96
KEGG	M00173	Reductive citrate cycle (Arnon-Buchanan cycle)	H16A_02038	phosphoenolpyruvate synthase	23.44	22.89	23.09	0.55	0.35	-0.2	0.55	0.35	1.33	1.11	-0.3	1.46	1.39	14.92
KEGG	M00173	Reductive citrate cycle (Arnon-Buchanan cycle)	H16A_02528	fumarate hydratase class I	22.49	22.89	22.89	-0.4	-0.4	0	-0.4	-0.4	0.56	0.51	-0.05	0.71	0.69	14.92
KEGG	M00173	Reductive citrate cycle (Arnon-Buchanan cycle)	H16A_02630	succinate dehydrogenase (flavoprotein subunit)	23.4	23.92	23.61	-0.52	-0.21	0.31	-0.52	-0.21	0.47	0.66	0.34	0.5	0.5	14.81
KEGG	M00173	Reductive citrate cycle (Arnon-Buchanan cycle)	H16A_02634	malate dehydrogenase	24.15	24.46	24.16	-0.31	-0.01	0.3	-0.31	-0.01	0.64	0.82	0.33	0.74	0.72	14.81
KEGG	M00173	Reductive citrate cycle (Arnon-Buchanan cycle)	H16B_00568	aconitate hydratase 2	23.97	23.37	23.83	0.6	0.14	-0.46	0.6	0.14	1.37	0.94	-0.63	1.09	1.05	14.81
KEGG	M00173	Reductive citrate cycle (Arnon-Buchanan cycle)	H16B_01931	isocitrate dehydrogenase [NADP]	21.38	20.77	20.46	0.61	0.92	0.31	0.61	0.92	1.38	1.57	0.34	1.78	1.69	14.81
KEGG	M00330	Adhesin protein transport system	H16B_00690	ABC-type RTX toxin transporter, ATPase and	19.15			19.15	19.15		1.54	1.6	2.13	2.12		3.01	2.84	14.81
KEGG	M00036	Leucine degradation, leucine => acetoacetate + acetyl-CoA	H16A_00177	Carboxyltransferase	17.41	20.08	19.71	-2.67	-2.3	0.37	-2.67	-2.3	-1.27	-1.02	0.42	-1.25	-1.14	14.81
KEGG	M00036	Leucine degradation, leucine => acetoacetate + acetyl-CoA	H16A_00179	Enoyl-CoA hydratase/carnithine racemase	18.7	20.53	20.62	-1.83	-1.92	-0.09	-1.83	-1.92	-0.59	-0.72	-0.16	-0.79	-0.71	14.81
KEGG	M00036	Leucine degradation, leucine => acetoacetate + acetyl-CoA	H16A_00186	Hydroxymethylglutaryl-CoA lyase	18.93	18.77	18.87	0.16	0.06	-0.1	0.16	0.06	1.02	0.88	-0.18	1.18	1.13	14.81
KEGG	M00036	Leucine degradation, leucine => acetoacetate + acetyl-CoA	H16A_01068	Acyl-CoA dehydrogenase	21.72	23.8	23.83	-2.08	-2.11	-0.03	-2.08	-2.11	-0.79	-0.87	-0.09	-1.09	-0.99	14.81
KEGG	M00036	Leucine degradation, leucine => acetoacetate + acetyl-CoA	H16A_01091	FadE2-like Acyl-CoA dehydrogenase (ACAD)	19.4	22.76	23.25	-3.36	-3.85	-0.49	-3.36	-3.85	-1.82	-2.27	-0.67	-2.3	-2.12	14.81
KEGG	M00036	Leucine degradation, leucine => acetoacetate + acetyl-CoA	H16A_01530	Acyl-CoA dehydrogenase	17.54	21.28	21.16	-3.74	-3.62	0.12	-3.74	-3.62	-2.13	-2.09	0.1	-2.89	-2.67	14.81
KEGG	M00167	Reductive pentose phosphate cycle, glyceraldehyde-3P => ribulose-5P	PHG_00420	transketolase	19.16	21.13	20.87	-1.97	-1.71	0.26	-1.97	-1.71	-0.7	-0.55	0.28	-0.64	-0.57	14.81
KEGG	M00167	Reductive pentose phosphate cycle, glyceraldehyde-3P => ribulose-5P	H16A_00568	Fructose-bisphosphate aldolase	22.16	22.06	21.6	0.1	0.56	0.46	0.1	0.56	0.97	1.28	0.53	1.13	1.08	14.81
KEGG	M00167	Reductive pentose phosphate cycle, glyceraldehyde-3P => ribulose-5P	H16A_03147	Transketolase	21.95	22.22	21.95	-0.27	0	0.27	-0.27	0	0.67	0.83	0.29	0.8	0.78	14.81
KEGG	M00167	Reductive pentose phosphate cycle, glyceraldehyde-3P => ribulose-5P	H16B_01390	Fructose-1,6-/sedoheptulose-1,7-bisphosphatase	18.52	18.24	17.6	0.28	0.92	0.64	0.28	0.92	1.11	1.57	0.76	1.23	1.18	14.81
KEGG	M00417	Cytochrome o ubiquinol oxidase	H16A_01071	bo3-type quinol oxidase, subunit II	20.11			20.11	20.11		2.5	2.56	2.9	2.9		4.1	3.86	14.81
KEGG	M00417	Cytochrome o ubiquinol oxidase	H16A_01072	bo3-type quinol oxidase, subunit I	19.47			19.47	19.47		1.86	1.92	2.39	2.38		3.37	3.18	14.81
KEGG	M00015	Proline biosynthesis, glutamate => proline	H16A_03106	Pyrroline-5-carboxylate reductase	18.46	20.61	20.94	-2.15	-2.48	-0.33	-2.15	-2.48	-0.85	-1.17	-0.47	-1.02	-0.93	14.81
KEGG	M00618	Acetogen	H16A_00246	5,10-Methylenetetrahydrofolate reductase	19.2	18.37	18.38	0.83	0.82	-0.01	0.83	0.82	1.56	1.49	-0.06	2.1	1.99	14.81
KEGG	M00618	Acetogen	H16B_01631	Phosphotransacetylase	19.27	19.8	19.81	-0.53	-0.54	-0.01	-0.53	-0.54	0.46	0.4	-0.06	0.56	0.55	14.81
KEGG	M00325	alpha-Hemolysin/cyclolysin transport system	H16A_02879	Cation/multidrug efflux system outer membrane	15.04	18.86	19.12	-3.82	-4.08	-0.26	-3.82	-4.08	-2.19	-2.46	-0.38	-2.95	-2.73	14.81
KEGG	M00095	C5 isoprenoid biosynthesis, mevalonate pathway	H16A_00170	Acetyl-CoA acetyltransferase	20.79	21.59	21.35	-0.8	-0.56	0.24	-0.8	-0.56	0.24	0.38	0.25	0.22	0.23	14.81
KEGG	M00095	C5 isoprenoid biosynthesis, mevalonate pathway	H16A_01438	Acetyl-CoA acetyltransferase	23.2	24.22	24.19	-1.02	-0.99	0.03	-1.02	-0.99	0.06	0.03	-0.01	0.06	0.08	14.81
KEGG	M00095	C5 isoprenoid biosynthesis, mevalonate pathway	H16A_01445	Acetyl-CoA acetyltransferase	21.9	23.26	23.33	-1.36	-1.43	-0.07	-1.36	-1.43	-0.21	-0.32	-0.14	-0.26	-0.21	14.81
KEGG	M00095	C5 isoprenoid biosynthesis, mevalonate pathway	H16A_01528	Acetyl-CoA acetyltransferase	22.16	24.32	24.48	-2.16	-2.32	-0.16	-2.16	-2.32	-0.85	-1.04	-0.25	-1.12	-1.02	14.81
KEGG	M00095	C5 isoprenoid biosynthesis, mevalonate pathway	H16A_01713	Acetyl-CoA acetyltransferase		18.48	18.93	-18.48	-18.93	-0.45	-2.02	-2.35	-0.74	-1.06	-0.62	-0.73	-0.65	14.81
KEGG	M00016	Lysine biosynthesis, succinyl-DAP pathway, aspartate => lysine	H16A_01225	aspartate kinase	21.75	21.84	21.76	-0.09	-0.01	0.08	-0.09	-0.01	0.81	0.82	0.05	1.11	1.07	14.52
KEGG	M00016	Lysine biosynthesis, succinyl-DAP pathway, aspartate => lysine	H16A_02065	Aminotransferase, class I and II	17.99	18.49	18.26	-0.5	-0.27	0.23	-0.5	-0.27	0.48	0.61	0.24	0.56	0.55	14.52
KEGG	M00082	Fatty acid biosynthesis, initiation	H16A_01223	Acetyl-CoA carboxylase carboxyltransferase	17.27	19.45	19.33	-2.18	-2.06	0.12	-2.18	-2.06	-0.87	-0.83	0.1	-1.11	-1.01	14.52
KEGG	M00082	Fatty acid biosynthesis, initiation	H16A_03171	biotin carboxyl carrier protein of acetyl-CoA	15.98	20.22	20.56	-4.24	-4.58	-0.34	-4.24	-4.58	-2.53	-2.86	-0.48	-3.38	-3.13	14.52
KEGG	M00082	Fatty acid biosynthesis, initiation	H16A_03172	biotin carboxylase	19.9	21.65	21.63	-1.75	-1.73	0.02	-1.75	-1.73	-0.52	-0.56	-0.03	-0.74	-0.66	14.52
KEGG	M00307	Pyruvate oxidation, pyruvate => acetyl-CoA	H16A_01375	dihydrolipoamide acetyltransferase (E2)	17.65	20.06	19.79	-2.41	-2.14	0.27	-2.41	-2.14	-1.06	-0.9	0.29	-1.13	-1.03	14.52
KEGG	M00026	Histidine biosynthesis, PRPP => histidine	H16A_03409	Phosphoribosyl-AMP cyclohydrolase		16.22	16.37	-16.22	-16.37	-0.15	0.24	0.21	1.08	1	-0.24	1.25	1.2	14.52
KEGG	M00026	Histidine biosynthesis, PRPP => histidine	H16A_03411	Phosphoribosylformimino-5-aminoimidazole	18.42	19.99	20.21	-1.57	-1.79	-0.22	-1.57	-1.79	-0.38	-0.61	-0.33	-0.42	-0.36	14.52
KEGG	M00026	Histidine biosynthesis, PRPP => histidine	H16A_03412	Glutamine Amidotransferase	16.39			16.39	16.39		-1.22	-1.16	-0.1	-0.1		-0.14	-0.1	14.52
KEGG	M00026	Histidine biosynthesis, PRPP => histidine	H16A_03414	Imidazoleglycerol-phosphate dehydratase	16.2	19.19	19.36	-2.99	-3.16	-0.17	-2.99	-3.16	-1.52	-1.72	-0.27	-2.05	-1.89	14.52
KEGG	M00026	Histidine biosynthesis, PRPP => histidine	H16A_03415	Histidinol-phosphate transaminase	18.22	17.69	17.22	0.53	1	0.47	0.53	1	1.31	1.64	0.54	1.61	1.53	14.26
KEGG	M00026	Histidine biosynthesis, PRPP => histidine	H16A_03417	ATP phosphoribosyltransferase	18.13	19.68	19.57	-1.55	-1.44	0.11	-1.55	-1.44	-0.36	-0.33	0.09	-0.41	-0.36	14.26
KEGG	M00126	Tetrahydrofolate biosynthesis, GTP => THF	H16A_02610	folylpolyglutamate synthase	16.1			16.1	16.1		-1.51	-1.45	-0.33	-0.34		-0.47	-0.41	14.26
KEGG	M00126	Tetrahydrofolate biosynthesis, GTP => THF	H16A_02704	dihydrofolate reductase	16.48			16.48	16.48		-1.13	-1.07	-0.02	-0.03		-0.04	-0.01	14.26
KEGG	M00126	Tetrahydrofolate biosynthesis, GTP => THF	H16A_03082	7	15.07	17.2	17.84	-2.13	-2.77	-0.64	-2.13	-2.77	-0.83	-1.4	-0.86	-0.85	-0.77	14.26
KEGG	M00126	Tetrahydrofolate biosynthesis, GTP => THF	H16B_01967	GTP cyclohydrolase I		15.07	15.78	-15.07	-15.78	-0.71	1.39	0.8	2.01	1.48	-0.95	1.64	1.56	14.26
KEGG	M00010	Citrate cycle, first carbon oxidation, oxaloacetate => 2-oxoglutarate	H16A_02627	citrate synthase	24.3	24.35	24.1	-0.05	0.2	0.25	-0.05	0.2	0.85	0.99	0.27	1.06	1.02	14.26
KEGG	M00010	Citrate cycle, first carbon oxidation, oxaloacetate => 2-oxoglutarate	H16B_00568	aconitate hydratase 2	23.97	23.37	23.83	0.6	0.14	-0.46	0.6	0.14	1.37	0.94	-0.63	1.09	1.05	14.26
KEGG	M00010	Citrate cycle, first carbon oxidation, oxaloacetate => 2-oxoglutarate	H16B_01931	isocitrate dehydrogenase [NADP]	21.38	20.77	20.46	0.61	0.92	0.31	0.61	0.92	1.38	1.57	0.34	1.78	1.69	14.26
KEGG	M00172	C4-dicarboxylic acid cycle, NADP - malic enzyme type	H16A_01002	malic enzyme (NADP)	22.85	23.54	23.61	-0.69	-0.76	-0.07	-0.69	-0.76	0.33	0.22	-0.14	0.27	0.28	14.26
KEGG	M00230	Glutamate/aspartate transport system	H16A_00771	ABC-type transporter, periplasmic component:	16.12	18.44	18.33	-2.32	-2.21	0.11	-2.32	-2.21	-0.98	-0.95	0.09	-1.28	-1.17	14.02
KEGG	M00230	Glutamate/aspartate transport system	H16B_01634	ABC-type transporter, periplasmic component:	18.29	18.14	18.03	0.15	0.26	0.11	0.15	0.26	1.01	1.04	0.09	1.37	1.31	14.02
KEGG	M00190	Iron(III) transport system	H16A_00759	ABC-type transporter, periplasmic component:	22.02	24.43	24.09	-2.41	-2.07	0.34	-2.41	-2.07	-1.06	-0.84	0.38	-1.01	-0.92	13.96
KEGG	M00611	Oxygenic photosynthesis in plants and cyanobacteria	PHG_00417	3-phosphoglycerate kinase	20.5	22.02	21.94	-1.52	-1.44	0.08	-1.52	-1.44	-0.34	-0.33	0.05	-0.43	-0.37	13.82
KEGG	M00611	Oxygenic photosynthesis in plants and cyanobacteria	PHG_00420	transketolase	19.16	21.13	20.87	-1.97	-1.71	0.26	-1.97	-1.71	-0.7	-0.55	0.28	-0.64	-0.57	13.82
KEGG	M00611	Oxygenic photosynthesis in plants and cyanobacteria	H16A_00568	Fructose-bisphosphate aldolase	22.16	22.06	21.6	0.1	0.56	0.46	0.1	0.56	0.97	1.28	0.53	1.13	1.08	13.77
KEGG	M00611	Oxygenic photosynthesis in plants and cyanobacteria	H16A_03147	Transketolase	21.95	22.22	21.95	-0.27	0	0.27	-0.27	0	0.67	0.83	0.29	0.8	0.78	13.63
KEGG	M00611	Oxygenic photosynthesis in plants and cyanobacteria	H16B_01385	phosphoglycerate kinase	16.63	18.78	18.31	-2.15	-1.68	0.47	-2.15	-1.68	-0.85	-0.52	0.54	-0.51	-0.45	13.63
KEGG	M00611	Oxygenic photosynthesis in plants and cyanobacteria	H16B_01395	ribulose bisphosphate carboxylase large chain	19.34	20.97	20.75	-1.63	-1.41	0.22	-1.63	-1.41	-0.43	-0.31	0.23	-0.32	-0.27	13.63
KEGG	M00007	Pentose phosphate pathway, non-oxidative phase, fructose 6P => ribose 5P	PHG_00420	transketolase	19.16	21.13	20.87	-1.97	-1.71	0.26	-1.97	-1.71	-0.7	-0.55	0.28	-0.64	-0.57	13.63
KEGG	M00007	Pentose phosphate pathway, non-oxidative phase, fructose 6P => ribose 5P	H16A_02346	Transaldolase	18.67	20.13	20.01	-1.46	-1.34	0.12	-1.46	-1.34	-0.29	-0.25	0.1	-0.29	-0.24	13.63
KEGG	M00007	Pentose phosphate pathway, non-oxidative phase, fructose 6P => ribose 5P	H16A_03147	Transketolase	21.95	22.22	21.95	-0.27	0	0.27	-0.27	0	0.67	0.83	0.29	0.8	0.78	13.63
KEGG	M00121	Heme biosynthesis, glutamate => protoheme/siroheme	H16A_00734	Glutamate-1-semialdehyde 2,1-aminomutase	19.37	19.79	19.33	-0.42	0.04	0.46	-0.42	0.04	0.55	0.86	0.53	0.54	0.53	13.63
KEGG	M00121	Heme biosynthesis, glutamate => protoheme/siroheme	H16A_02403	Glutamyl-tRNA synthetase	18.76	19	18.97	-0.24	-0.21	0.03	-0.24	-0.21	0.69	0.66	-0.01	0.95	0.92	13.63
KEGG	M00121	Heme biosynthesis, glutamate => protoheme/siroheme	H16A_03633	uroporphyrinogen decarboxylase	15.76	18.27	18.34	-2.51	-2.58	-0.07	-2.51	-2.58	-1.14	-1.25	-0.14	-1.57	-1.44	13.63
KEGG	M00144	NADH:quinone oxidoreductase, prokaryotes	H16A_01053	NADH dehydrogenase chain D	21.32	21.24	20.82	0.08	0.5	0.42	0.08	0.5	0.95	1.23	0.48	1.12	1.07	13.63
KEGG	M00144	NADH:quinone oxidoreductase, prokaryotes	H16A_01054	NADH dehydrogenase chain E	15.86			15.86	15.86		-1.75	-1.69	-0.52	-0.53		-0.74	-0.66	13.63
KEGG	M00144	NADH:quinone oxidoreductase, prokaryotes	H16A_01055	NADH dehydrogenase chain F	20.81	20.94	20.65	-0.13	0.16	0.29	-0.13	0.16	0.78	0.96	0.32	0.95	0.92	13.63
KEGG	M00144	NADH:quinone oxidoreductase, prokaryotes	H16A_01057	NADH dehydrogenase chain H	16.02			16.02	16.02		-1.59	-1.53	-0.4	-0.4		-0.57	-0.5	13.63
KEGG	M00144	NADH:quinone oxidoreductase, prokaryotes	H16A_01059	NADH dehydrogenase chain J	17.69	17.88	17.92	-0.19	-0.23	-0.04	-0.19	-0.23	0.73	0.65	-0.1	0.89	0.86	13.63
KEGG	M00144	NADH:quinone oxidoreductase, prokaryotes	H16A_01061	NADH dehydrogenase chain L	18.49	17.98	17.22	0.51	1.27	0.76	0.51	1.27	1.3	1.85	0.91	1.44	1.37	13.55
KEGG	M00144	NADH:quinone oxidoreductase, prokaryotes	H16A_01062	NADH dehydrogenase chain M	17.15			17.15	17.15		-0.46	-0.4	0.52	0.51		0.73	0.71	13.55
KEGG	M00607	Glycerol transport system	H16A_02498	ABC-type sugar transporter, periplasmic	21.38	19.43	19.71	1.95	1.67	-0.28	1.95	1.67	2.46	2.18	-0.41	2.92	2.76	13.55
KEGG	M00607	Glycerol transport system	H16A_02502	ABC-type transporter, ATPase component: CUT1	17.96			17.96	17.96		0.35	0.41	1.17	1.16		1.65	1.57	13.55
KEGG	M00331	Type II general secretion system	H16A_03543	general secretion pathway protein D		19.27	19.54	-19.27	-19.54	-0.27	-2.81	-2.96	-1.38	-1.56	-0.39	-1.73	-1.59	13.55
KEGG	M00019	Valine/isoleucine biosynthesis, pyruvate => valine / 2-oxobutanoate => isoleucine	H16A_01035	acetolactate synthase III (valine sensitive)	22.39	20.91	21.17	1.48	1.22	-0.26	1.48	1.22	2.08	1.81	-0.38	2.41	2.28	13.54
KEGG	M00019	Valine/isoleucine biosynthesis, pyruvate => valine / 2-oxobutanoate => isoleucine	H16A_01037	Ketol-acid reductoisomerase	24.4	23.65	24.07	0.75	0.33	-0.42	0.75	0.33	1.49	1.1	-0.58	1.33	1.27	13.54
KEGG	M00019	Valine/isoleucine biosynthesis, pyruvate => valine / 2-oxobutanoate => isoleucine	H16A_02231	acetolactate synthase large subunit	17.21	19.14	19.05	-1.93	-1.84	0.09	-1.93	-1.84	-0.67	-0.65	0.06	-0.88	-0.79	13.54
KEGG	M00019	Valine/isoleucine biosynthesis, pyruvate => valine / 2-oxobutanoate => isoleucine	H16B_00313	acetolactate synthase large subunit (TPP	16.39	16.04	15.44	0.35	0.95	0.6	0.35	0.95	1.17	1.6	0.71	1.34	1.28	13.54
KEGG	M00643	Multidrug resistance, efflux pump MexXY-OprM	H16A_03731	outer membrane efflux protein	20.28	22.35	21.96	-2.07	-1.68	0.39	-2.07	-1.68	-0.78	-0.52	0.44	-0.54	-0.48	13.54
KEGG	M00118	Glutathione biosynthesis, glutamate => glutathione	H16A_00322	Gamma-glutamate-cysteine ligase	17.84	19.9	19.67	-2.06	-1.83	0.23	-2.06	-1.83	-0.77	-0.65	0.24	-0.79	-0.71	13.54
KEGG	M00050	Guanine ribonucleotide biosynthesis IMP => GDP,GTP	H16A_00567	pyruvate kinase	18.47	20.71	20.66	-2.24	-2.19	0.05	-2.24	-2.19	-0.92	-0.94	0.01	-1.31	-1.2	13.54
KEGG	M00050	Guanine ribonucleotide biosynthesis IMP => GDP,GTP	H16A_02030	Inosine-5'-monophosphate dehydrogenase	21.92	22.68	22.43	-0.76	-0.51	0.25	-0.76	-0.51	0.27	0.42	0.27	0.25	0.26	13.54
KEGG	M00050	Guanine ribonucleotide biosynthesis IMP => GDP,GTP	H16A_02368	nucleoside diphosphate kinase	21.81	21.9	21.72	-0.09	0.09	0.18	-0.09	0.09	0.81	0.9	0.18	1.05	1.01	13.54
KEGG	M00362	Nucleotide sugar biosynthesis, prokaryotes	H16A_00262	UDP-N-acetylglucosamine	17.51	19.42	19.2	-1.91	-1.69	0.22	-1.91	-1.69	-0.65	-0.53	0.23	-0.63	-0.56	13.54
KEGG	M00362	Nucleotide sugar biosynthesis, prokaryotes	H16A_02905	Mannose-1-phosphate guanylyltransferase	20.43	20.53	20.3	-0.1	0.13	0.23	-0.1	0.13	0.81	0.94	0.24	1.02	0.98	13.47
KEGG	M00614	Anoxygenic photosynthesis in green sulfur bacteria	H16A_00547	Succinyl-CoA synthetase beta chain	23.85	23.85	23.72	0	0.13	0.13	0	0.13	0.89	0.94	0.11	1.19	1.14	13.47
KEGG	M00614	Anoxygenic photosynthesis in green sulfur bacteria	H16A_01251	pyruvate carboxylase		15.21	15.28	-15.21	-15.28	-0.07	1.25	1.3	1.9	1.88	-0.14	2.55	2.41	13.47
KEGG	M00614	Anoxygenic photosynthesis in green sulfur bacteria	H16A_02038	phosphoenolpyruvate synthase	23.44	22.89	23.09	0.55	0.35	-0.2	0.55	0.35	1.33	1.11	-0.3	1.46	1.39	13.41
KEGG	M00614	Anoxygenic photosynthesis in green sulfur bacteria	H16A_02528	fumarate hydratase class I	22.49	22.89	22.89	-0.4	-0.4	0	-0.4	-0.4	0.56	0.51	-0.05	0.71	0.69	13.28
KEGG	M00614	Anoxygenic photosynthesis in green sulfur bacteria	H16A_02630	succinate dehydrogenase (flavoprotein subunit)	23.4	23.92	23.61	-0.52	-0.21	0.31	-0.52	-0.21	0.47	0.66	0.34	0.5	0.5	13.28
KEGG	M00614	Anoxygenic photosynthesis in green sulfur bacteria	H16A_02634	malate dehydrogenase	24.15	24.46	24.16	-0.31	-0.01	0.3	-0.31	-0.01	0.64	0.82	0.33	0.74	0.72	13.28
KEGG	M00614	Anoxygenic photosynthesis in green sulfur bacteria	H16B_00568	aconitate hydratase 2	23.97	23.37	23.83	0.6	0.14	-0.46	0.6	0.14	1.37	0.94	-0.63	1.09	1.05	13.28
KEGG	M00614	Anoxygenic photosynthesis in green sulfur bacteria	H16B_01931	isocitrate dehydrogenase [NADP]	21.38	20.77	20.46	0.61	0.92	0.31	0.61	0.92	1.38	1.57	0.34	1.78	1.69	13.22
KEGG	M00135	GABA biosynthesis, eukaryotes, putrescine => GABA	H16A_00232	NAD-dependent aldehyde dehydrogenase		19.62	19.25	-19.62	-19.25	0.37	-3.16	-2.67	-1.66	-1.32	0.42	-1.74	-1.6	13.02
KEGG	M00183	RNA polymerase, bacteria	H16A_03496	DNA-directed RNA polymerase beta prime subunit	23.55	24.05	23.93	-0.5	-0.38	0.12	-0.5	-0.38	0.48	0.52	0.1	0.62	0.61	13.02
KEGG	M00239	Peptides/nickel transport system	H16A_02642	ABC-type transporter, periplasmic component:		19.98	19.68	-19.98	-19.68	0.3	-3.52	-3.1	-1.95	-1.67	0.33	-2.27	-2.09	13.02
KEGG	M00239	Peptides/nickel transport system	H16A_02949	ABC-type transporter, periplasmic component:		19.03	19.83	-19.03	-19.83	-0.8	-2.57	-3.25	-1.19	-1.79	-1.06	-1.19	-1.08	13.02
KEGG	M00087	beta-Oxidation	H16A_01068	Acyl-CoA dehydrogenase	21.72	23.8	23.83	-2.08	-2.11	-0.03	-2.08	-2.11	-0.79	-0.87	-0.09	-1.09	-0.99	13.02
KEGG	M00087	beta-Oxidation	H16A_01091	FadE2-like Acyl-CoA dehydrogenase (ACAD)	19.4	22.76	23.25	-3.36	-3.85	-0.49	-3.36	-3.85	-1.82	-2.27	-0.67	-2.3	-2.12	13.02
KEGG	M00087	beta-Oxidation	H16A_01526	Enoyl-CoA	24.03	25.84	25.91	-1.81	-1.88	-0.07	-1.81	-1.88	-0.57	-0.69	-0.14	-0.77	-0.69	13.02
KEGG	M00087	beta-Oxidation	H16A_01530	Acyl-CoA dehydrogenase	17.54	21.28	21.16	-3.74	-3.62	0.12	-3.74	-3.62	-2.13	-2.09	0.1	-2.89	-2.67	13.02
KEGG	M00087	beta-Oxidation	H16A_03307	putative enoyl-CoA hydratase	18.99	21.22	21	-2.23	-2.01	0.22	-2.23	-2.01	-0.91	-0.79	0.23	-1	-0.91	13.02
KEGG	M00087	beta-Oxidation	H16B_00200	Beta-ketoadipyl CoA thiolase	18.56	17.54	16.64	1.02	1.92	0.9	1.02	1.92	1.71	2.38	1.09	1.94	1.84	13.02
KEGG	M00237	Branched-chain amino acid transport system	H16A_02257	ABC-type transporter, periplasmic component		20.74	20.49	-20.74	-20.49	0.25	-4.28	-3.91	-2.56	-2.32	0.27	-3.21	-2.97	13.02
KEGG	M00237	Branched-chain amino acid transport system	H16A_02622	ABC-type transporter, ATPase component: HAAT	16.63			16.63	16.63		-0.98	-0.92	0.1	0.09		0.13	0.15	13.02
KEGG	M00237	Branched-chain amino acid transport system	H16A_02623	ABC-type transporter, ATPase component: HAAT	15.4			15.4	15.4		-2.21	-2.15	-0.9	-0.9		-1.27	-1.16	13.02
KEGG	M00237	Branched-chain amino acid transport system	H16A_02626	ABC-type transporter, periplasmic component:	22.18	22.95	22.88	-0.77	-0.7	0.07	-0.77	-0.7	0.27	0.27	0.04	0.35	0.36	13.02
KEGG	M00237	Branched-chain amino acid transport system	H16A_03003	ABC-type transporter, periplasmic component:		19.35	19.47	-19.35	-19.47	-0.12	-2.89	-2.89	-1.44	-1.5	-0.2	-1.9	-1.75	13.02
KEGG	M00237	Branched-chain amino acid transport system	H16A_03028	ABC-type transporter, permease component: HAAT	14.6			14.6	14.6		-3.01	-2.95	-1.54	-1.55		-2.18	-2.01	13.02
KEGG	M00237	Branched-chain amino acid transport system	H16A_03630	ABC-type transporter, periplasmic component:	20.88	22.65	22.9	-1.77	-2.02	-0.25	-1.77	-2.02	-0.54	-0.8	-0.37	-0.63	-0.56	12.97
KEGG	M00237	Branched-chain amino acid transport system	H16A_03660	ABC-type transporter, periplasmic component		18.9	18.46	-18.9	-18.46	0.44	-2.44	-1.88	-1.08	-0.69	0.51	-0.82	-0.74	12.94
KEGG	M00237	Branched-chain amino acid transport system	H16B_02008	ABC-type transporter, periplasmic component:	16.41			16.41	16.41		-1.2	-1.14	-0.08	-0.09		-0.12	-0.08	12.89
KEGG	M00237	Branched-chain amino acid transport system	H16B_02041	ABC-type transporter, periplasmic component:		21.26	21.72	-21.26	-21.72	-0.46	-4.8	-5.14	-2.98	-3.31	-0.63	-3.88	-3.6	12.84
KEGG	M00119	Pantothenate biosynthesis, valine/L-aspartate => pantothenate	H16A_03084	ketopantoate hydroxymethyltransferase	19.89	21.23	21.27	-1.34	-1.38	-0.04	-1.34	-1.38	-0.19	-0.28	-0.1	-0.25	-0.21	12.84
KEGG	M00432	Leucine biosynthesis, 2-oxoisovalerate => 2-oxoisocaproate	H16A_01041	2-Isopropylmalate synthase	20.75	21.03	21	-0.28	-0.25	0.03	-0.28	-0.25	0.66	0.63	-0.01	0.9	0.87	12.84
KEGG	M00432	Leucine biosynthesis, 2-oxoisovalerate => 2-oxoisocaproate	H16A_02619	3-Isopropylmalate dehydrogenase	20.69	19.79	19.77	0.9	0.92	0.02	0.9	0.92	1.61	1.57	-0.03	2.22	2.1	12.84
KEGG	M00432	Leucine biosynthesis, 2-oxoisovalerate => 2-oxoisocaproate	H16A_02620	3-Isopropylmalate dehydratase small subunit	19.22	20.01	19.89	-0.79	-0.67	0.12	-0.79	-0.67	0.25	0.29	0.1	0.29	0.3	12.75
KEGG	M00432	Leucine biosynthesis, 2-oxoisovalerate => 2-oxoisocaproate	H16A_02621	3-Isopropylmalate dehydratase large subunit	21.19	21.08	20.92	0.11	0.27	0.16	0.11	0.27	0.98	1.05	0.15	1.3	1.24	12.75
KEGG	M00013	Malonate semialdehyde pathway, propanoyl-CoA => Acetyl-CoA	H16A_00273	Methylmalonate-semialdehyde dehydrogenase	16.89	19.23	18.96	-2.34	-2.07	0.27	-2.34	-2.07	-1	-0.84	0.29	-1.04	-0.94	12.75
KEGG	M00013	Malonate semialdehyde pathway, propanoyl-CoA => Acetyl-CoA	H16A_01068	Acyl-CoA dehydrogenase	21.72	23.8	23.83	-2.08	-2.11	-0.03	-2.08	-2.11	-0.79	-0.87	-0.09	-1.09	-0.99	12.71
KEGG	M00013	Malonate semialdehyde pathway, propanoyl-CoA => Acetyl-CoA	H16A_01091	FadE2-like Acyl-CoA dehydrogenase (ACAD)	19.4	22.76	23.25	-3.36	-3.85	-0.49	-3.36	-3.85	-1.82	-2.27	-0.67	-2.3	-2.12	12.71
KEGG	M00013	Malonate semialdehyde pathway, propanoyl-CoA => Acetyl-CoA	H16A_01530	Acyl-CoA dehydrogenase	17.54	21.28	21.16	-3.74	-3.62	0.12	-3.74	-3.62	-2.13	-2.09	0.1	-2.89	-2.67	12.71
KEGG	M00013	Malonate semialdehyde pathway, propanoyl-CoA => Acetyl-CoA	H16A_03664	Methylmalonate-semialdehyde dehydrogenase		16.37	16.68	-16.37	-16.68	-0.31	0.09	-0.1	0.96	0.75	-0.44	0.82	0.79	12.71
KEGG	M00013	Malonate semialdehyde pathway, propanoyl-CoA => Acetyl-CoA	H16B_01191	Methylmalonate-semialdehyde dehydrogenase	18.73	19.74	19.67	-1.01	-0.94	0.07	-1.01	-0.94	0.07	0.07	0.04	0.06	0.08	12.69
KEGG	M00020	Serine biosynthesis, glycerate-3P => serine	H16A_01452	phosphoserine phosphatase	18.63	18.33	17.62	0.3	1.01	0.71	0.3	1.01	1.13	1.65	0.85	1.23	1.18	12.57
KEGG	M00140	C1-unit interconversion, prokaryotes	H16A_02834	Glycine/serine hydroxymethyltransferase	21.94	21.78	21.6	0.16	0.34	0.18	0.16	0.34	1.02	1.1	0.18	1.34	1.28	12.57
KEGG	M00348	Glutathione transport system	H16A_02100	ABC-type transporter, periplasmic component:	16.93	20.08	19.58	-3.15	-2.65	0.5	-3.15	-2.65	-1.65	-1.31	0.58	-1.58	-1.45	12.57
KEGG	M00178	Ribosome, bacteria	H16A_00371	LSU ribosomal protein L25	22.44	22.18	22.15	0.26	0.29	0.03	0.26	0.29	1.1	1.06	-0.01	1.52	1.45	12.57
KEGG	M00178	Ribosome, bacteria	H16A_00482	LSU ribosomal protein L13	22.43	21.61	21.76	0.82	0.67	-0.15	0.82	0.67	1.55	1.37	-0.24	1.85	1.76	12.57
KEGG	M00178	Ribosome, bacteria	H16A_00483	SSU ribosomal protein S9	21.76	22.5	22.25	-0.74	-0.49	0.25	-0.74	-0.49	0.29	0.44	0.27	0.28	0.29	12.53
KEGG	M00178	Ribosome, bacteria	H16A_00798	SSU ribosomal protein S1	23.75	24.47	24.19	-0.72	-0.44	0.28	-0.72	-0.44	0.31	0.48	0.3	0.3	0.31	12.53
KEGG	M00178	Ribosome, bacteria	H16A_00894	SSU ribosomal protein S16	21.35	22.04	21.78	-0.69	-0.43	0.26	-0.69	-0.43	0.33	0.48	0.28	0.33	0.34	12.46
KEGG	M00178	Ribosome, bacteria	H16A_02055	SSU ribosomal protein S2	22.78	22.84	23.13	-0.06	-0.35	-0.29	-0.06	-0.35	0.84	0.55	-0.42	0.62	0.61	12.44
KEGG	M00178	Ribosome, bacteria	H16A_02279	SSU ribosomal protein S6	20.83	20.78	20.56	0.05	0.27	0.22	0.05	0.27	0.93	1.05	0.23	1.19	1.14	12.43
KEGG	M00178	Ribosome, bacteria	H16A_02571	LSU ribosomal protein L32	20.97	20.19	19.95	0.78	1.02	0.24	0.78	1.02	1.52	1.65	0.25	2.02	1.92	12.43
KEGG	M00178	Ribosome, bacteria	H16A_03034	LSU ribosomal protein L28	21.49	20.94	20.56	0.55	0.93	0.38	0.55	0.93	1.33	1.58	0.43	1.68	1.6	12.43
KEGG	M00178	Ribosome, bacteria	H16A_03459	SSU ribosomal protein S4	22.58	22.81	23.02	-0.23	-0.44	-0.21	-0.23	-0.44	0.7	0.48	-0.32	0.56	0.55	12.43
KEGG	M00178	Ribosome, bacteria	H16A_03461	SSU ribosomal protein S13	21.52	20.55	21.1	0.97	0.42	-0.55	0.97	0.42	1.67	1.17	-0.75	1.36	1.3	12.43
KEGG	M00178	Ribosome, bacteria	H16A_03466	LSU ribosomal protein L30	20.98	21.8	21.71	-0.82	-0.73	0.09	-0.82	-0.73	0.23	0.24	0.06	0.28	0.29	12.21
KEGG	M00178	Ribosome, bacteria	H16A_03467	SSU ribosomal protein S5	21.81	21.13	21.47	0.68	0.34	-0.34	0.68	0.34	1.44	1.1	-0.48	1.38	1.32	12.21
KEGG	M00178	Ribosome, bacteria	H16A_03468	LSU ribosomal protein L18	22.27	22.39	22.1	-0.12	0.17	0.29	-0.12	0.17	0.79	0.97	0.32	0.96	0.93	12.21
KEGG	M00178	Ribosome, bacteria	H16A_03469	LSU ribosomal protein L6P	23.02	22.76	22.74	0.26	0.28	0.02	0.26	0.28	1.1	1.06	-0.03	1.5	1.43	12.2
KEGG	M00178	Ribosome, bacteria	H16A_03470	SSU ribosomal protein S8	21.04	20.94	21.17	0.1	-0.13	-0.23	0.1	-0.13	0.97	0.73	-0.34	0.91	0.88	12.19
KEGG	M00178	Ribosome, bacteria	H16A_03472	LSU ribosomal protein L5	22.95	22.9	22.69	0.05	0.26	0.21	0.05	0.26	0.93	1.04	0.22	1.2	1.15	12.18
KEGG	M00178	Ribosome, bacteria	H16A_03475	SSU ribosomal protein S17	20.28	20.71	20.88	-0.43	-0.6	-0.17	-0.43	-0.6	0.54	0.35	-0.27	0.4	0.4	12.18
KEGG	M00178	Ribosome, bacteria	H16A_03476	LSU ribosomal protein L29	21.32	21.47	21.51	-0.15	-0.19	-0.04	-0.15	-0.19	0.77	0.68	-0.1	0.94	0.91	12.16
KEGG	M00178	Ribosome, bacteria	H16A_03477	LSU ribosomal protein L16	22.09	21.84	22.01	0.25	0.08	-0.17	0.25	0.08	1.09	0.9	-0.27	1.17	1.12	12.16
KEGG	M00178	Ribosome, bacteria	H16A_03478	SSU ribosomal protein S3	22.47	22.71	22.53	-0.24	-0.06	0.18	-0.24	-0.06	0.69	0.78	0.18	0.88	0.85	12.12
KEGG	M00178	Ribosome, bacteria	H16A_03479	LSU ribosomal protein L22	21.44	21.42	21.45	0.02	-0.01	-0.03	0.02	-0.01	0.9	0.82	-0.09	1.14	1.09	12.12
KEGG	M00178	Ribosome, bacteria	H16A_03481	LSU ribosomal protein L2	22.79	22.97	22.77	-0.18	0.02	0.2	-0.18	0.02	0.74	0.85	0.2	0.95	0.92	12.06
KEGG	M00178	Ribosome, bacteria	H16A_03482	LSU ribosomal protein L23	22.34	22.65	22.44	-0.31	-0.1	0.21	-0.31	-0.1	0.64	0.75	0.22	0.79	0.77	11.96
KEGG	M00178	Ribosome, bacteria	H16A_03483	LSU ribosomal protein L4	23.09	23.81	23.59	-0.72	-0.5	0.22	-0.72	-0.5	0.31	0.43	0.23	0.32	0.33	11.96
KEGG	M00178	Ribosome, bacteria	H16A_03484	LSU ribosomal protein L3	22.82	22.79	22.39	0.03	0.43	0.4	0.03	0.43	0.91	1.18	0.46	1.07	1.03	11.96
KEGG	M00178	Ribosome, bacteria	H16A_03493	SSU ribosomal protein S7	22.44	22.35	22.31	0.09	0.13	0.04	0.09	0.13	0.96	0.94	0	1.34	1.28	11.96
KEGG	M00178	Ribosome, bacteria	H16A_03498	LSU ribosomal protein L7/L12	21.91	22.28	22.53	-0.37	-0.62	-0.25	-0.37	-0.62	0.59	0.33	-0.37	0.34	0.35	11.96
KEGG	M00083	Fatty acid biosynthesis, elongation	H16A_02565	3-Oxoacyl-(acyl-carrier-protein) synthase	20.81	21.25	21.34	-0.44	-0.53	-0.09	-0.44	-0.53	0.53	0.4	-0.16	0.52	0.51	11.96
KEGG	M00083	Fatty acid biosynthesis, elongation	H16A_02567	3-Oxoacyl-[acyl-carrier-protein] reductase	20.1	20.81	20.78	-0.71	-0.68	0.03	-0.71	-0.68	0.31	0.28	-0.01	0.41	0.41	11.69
KEGG	M00001	Glycolysis (Embden-Meyerhof pathway), glucose => pyruvate	PHG_00417	3-phosphoglycerate kinase	20.5	22.02	21.94	-1.52	-1.44	0.08	-1.52	-1.44	-0.34	-0.33	0.05	-0.43	-0.37	11.69
KEGG	M00001	Glycolysis (Embden-Meyerhof pathway), glucose => pyruvate	H16A_00567	pyruvate kinase	18.47	20.71	20.66	-2.24	-2.19	0.05	-2.24	-2.19	-0.92	-0.94	0.01	-1.31	-1.2	11.69
KEGG	M00001	Glycolysis (Embden-Meyerhof pathway), glucose => pyruvate	H16A_00568	Fructose-bisphosphate aldolase	22.16	22.06	21.6	0.1	0.56	0.46	0.1	0.56	0.97	1.28	0.53	1.13	1.08	11.69
KEGG	M00001	Glycolysis (Embden-Meyerhof pathway), glucose => pyruvate	H16A_01047	triosephosphate isomerase	19.11	19.68	19.44	-0.57	-0.33	0.24	-0.57	-0.33	0.43	0.56	0.25	0.48	0.48	11.69
KEGG	M00001	Glycolysis (Embden-Meyerhof pathway), glucose => pyruvate	H16A_01188	phosphopyruvate hydratase	22.61	23.4	23.47	-0.79	-0.86	-0.07	-0.79	-0.86	0.25	0.14	-0.14	0.16	0.18	11.69
KEGG	M00001	Glycolysis (Embden-Meyerhof pathway), glucose => pyruvate	H16B_01385	phosphoglycerate kinase	16.63	18.78	18.31	-2.15	-1.68	0.47	-2.15	-1.68	-0.85	-0.52	0.54	-0.51	-0.45	11.66
KEGG	M00247	Putative ABC transport system	H16A_01397	ABC-type transporter, ATPase component	17.13	17.25	17.44	-0.12	-0.31	-0.19	-0.12	-0.31	0.79	0.58	-0.29	0.72	0.7	11.66
KEGG	M00247	Putative ABC transport system	H16A_01399	ABC-type transporter, periplasmic component	22.09	24.2	24.1	-2.11	-2.01	0.1	-2.11	-2.01	-0.81	-0.79	0.08	-1.06	-0.96	11.66
KEGG	M00166	Reductive pentose phosphate cycle, ribulose-5P => glyceraldehyde-3P	PHG_00417	3-phosphoglycerate kinase	20.5	22.02	21.94	-1.52	-1.44	0.08	-1.52	-1.44	-0.34	-0.33	0.05	-0.43	-0.37	11.57
KEGG	M00166	Reductive pentose phosphate cycle, ribulose-5P => glyceraldehyde-3P	H16B_01385	phosphoglycerate kinase	16.63	18.78	18.31	-2.15	-1.68	0.47	-2.15	-1.68	-0.85	-0.52	0.54	-0.51	-0.45	11.57
KEGG	M00166	Reductive pentose phosphate cycle, ribulose-5P => glyceraldehyde-3P	H16B_01395	ribulose bisphosphate carboxylase large chain	19.34	20.97	20.75	-1.63	-1.41	0.22	-1.63	-1.41	-0.43	-0.31	0.23	-0.32	-0.27	11.57
KEGG	M00308	Semi-phosphorylative Entner-Doudoroff pathway, gluconate => glycerate-3P	PHG_00417	3-phosphoglycerate kinase	20.5	22.02	21.94	-1.52	-1.44	0.08	-1.52	-1.44	-0.34	-0.33	0.05	-0.43	-0.37	11.57
KEGG	M00308	Semi-phosphorylative Entner-Doudoroff pathway, gluconate => glycerate-3P	H16B_01385	phosphoglycerate kinase	16.63	18.78	18.31	-2.15	-1.68	0.47	-2.15	-1.68	-0.85	-0.52	0.54	-0.51	-0.45	11.57
KEGG	M00438	Nitrate/nitrite transport system	H16A_00358	ABC-type transporter, permease component: NitT	14.86			14.86	14.86		-2.75	-2.69	-1.33	-1.34		-1.89	-1.74	11.57
KEGG	M00438	Nitrate/nitrite transport system	H16A_00359	ABC-type transporter, periplasmic component:	19.72	22.38	22.16	-2.66	-2.44	0.22	-2.66	-2.44	-1.26	-1.14	0.23	-1.49	-1.36	11.57
KEGG	M00335	Sec (secretion) system	H16A_00363	signal recognition particle receptor FtsY	15.52	17.76	18.2	-2.24	-2.68	-0.44	-2.24	-2.68	-0.92	-1.33	-0.61	-1.07	-0.97	11.57
KEGG	M00335	Sec (secretion) system	H16A_03114	protein translocase subunit YajC	17.77	21.89	21.7	-4.12	-3.93	0.19	-4.12	-3.93	-2.44	-2.34	0.19	-3.21	-2.97	11.57
KEGG	M00335	Sec (secretion) system	H16A_03116	preprotein translocase subunit SecF	18.21	18.11	18.44	0.1	-0.23	-0.33	0.1	-0.23	0.97	0.65	-0.47	0.74	0.72	11.57
KEGG	M00335	Sec (secretion) system	H16A_03264	preprotein translocase subunit SecA	21.19	21.43	21.27	-0.24	-0.08	0.16	-0.24	-0.08	0.69	0.77	0.15	0.9	0.87	11.57
KEGG	M00335	Sec (secretion) system	H16A_03744	inner membrane protein	20.66	21.31	21.39	-0.65	-0.73	-0.08	-0.65	-0.73	0.36	0.24	-0.15	0.3	0.31	11.54
KEGG	M00375	Hydroxypropionate-hydroxybutylate cycle	H16A_00170	Acetyl-CoA acetyltransferase	20.79	21.59	21.35	-0.8	-0.56	0.24	-0.8	-0.56	0.24	0.38	0.25	0.22	0.23	11.54
KEGG	M00375	Hydroxypropionate-hydroxybutylate cycle	H16A_01223	Acetyl-CoA carboxylase carboxyltransferase	17.27	19.45	19.33	-2.18	-2.06	0.12	-2.18	-2.06	-0.87	-0.83	0.1	-1.11	-1.01	11.54
KEGG	M00375	Hydroxypropionate-hydroxybutylate cycle	H16A_01438	Acetyl-CoA acetyltransferase	23.2	24.22	24.19	-1.02	-0.99	0.03	-1.02	-0.99	0.06	0.03	-0.01	0.06	0.08	11.48
KEGG	M00375	Hydroxypropionate-hydroxybutylate cycle	H16A_01445	Acetyl-CoA acetyltransferase	21.9	23.26	23.33	-1.36	-1.43	-0.07	-1.36	-1.43	-0.21	-0.32	-0.14	-0.26	-0.21	11.34
KEGG	M00375	Hydroxypropionate-hydroxybutylate cycle	H16A_01526	Enoyl-CoA	24.03	25.84	25.91	-1.81	-1.88	-0.07	-1.81	-1.88	-0.57	-0.69	-0.14	-0.77	-0.69	11.34
KEGG	M00375	Hydroxypropionate-hydroxybutylate cycle	H16A_01528	Acetyl-CoA acetyltransferase	22.16	24.32	24.48	-2.16	-2.32	-0.16	-2.16	-2.32	-0.85	-1.04	-0.25	-1.12	-1.02	11.34
KEGG	M00375	Hydroxypropionate-hydroxybutylate cycle	H16A_01713	Acetyl-CoA acetyltransferase		18.48	18.93	-18.48	-18.93	-0.45	-2.02	-2.35	-0.74	-1.06	-0.62	-0.73	-0.65	11.34
KEGG	M00375	Hydroxypropionate-hydroxybutylate cycle	H16A_03171	biotin carboxyl carrier protein of acetyl-CoA	15.98	20.22	20.56	-4.24	-4.58	-0.34	-4.24	-4.58	-2.53	-2.86	-0.48	-3.38	-3.13	11.34
KEGG	M00375	Hydroxypropionate-hydroxybutylate cycle	H16A_03172	biotin carboxylase	19.9	21.65	21.63	-1.75	-1.73	0.02	-1.75	-1.73	-0.52	-0.56	-0.03	-0.74	-0.66	11.34
KEGG	M00048	Inosine monophosphate biosynthesis, PRPP + glutamine => IMP	H16A_00501	phosphoribosylaminoimidazole carboxamide	21.18	21.6	21.62	-0.42	-0.44	-0.02	-0.42	-0.44	0.55	0.48	-0.08	0.66	0.64	11.34
KEGG	M00048	Inosine monophosphate biosynthesis, PRPP + glutamine => IMP	H16A_02607	glutamine phosphoribosylpyrophosphate	19.23	20.78	20.97	-1.55	-1.74	-0.19	-1.55	-1.74	-0.36	-0.57	-0.29	-0.41	-0.36	11.34
KEGG	M00048	Inosine monophosphate biosynthesis, PRPP + glutamine => IMP	H16A_03124	adenylosuccinate lyase	20.75	19.77	19.44	0.98	1.31	0.33	0.98	1.31	1.68	1.89	0.37	2.19	2.07	11.34
KEGG	M00532	Photorespiration	H16A_02577	predicted phosphatase		16.57	16.92	-16.57	-16.92	-0.35	-0.11	-0.34	0.8	0.56	-0.49	0.53	0.52	11.34
KEGG	M00532	Photorespiration	H16A_02834	Glycine/serine hydroxymethyltransferase	21.94	21.78	21.6	0.16	0.34	0.18	0.16	0.34	1.02	1.1	0.18	1.34	1.28	11.34
KEGG	M00532	Photorespiration	H16A_03096	2-Hydroxy-acid oxidase, FAD-binding subunit		15.54	15.38	-15.54	-15.38	0.16	0.92	1.2	1.63	1.8	0.15	2.29	2.17	11.34
KEGG	M00532	Photorespiration	H16A_03109	Catalase	20.6	21.82	21.74	-1.22	-1.14	0.08	-1.22	-1.14	-0.1	-0.09	0.05	-0.09	-0.06	11.34
KEGG	M00532	Photorespiration	H16B_01395	ribulose bisphosphate carboxylase large chain	19.34	20.97	20.75	-1.63	-1.41	0.22	-1.63	-1.41	-0.43	-0.31	0.23	-0.32	-0.27	11.34
KEGG	M00252	Lipooligosaccharide transport system	H16A_02603	ABC-type transporter, permease component: LOSE		15.13	14.33	-15.13	-14.33	0.8	1.33	2.25	1.96	2.65	0.96	2.43	2.3	11.28
KEGG	M00555	Betaine biosynthesis, choline => betaine	H16A_01919	Putative Lactaldehyde dehydrogenase	20.22	20.64	20.81	-0.42	-0.59	-0.17	-0.42	-0.59	0.55	0.35	-0.27	0.41	0.41	11.27
KEGG	M00115	NAD biosynthesis, aspartate => NAD	H16A_03037	quinolinate phosphoribosyl transferase		17.28	17.28	-17.28	-17.28	0	-0.82	-0.7	0.23	0.27	-0.05	0.31	0.32	11.19
KEGG	M00115	NAD biosynthesis, aspartate => NAD	H16A_03038	quinolinate synthetase A protein		15.85	14.93	-15.85	-14.93	0.92	0.61	1.65	1.38	2.16	1.11	1.56	1.49	11.08
KEGG	M00051	Uridine monophosphate biosynthesis, glutamine (+ PRPP) => UMP	H16A_00479	Dihydroorotase	17.14	18.99	19.11	-1.85	-1.97	-0.12	-1.85	-1.97	-0.6	-0.76	-0.2	-0.79	-0.71	11.08
KEGG	M00051	Uridine monophosphate biosynthesis, glutamine (+ PRPP) => UMP	H16A_02913	aspartate carbamoyltransferase, catalytic chain	19.23	19.61	19.67	-0.38	-0.44	-0.06	-0.38	-0.44	0.58	0.48	-0.13	0.64	0.63	11.08
KEGG	M00023	Tryptophan biosynthesis, chorismate => tryptophan	H16A_00356	anthranilate phosphoribosyltransferase	16.97	19.21	19.19	-2.24	-2.22	0.02	-2.24	-2.22	-0.92	-0.96	-0.03	-1.3	-1.19	11.08
KEGG	M00023	Tryptophan biosynthesis, chorismate => tryptophan	H16A_02612	tryptophan synthase alpha chain	19.35	17.8	18.41	1.55	0.94	-0.61	1.55	0.94	2.14	1.59	-0.82	1.92	1.82	11.08
KEGG	M00023	Tryptophan biosynthesis, chorismate => tryptophan	H16A_02614	tryptophan synthase beta chain	20.58	19.6	18.95	0.98	1.63	0.65	0.98	1.63	1.68	2.15	0.77	2.03	1.93	11.08
KEGG	M00023	Tryptophan biosynthesis, chorismate => tryptophan	H16A_03321	anthranilate phosphoribosyltransferase		17.91	17.78	-17.91	-17.78	0.13	-1.45	-1.2	-0.28	-0.14	0.11	-0.21	-0.17	11.08
KEGG	M00361	Nucleotide sugar biosynthesis, eukaryotes	H16A_02905	Mannose-1-phosphate guanylyltransferase	20.43	20.53	20.3	-0.1	0.13	0.23	-0.1	0.13	0.81	0.94	0.24	1.02	0.98	11.06
KEGG	M00617	Methanogen	H16A_02525	Acetyl-coenzyme A synthetase	20.31	18.67	19.59	1.64	0.72	-0.92	1.64	0.72	2.21	1.41	-1.22	1.52	1.45	11.06
KEGG	M00617	Methanogen	H16B_00834	Acetate-CoA ligase	22.69	20.81	20.48	1.88	2.21	0.33	1.88	2.21	2.4	2.61	0.37	3.21	3.03	11.06
KEGG	M00617	Methanogen	H16B_01631	Phosphotransacetylase	19.27	19.8	19.81	-0.53	-0.54	-0.01	-0.53	-0.54	0.46	0.4	-0.06	0.56	0.55	11.06
KEGG	M00025	Tyrosine biosynthesis, chorismate => tyrosine	H16A_00794	prephenate dehydrogenase		18.07	17.96	-18.07	-17.96	0.11	-1.61	-1.38	-0.41	-0.28	0.09	-0.42	-0.36	11.06
KEGG	M00025	Tyrosine biosynthesis, chorismate => tyrosine	H16A_01151	tyrosine aminotransferase	21.84	22.73	22.74	-0.89	-0.9	-0.01	-0.89	-0.9	0.17	0.1	-0.06	0.14	0.16	11.06
KEGG	M00149	Succinate dehydrogenase, prokaryotes	H16A_02629	succinate dehydrogenase (Fe-S protein subunit)	22.32	22.19	22.13	0.13	0.19	0.06	0.13	0.19	0.99	0.98	0.03	1.37	1.31	11.06
KEGG	M00149	Succinate dehydrogenase, prokaryotes	H16A_02630	succinate dehydrogenase (flavoprotein subunit)	23.4	23.92	23.61	-0.52	-0.21	0.31	-0.52	-0.21	0.47	0.66	0.34	0.5	0.5	11.05
KEGG	M00525	Lysine biosynthesis, acetyl-DAP pathway, aspartate => lysine	H16A_01225	aspartate kinase	21.75	21.84	21.76	-0.09	-0.01	0.08	-0.09	-0.01	0.81	0.82	0.05	1.11	1.07	11.05
KEGG	M00535	Isoleucine biosynthesis, pyruvate => 2-oxobutanoate	H16A_02619	3-Isopropylmalate dehydrogenase	20.69	19.79	19.77	0.9	0.92	0.02	0.9	0.92	1.61	1.57	-0.03	2.22	2.1	10.97
KEGG	M00535	Isoleucine biosynthesis, pyruvate => 2-oxobutanoate	H16A_02620	3-Isopropylmalate dehydratase small subunit	19.22	20.01	19.89	-0.79	-0.67	0.12	-0.79	-0.67	0.25	0.29	0.1	0.29	0.3	10.97
KEGG	M00535	Isoleucine biosynthesis, pyruvate => 2-oxobutanoate	H16A_02621	3-Isopropylmalate dehydratase large subunit	21.19	21.08	20.92	0.11	0.27	0.16	0.11	0.27	0.98	1.05	0.15	1.3	1.24	10.77
KEGG	M00568	Catechol ortho-cleavage, catechol => 3-oxoadipate	H16B_01584	muconolactone delta-isomerase		18.75	19.3	-18.75	-19.3	-0.55	-2.29	-2.72	-0.96	-1.36	-0.75	-0.99	-0.9	10.77
KEGG	M00018	Threonine biosynthesis, aspartate => homoserine => threonine	H16A_01225	aspartate kinase	21.75	21.84	21.76	-0.09	-0.01	0.08	-0.09	-0.01	0.81	0.82	0.05	1.11	1.07	10.71
KEGG	M00018	Threonine biosynthesis, aspartate => homoserine => threonine	H16A_02265	threonine synthase	19.72	20.07	19.87	-0.35	-0.15	0.2	-0.35	-0.15	0.6	0.71	0.2	0.75	0.73	10.71
KEGG	M00018	Threonine biosynthesis, aspartate => homoserine => threonine	H16A_02266	homoserine dehydrogenase	21.09	21.53	21.7	-0.44	-0.61	-0.17	-0.44	-0.61	0.53	0.34	-0.27	0.39	0.39	10.71
KEGG	M00018	Threonine biosynthesis, aspartate => homoserine => threonine	H16A_02744	homoserine kinase type II (protein kinase fold)	15.27			15.27	15.27		-2.34	-2.28	-1	-1.01		-1.42	-1.3	10.71
KEGG	M00122	Cobalamin biosynthesis, cobinamide => cobalamin	H16A_02713	hypothetical protein	16.75			16.75	16.75		-0.86	-0.8	0.19	0.19		0.27	0.28	10.68
KEGG	M00122	Cobalamin biosynthesis, cobinamide => cobalamin	H16A_02969	Cob(I)alamin adenosyltransferase (BtuR)	16.3			16.3	16.3		-1.31	-1.25	-0.17	-0.18		-0.25	-0.21	10.68
KEGG	M00156	Cytochrome c oxidase, cbb3-type	H16A_02318	cbb3-type cytochrome oxidase, monoheme subunit	19.14	18.1	18.71	1.04	0.43	-0.61	1.04	0.43	1.73	1.18	-0.82	1.35	1.29	10.68
KEGG	M00156	Cytochrome c oxidase, cbb3-type	H16A_02319	cbb3-type cytochrome oxidase, subunit I	16.29			16.29	16.29		-1.32	-1.26	-0.18	-0.19		-0.26	-0.21	10.68
KEGG	M00113	Jasmonic acid biosynthesis	H16B_00200	Beta-ketoadipyl CoA thiolase	18.56	17.54	16.64	1.02	1.92	0.9	1.02	1.92	1.71	2.38	1.09	1.94	1.84	10.68
KEGG	M00323	Urea transport system	H16A_01075	ABC-type transporter, periplasmic component:	21.89	23.87	23.89	-1.98	-2	-0.02	-1.98	-2	-0.71	-0.78	-0.08	-0.98	-0.89	10.68
KEGG	M00127	Thiamine biosynthesis, AIR => thiamine-P/thiamine-2P	H16A_00239	thiamine monophosphate synthase	16.41	18.19	18.22	-1.78	-1.81	-0.03	-1.78	-1.81	-0.55	-0.63	-0.09	-0.75	-0.67	10.68
KEGG	M00357	Methanogenesis, acetate => methane	H16A_02525	Acetyl-coenzyme A synthetase	20.31	18.67	19.59	1.64	0.72	-0.92	1.64	0.72	2.21	1.41	-1.22	1.52	1.45	10.68
KEGG	M00357	Methanogenesis, acetate => methane	H16B_00834	Acetate-CoA ligase	22.69	20.81	20.48	1.88	2.21	0.33	1.88	2.21	2.4	2.61	0.37	3.21	3.03	10.64
KEGG	M00357	Methanogenesis, acetate => methane	H16B_01631	Phosphotransacetylase	19.27	19.8	19.81	-0.53	-0.54	-0.01	-0.53	-0.54	0.46	0.4	-0.06	0.56	0.55	10.64
KEGG	M00377	Reductive acetyl-CoA pathway (Wood-Ljungdahl pathway)	H16A_00246	5,10-Methylenetetrahydrofolate reductase	19.2	18.37	18.38	0.83	0.82	-0.01	0.83	0.82	1.56	1.49	-0.06	2.1	1.99	10.51
KEGG	M00565	Trehalose biosynthesis, D-glucose 1P => trehalose	H16A_01315	putative acyltransferase	17.04			17.04	17.04		-0.57	-0.51	0.43	0.42		0.6	0.59	10.51
KEGG	M00006	Pentose phosphate pathway, oxidative phase, glucose 6P => ribulose 5P	H16A_00316	Glucose-6-phosphate 1-dehydrogenase	16.56	16.55	16.64	0.01	-0.08	-0.09	0.01	-0.08	0.9	0.77	-0.16	1.04	1	10.51
KEGG	M00006	Pentose phosphate pathway, oxidative phase, glucose 6P => ribulose 5P	H16B_02566	Glucose-6-phosphate 1-dehydrogenase	16.69	19.33	19.84	-2.64	-3.15	-0.51	-2.64	-3.15	-1.24	-1.71	-0.7	-1.48	-1.36	10.51
KEGG	M00022	Shikimate pathway, phosphoenolpyruvate + erythrose-4P => chorismate	H16A_01122	3-Deoxy-D-arabino-heptulosonate 7-phosphate	20.81	20.86	20.54	-0.05	0.27	0.32	-0.05	0.27	0.85	1.05	0.35	1.03	0.99	10.51
KEGG	M00022	Shikimate pathway, phosphoenolpyruvate + erythrose-4P => chorismate	H16B_01076	3-Deoxy-D-arabino-heptulosonate 7-phosphate	15.54			15.54	15.54		-2.07	-2.01	-0.78	-0.79		-1.11	-1.01	10.51
KEGG	M00024	Phenylalanine biosynthesis, chorismate => phenylalanine	H16A_01151	tyrosine aminotransferase	21.84	22.73	22.74	-0.89	-0.9	-0.01	-0.89	-0.9	0.17	0.1	-0.06	0.14	0.16	10.51
KEGG	M00009	Citrate cycle (TCA cycle, Krebs cycle)	H16A_00547	Succinyl-CoA synthetase beta chain	23.85	23.85	23.72	0	0.13	0.13	0	0.13	0.89	0.94	0.11	1.19	1.14	10.51
KEGG	M00009	Citrate cycle (TCA cycle, Krebs cycle)	H16A_01358	Acetyl-CoA hydrolase	15.85			15.85	15.85		-1.76	-1.7	-0.53	-0.54		-0.76	-0.68	10.51
KEGG	M00009	Citrate cycle (TCA cycle, Krebs cycle)	H16A_02324	Dihydrolipoamide S-succinyltransferase (E2)	21.86	22.82	22.76	-0.96	-0.9	0.06	-0.96	-0.9	0.11	0.1	0.03	0.12	0.14	10.51
KEGG	M00009	Citrate cycle (TCA cycle, Krebs cycle)	H16A_02325	2-Oxoglutarate dehydrogenase (E1)	23.32	23.72	23.33	-0.4	-0.01	0.39	-0.4	-0.01	0.56	0.82	0.44	0.59	0.58	10.51
KEGG	M00009	Citrate cycle (TCA cycle, Krebs cycle)	H16A_02528	fumarate hydratase class I	22.49	22.89	22.89	-0.4	-0.4	0	-0.4	-0.4	0.56	0.51	-0.05	0.71	0.69	10.51
KEGG	M00009	Citrate cycle (TCA cycle, Krebs cycle)	H16A_02627	citrate synthase	24.3	24.35	24.1	-0.05	0.2	0.25	-0.05	0.2	0.85	0.99	0.27	1.06	1.02	10.51
KEGG	M00009	Citrate cycle (TCA cycle, Krebs cycle)	H16A_02629	succinate dehydrogenase (Fe-S protein subunit)	22.32	22.19	22.13	0.13	0.19	0.06	0.13	0.19	0.99	0.98	0.03	1.37	1.31	10.51
KEGG	M00009	Citrate cycle (TCA cycle, Krebs cycle)	H16A_02630	succinate dehydrogenase (flavoprotein subunit)	23.4	23.92	23.61	-0.52	-0.21	0.31	-0.52	-0.21	0.47	0.66	0.34	0.5	0.5	10.51
KEGG	M00009	Citrate cycle (TCA cycle, Krebs cycle)	H16A_02634	malate dehydrogenase	24.15	24.46	24.16	-0.31	-0.01	0.3	-0.31	-0.01	0.64	0.82	0.33	0.74	0.72	10.51
KEGG	M00009	Citrate cycle (TCA cycle, Krebs cycle)	H16B_00568	aconitate hydratase 2	23.97	23.37	23.83	0.6	0.14	-0.46	0.6	0.14	1.37	0.94	-0.63	1.09	1.05	10.51
KEGG	M00009	Citrate cycle (TCA cycle, Krebs cycle)	H16B_01931	isocitrate dehydrogenase [NADP]	21.38	20.77	20.46	0.61	0.92	0.31	0.61	0.92	1.38	1.57	0.34	1.78	1.69	10.51
KEGG	M00151	Cytochrome bc1 complex respiratory unit	H16A_03396	Ubiquinol-cytochrome c reductase, cytochrome c1	21.4	22.31	22.33	-0.91	-0.93	-0.02	-0.91	-0.93	0.15	0.08	-0.08	0.1	0.12	10.51
KEGG	M00151	Cytochrome bc1 complex respiratory unit	H16A_03397	Ubiquinol-cytochrome-c reductase, cytochrome b	19.57	18.79	18.52	0.78	1.05	0.27	0.78	1.05	1.52	1.68	0.29	2	1.9	10.51
KEGG	M00151	Cytochrome bc1 complex respiratory unit	H16A_03398	Ubiquinol-cytochrome c reductase, iron-sulfur	19.56	21.5	21.68	-1.94	-2.12	-0.18	-1.94	-2.12	-0.68	-0.88	-0.28	-0.86	-0.78	10.51
KEGG	M00040	Tyrosine biosynthesis, prephanate => pretyrosine => tyrosine	H16A_01151	tyrosine aminotransferase	21.84	22.73	22.74	-0.89	-0.9	-0.01	-0.89	-0.9	0.17	0.1	-0.06	0.14	0.16	10.51
KEGG	M00179	Ribosome, archaea	H16A_00482	LSU ribosomal protein L13	22.43	21.61	21.76	0.82	0.67	-0.15	0.82	0.67	1.55	1.37	-0.24	1.85	1.76	10.51
KEGG	M00179	Ribosome, archaea	H16A_00483	SSU ribosomal protein S9	21.76	22.5	22.25	-0.74	-0.49	0.25	-0.74	-0.49	0.29	0.44	0.27	0.28	0.29	10.48
KEGG	M00179	Ribosome, archaea	H16A_02055	SSU ribosomal protein S2	22.78	22.84	23.13	-0.06	-0.35	-0.29	-0.06	-0.35	0.84	0.55	-0.42	0.62	0.61	10.48
KEGG	M00179	Ribosome, archaea	H16A_03459	SSU ribosomal protein S4	22.58	22.81	23.02	-0.23	-0.44	-0.21	-0.23	-0.44	0.7	0.48	-0.32	0.56	0.55	10.48
KEGG	M00179	Ribosome, archaea	H16A_03461	SSU ribosomal protein S13	21.52	20.55	21.1	0.97	0.42	-0.55	0.97	0.42	1.67	1.17	-0.75	1.36	1.3	10.48
KEGG	M00179	Ribosome, archaea	H16A_03466	LSU ribosomal protein L30	20.98	21.8	21.71	-0.82	-0.73	0.09	-0.82	-0.73	0.23	0.24	0.06	0.28	0.29	10.48
KEGG	M00179	Ribosome, archaea	H16A_03467	SSU ribosomal protein S5	21.81	21.13	21.47	0.68	0.34	-0.34	0.68	0.34	1.44	1.1	-0.48	1.38	1.32	10.48
KEGG	M00179	Ribosome, archaea	H16A_03468	LSU ribosomal protein L18	22.27	22.39	22.1	-0.12	0.17	0.29	-0.12	0.17	0.79	0.97	0.32	0.96	0.93	10.48
KEGG	M00179	Ribosome, archaea	H16A_03469	LSU ribosomal protein L6P	23.02	22.76	22.74	0.26	0.28	0.02	0.26	0.28	1.1	1.06	-0.03	1.5	1.43	10.48
KEGG	M00179	Ribosome, archaea	H16A_03470	SSU ribosomal protein S8	21.04	20.94	21.17	0.1	-0.13	-0.23	0.1	-0.13	0.97	0.73	-0.34	0.91	0.88	10.48
KEGG	M00179	Ribosome, archaea	H16A_03472	LSU ribosomal protein L5	22.95	22.9	22.69	0.05	0.26	0.21	0.05	0.26	0.93	1.04	0.22	1.2	1.15	10.48
KEGG	M00179	Ribosome, archaea	H16A_03475	SSU ribosomal protein S17	20.28	20.71	20.88	-0.43	-0.6	-0.17	-0.43	-0.6	0.54	0.35	-0.27	0.4	0.4	10.48
KEGG	M00179	Ribosome, archaea	H16A_03476	LSU ribosomal protein L29	21.32	21.47	21.51	-0.15	-0.19	-0.04	-0.15	-0.19	0.77	0.68	-0.1	0.94	0.91	10.48
KEGG	M00179	Ribosome, archaea	H16A_03478	SSU ribosomal protein S3	22.47	22.71	22.53	-0.24	-0.06	0.18	-0.24	-0.06	0.69	0.78	0.18	0.88	0.85	10.48
KEGG	M00179	Ribosome, archaea	H16A_03479	LSU ribosomal protein L22	21.44	21.42	21.45	0.02	-0.01	-0.03	0.02	-0.01	0.9	0.82	-0.09	1.14	1.09	10.48
KEGG	M00179	Ribosome, archaea	H16A_03481	LSU ribosomal protein L2	22.79	22.97	22.77	-0.18	0.02	0.2	-0.18	0.02	0.74	0.85	0.2	0.95	0.92	10.48
KEGG	M00179	Ribosome, archaea	H16A_03482	LSU ribosomal protein L23	22.34	22.65	22.44	-0.31	-0.1	0.21	-0.31	-0.1	0.64	0.75	0.22	0.79	0.77	10.48
KEGG	M00179	Ribosome, archaea	H16A_03484	LSU ribosomal protein L3	22.82	22.79	22.39	0.03	0.43	0.4	0.03	0.43	0.91	1.18	0.46	1.07	1.03	10.48
KEGG	M00179	Ribosome, archaea	H16A_03493	SSU ribosomal protein S7	22.44	22.35	22.31	0.09	0.13	0.04	0.09	0.13	0.96	0.94	0	1.34	1.28	10.48
KEGG	M00613	Anoxygenic photosynthesis in green nonsulfur bacteria	H16A_01223	Acetyl-CoA carboxylase carboxyltransferase	17.27	19.45	19.33	-2.18	-2.06	0.12	-2.18	-2.06	-0.87	-0.83	0.1	-1.11	-1.01	10.48
KEGG	M00613	Anoxygenic photosynthesis in green nonsulfur bacteria	H16A_02528	fumarate hydratase class I	22.49	22.89	22.89	-0.4	-0.4	0	-0.4	-0.4	0.56	0.51	-0.05	0.71	0.69	10.48
KEGG	M00613	Anoxygenic photosynthesis in green nonsulfur bacteria	H16A_02630	succinate dehydrogenase (flavoprotein subunit)	23.4	23.92	23.61	-0.52	-0.21	0.31	-0.52	-0.21	0.47	0.66	0.34	0.5	0.5	10.48
KEGG	M00613	Anoxygenic photosynthesis in green nonsulfur bacteria	H16A_03171	biotin carboxyl carrier protein of acetyl-CoA	15.98	20.22	20.56	-4.24	-4.58	-0.34	-4.24	-4.58	-2.53	-2.86	-0.48	-3.38	-3.13	10.48
KEGG	M00613	Anoxygenic photosynthesis in green nonsulfur bacteria	H16A_03172	biotin carboxylase	19.9	21.65	21.63	-1.75	-1.73	0.02	-1.75	-1.73	-0.52	-0.56	-0.03	-0.74	-0.66	10.48
KEGG	M00124	Pyridoxal biosynthesis, erythrose-4P => pyridoxal-5P	H16A_02552	pyridoxal phosphate biosynthesis protein	16.01	19.23	19.34	-3.22	-3.33	-0.11	-3.22	-3.33	-1.71	-1.85	-0.19	-2.35	-2.17	10.48
KEGG	M00339	RaxAB-RaxC type I secretion system	H16A_02879	Cation/multidrug efflux system outer membrane	15.04	18.86	19.12	-3.82	-4.08	-0.26	-3.82	-4.08	-2.19	-2.46	-0.38	-2.95	-2.73	10.48
KEGG	M00029	Urea cycle	H16A_02925	argininosuccinate lyase	20.1	20.23	20.25	-0.13	-0.15	-0.02	-0.13	-0.15	0.78	0.71	-0.08	0.98	0.94	10.48
KEGG	M00029	Urea cycle	H16B_02531	argininosuccinate synthase	21.05	21.06	21.3	-0.01	-0.25	-0.24	-0.01	-0.25	0.88	0.63	-0.35	0.77	0.75	10.48
KEGG	M00394	RNA degradosome	H16A_01188	phosphopyruvate hydratase	22.61	23.4	23.47	-0.79	-0.86	-0.07	-0.79	-0.86	0.25	0.14	-0.14	0.16	0.18	10.48
KEGG	M00394	RNA degradosome	H16A_02580	Ribonuclease G and E	21.46	22.23	22.08	-0.77	-0.62	0.15	-0.77	-0.62	0.27	0.33	0.14	0.3	0.31	10.48
KEGG	M00188	NitT/TauT family transport system	H16A_00467	ABC-type transporter, periplasmic component:		16.68	16.43	-16.68	-16.43	0.25	-0.22	0.15	0.71	0.95	0.27	0.94	0.91	10.48
KEGG	M00188	NitT/TauT family transport system	H16A_02382	ABC-type transporter, ATPase component: NitT	19.26	19.06	18.81	0.2	0.45	0.25	0.2	0.45	1.05	1.19	0.27	1.34	1.28	10.47
KEGG	M00188	NitT/TauT family transport system	H16A_02383	ABC-type transporter, periplasmic component	21.85	22.67	22.59	-0.82	-0.74	0.08	-0.82	-0.74	0.23	0.23	0.05	0.28	0.29	10.47
KEGG	M00374	Dicarboxylate-hydroxybutyrate cycle	H16A_00170	Acetyl-CoA acetyltransferase	20.79	21.59	21.35	-0.8	-0.56	0.24	-0.8	-0.56	0.24	0.38	0.25	0.22	0.23	10.47
KEGG	M00374	Dicarboxylate-hydroxybutyrate cycle	H16A_00547	Succinyl-CoA synthetase beta chain	23.85	23.85	23.72	0	0.13	0.13	0	0.13	0.89	0.94	0.11	1.19	1.14	10.47
KEGG	M00374	Dicarboxylate-hydroxybutyrate cycle	H16A_01438	Acetyl-CoA acetyltransferase	23.2	24.22	24.19	-1.02	-0.99	0.03	-1.02	-0.99	0.06	0.03	-0.01	0.06	0.08	10.47
KEGG	M00374	Dicarboxylate-hydroxybutyrate cycle	H16A_01445	Acetyl-CoA acetyltransferase	21.9	23.26	23.33	-1.36	-1.43	-0.07	-1.36	-1.43	-0.21	-0.32	-0.14	-0.26	-0.21	10.47
KEGG	M00374	Dicarboxylate-hydroxybutyrate cycle	H16A_01526	Enoyl-CoA	24.03	25.84	25.91	-1.81	-1.88	-0.07	-1.81	-1.88	-0.57	-0.69	-0.14	-0.77	-0.69	10.47
KEGG	M00374	Dicarboxylate-hydroxybutyrate cycle	H16A_01528	Acetyl-CoA acetyltransferase	22.16	24.32	24.48	-2.16	-2.32	-0.16	-2.16	-2.32	-0.85	-1.04	-0.25	-1.12	-1.02	10.44
KEGG	M00374	Dicarboxylate-hydroxybutyrate cycle	H16A_01713	Acetyl-CoA acetyltransferase		18.48	18.93	-18.48	-18.93	-0.45	-2.02	-2.35	-0.74	-1.06	-0.62	-0.73	-0.65	10.44
KEGG	M00374	Dicarboxylate-hydroxybutyrate cycle	H16A_02038	phosphoenolpyruvate synthase	23.44	22.89	23.09	0.55	0.35	-0.2	0.55	0.35	1.33	1.11	-0.3	1.46	1.39	10.44
KEGG	M00374	Dicarboxylate-hydroxybutyrate cycle	H16A_02528	fumarate hydratase class I	22.49	22.89	22.89	-0.4	-0.4	0	-0.4	-0.4	0.56	0.51	-0.05	0.71	0.69	10.44
KEGG	M00374	Dicarboxylate-hydroxybutyrate cycle	H16A_02630	succinate dehydrogenase (flavoprotein subunit)	23.4	23.92	23.61	-0.52	-0.21	0.31	-0.52	-0.21	0.47	0.66	0.34	0.5	0.5	10.44
KEGG	M00374	Dicarboxylate-hydroxybutyrate cycle	H16A_02634	malate dehydrogenase	24.15	24.46	24.16	-0.31	-0.01	0.3	-0.31	-0.01	0.64	0.82	0.33	0.74	0.72	10.32
KEGG	M00049	Adenine ribonucleotide biosynthesis, IMP => ADP,ATP	H16A_00567	pyruvate kinase	18.47	20.71	20.66	-2.24	-2.19	0.05	-2.24	-2.19	-0.92	-0.94	0.01	-1.31	-1.2	10.32
KEGG	M00049	Adenine ribonucleotide biosynthesis, IMP => ADP,ATP	H16A_02354	adenylosuccinate synthetase	21.71	22.15	22.09	-0.44	-0.38	0.06	-0.44	-0.38	0.53	0.52	0.03	0.72	0.7	10.16
KEGG	M00049	Adenine ribonucleotide biosynthesis, IMP => ADP,ATP	H16A_02368	nucleoside diphosphate kinase	21.81	21.9	21.72	-0.09	0.09	0.18	-0.09	0.09	0.81	0.9	0.18	1.05	1.01	10.16
KEGG	M00049	Adenine ribonucleotide biosynthesis, IMP => ADP,ATP	H16A_03124	adenylosuccinate lyase	20.75	19.77	19.44	0.98	1.31	0.33	0.98	1.31	1.68	1.89	0.37	2.19	2.07	9.99
KEGG	M00141	C1-unit interconversion, eukaryotes	H16A_02834	Glycine/serine hydroxymethyltransferase	21.94	21.78	21.6	0.16	0.34	0.18	0.16	0.34	1.02	1.1	0.18	1.34	1.28	9.99
KEGG	M00616	Sulfate-sulfur assimilation	H16A_02247	ABC-type transporter, periplasmic component:	22.12	17.89	17.78	4.23	4.34	0.11	4.23	4.34	4.3	4.33	0.09	6.02	5.65	9.99
KEGG	M00616	Sulfate-sulfur assimilation	H16A_02995	sulfate adenylyltransferase subunit 1	18.4	18.38	18.09	0.02	0.31	0.29	0.02	0.31	0.9	1.08	0.32	1.12	1.07	9.99
KEGG	M00221	Putative simple sugar transport system	H16A_00938	ABC-type transporter, ATPase component: CUT2	15.79			15.79	15.79		-1.82	-1.76	-0.58	-0.59		-0.83	-0.75	9.99
KEGG	M00012	Glyoxylate cycle	H16A_02211	isocitrate lyase	24.22	23.88	23.93	0.34	0.29	-0.05	0.34	0.29	1.16	1.06	-0.11	1.47	1.4	9.99
KEGG	M00012	Glyoxylate cycle	H16A_02217	malate synthase	24.09	23.8	23.34	0.29	0.75	0.46	0.29	0.75	1.12	1.44	0.53	1.34	1.28	9.99
KEGG	M00012	Glyoxylate cycle	H16A_02627	citrate synthase	24.3	24.35	24.1	-0.05	0.2	0.25	-0.05	0.2	0.85	0.99	0.27	1.06	1.02	9.99
KEGG	M00012	Glyoxylate cycle	H16A_02634	malate dehydrogenase	24.15	24.46	24.16	-0.31	-0.01	0.3	-0.31	-0.01	0.64	0.82	0.33	0.74	0.72	9.99
KEGG	M00012	Glyoxylate cycle	H16B_00568	aconitate hydratase 2	23.97	23.37	23.83	0.6	0.14	-0.46	0.6	0.14	1.37	0.94	-0.63	1.09	1.05	9.99
KEGG	M00052	Pyrimidine ribonucleotide biosynthesis, UMP => UDP/UTP,CDP/CTP	H16A_01185	CTP synthase (utp-ammonia lyase)	20.56	21.25	20.97	-0.69	-0.41	0.28	-0.69	-0.41	0.33	0.5	0.3	0.33	0.34	9.99
KEGG	M00052	Pyrimidine ribonucleotide biosynthesis, UMP => UDP/UTP,CDP/CTP	H16A_02368	nucleoside diphosphate kinase	21.81	21.9	21.72	-0.09	0.09	0.18	-0.09	0.09	0.81	0.9	0.18	1.05	1.01	9.99
KEGG	M00360	Aminoacyl-tRNA biosynthesis, prokaryotes	H16A_00159	Arginyl-tRNA synthetase	19.94	20.14	20.23	-0.2	-0.29	-0.09	-0.2	-0.29	0.73	0.6	-0.16	0.8	0.78	9.99
KEGG	M00360	Aminoacyl-tRNA biosynthesis, prokaryotes	H16A_00515	Tryptophanyl-tRNA synthetase	20.08	20.27	20.05	-0.19	0.03	0.22	-0.19	0.03	0.73	0.85	0.23	0.91	0.88	9.99
KEGG	M00360	Aminoacyl-tRNA biosynthesis, prokaryotes	H16A_00764	Seryl-tRNA synthetase	19.16	19.24	19.33	-0.08	-0.17	-0.09	-0.08	-0.17	0.82	0.69	-0.16	0.93	0.9	9.99
KEGG	M00360	Aminoacyl-tRNA biosynthesis, prokaryotes	H16A_01167	Lysyl-tRNA synthetase (class II)	19.63	20.55	20.42	-0.92	-0.79	0.13	-0.92	-0.79	0.15	0.19	0.11	0.14	0.16	9.99
KEGG	M00360	Aminoacyl-tRNA biosynthesis, prokaryotes	H16A_01339	Threonyl-tRNA synthetase	19.99	19.44	20.01	0.55	-0.02	-0.57	0.55	-0.02	1.33	0.81	-0.77	0.86	0.83	9.99
KEGG	M00360	Aminoacyl-tRNA biosynthesis, prokaryotes	H16A_01344	Phenylalanyl-tRNA synthetase beta chain	20.75	20.47	20.48	0.28	0.27	-0.01	0.28	0.27	1.11	1.05	-0.06	1.47	1.4	9.99
KEGG	M00360	Aminoacyl-tRNA biosynthesis, prokaryotes	H16A_02403	Glutamyl-tRNA synthetase	18.76	19	18.97	-0.24	-0.21	0.03	-0.24	-0.21	0.69	0.66	-0.01	0.95	0.92	9.99
KEGG	M00360	Aminoacyl-tRNA biosynthesis, prokaryotes	H16A_03046	Isoleucyl-tRNA synthetase	20.12	19.87	20.19	0.25	-0.07	-0.32	0.25	-0.07	1.09	0.77	-0.46	0.92	0.89	9.99
KEGG	M00360	Aminoacyl-tRNA biosynthesis, prokaryotes	H16A_03139	Leucyl-tRNA synthetase fused to ISAE1 Orf2	19.91	20.83	20.72	-0.92	-0.81	0.11	-0.92	-0.81	0.15	0.18	0.09	0.15	0.17	9.99
KEGG	M00185	Sulfate transport system	H16A_02247	ABC-type transporter, periplasmic component:	22.12	17.89	17.78	4.23	4.34	0.11	4.23	4.34	4.3	4.33	0.09	6.02	5.65	9.99
KEGG	M00080	Lipopolysaccharide biosynthesis, inner core => outer core => O-antigen	H16A_00905	ADP-heptose:LPS heptosyltransferase II	15.99	17.68	17.7	-1.69	-1.71	-0.02	-1.69	-1.71	-0.48	-0.55	-0.08	-0.66	-0.59	9.99
KEGG	M00572	Pimeloyl-ACP biosynthesis, BioC-BioH pathway, malonyl-ACP => pimeloyl-ACP	H16A_02565	3-Oxoacyl-(acyl-carrier-protein) synthase	20.81	21.25	21.34	-0.44	-0.53	-0.09	-0.44	-0.53	0.53	0.4	-0.16	0.52	0.51	9.99
KEGG	M00572	Pimeloyl-ACP biosynthesis, BioC-BioH pathway, malonyl-ACP => pimeloyl-ACP	H16A_02567	3-Oxoacyl-[acyl-carrier-protein] reductase	20.1	20.81	20.78	-0.71	-0.68	0.03	-0.71	-0.68	0.31	0.28	-0.01	0.41	0.41	9.99
KEGG	M00497	GlnL-GlnG (nitrogen regulation) two-component regulatory system	H16A_02332	response regulator, nitrogen regulation protein	21	21.62	21.62	-0.62	-0.62	0	-0.62	-0.62	0.39	0.33	-0.05	0.47	0.47	9.97
KEGG	M00169	CAM (Crassulacean acid metabolism), light	H16A_01002	malic enzyme (NADP)	22.85	23.54	23.61	-0.69	-0.76	-0.07	-0.69	-0.76	0.33	0.22	-0.14	0.27	0.28	9.96
KEGG	M00086	beta-Oxidation, acyl-CoA synthesis	H16A_02947	long chain fatty acid-CoA ligase		19.14	18.83	-19.14	-18.83	0.31	-2.68	-2.25	-1.27	-0.98	0.34	-1.3	-1.19	9.91
KEGG	M00086	beta-Oxidation, acyl-CoA synthesis	H16A_03288	Long-chain-fatty-acid-CoA ligase	21.31	22.12	22.14	-0.81	-0.83	-0.02	-0.81	-0.83	0.23	0.16	-0.08	0.21	0.22	9.91
KEGG	M00034	Methionine salvage pathway	H16A_01151	tyrosine aminotransferase	21.84	22.73	22.74	-0.89	-0.9	-0.01	-0.89	-0.9	0.17	0.1	-0.06	0.14	0.16	9.91
KEGG	M00032	Lysine degradation, lysine => saccharopine => acetoacetyl-CoA	H16A_02324	Dihydrolipoamide S-succinyltransferase (E2)	21.86	22.82	22.76	-0.96	-0.9	0.06	-0.96	-0.9	0.11	0.1	0.03	0.12	0.14	9.73
KEGG	M00032	Lysine degradation, lysine => saccharopine => acetoacetyl-CoA	H16A_02325	2-Oxoglutarate dehydrogenase (E1)	23.32	23.72	23.33	-0.4	-0.01	0.39	-0.4	-0.01	0.56	0.82	0.44	0.59	0.58	9.71
KEGG	M00032	Lysine degradation, lysine => saccharopine => acetoacetyl-CoA	H16A_02818	Glutaryl-CoA dehydrogenase	20.43	17.96	18.78	2.47	1.65	-0.82	2.47	1.65	2.88	2.16	-1.09	2.61	2.47	9.69
KEGG	M00032	Lysine degradation, lysine => saccharopine => acetoacetyl-CoA	H16A_03307	putative enoyl-CoA hydratase	18.99	21.22	21	-2.23	-2.01	0.22	-2.23	-2.01	-0.91	-0.79	0.23	-1	-0.91	9.66
KEGG	M00002	Glycolysis, core module involving three-carbon compounds	PHG_00417	3-phosphoglycerate kinase	20.5	22.02	21.94	-1.52	-1.44	0.08	-1.52	-1.44	-0.34	-0.33	0.05	-0.43	-0.37	9.66
KEGG	M00002	Glycolysis, core module involving three-carbon compounds	H16A_00567	pyruvate kinase	18.47	20.71	20.66	-2.24	-2.19	0.05	-2.24	-2.19	-0.92	-0.94	0.01	-1.31	-1.2	9.63
KEGG	M00002	Glycolysis, core module involving three-carbon compounds	H16A_01047	triosephosphate isomerase	19.11	19.68	19.44	-0.57	-0.33	0.24	-0.57	-0.33	0.43	0.56	0.25	0.48	0.48	9.61
KEGG	M00002	Glycolysis, core module involving three-carbon compounds	H16A_01188	phosphopyruvate hydratase	22.61	23.4	23.47	-0.79	-0.86	-0.07	-0.79	-0.86	0.25	0.14	-0.14	0.16	0.18	9.61
KEGG	M00002	Glycolysis, core module involving three-carbon compounds	H16B_01385	phosphoglycerate kinase	16.63	18.78	18.31	-2.15	-1.68	0.47	-2.15	-1.68	-0.85	-0.52	0.54	-0.51	-0.45	9.61
KEGG	M00359	Aminoacyl-tRNA biosynthesis, eukaryotes	H16A_00159	Arginyl-tRNA synthetase	19.94	20.14	20.23	-0.2	-0.29	-0.09	-0.2	-0.29	0.73	0.6	-0.16	0.8	0.78	9.61
KEGG	M00359	Aminoacyl-tRNA biosynthesis, eukaryotes	H16A_00515	Tryptophanyl-tRNA synthetase	20.08	20.27	20.05	-0.19	0.03	0.22	-0.19	0.03	0.73	0.85	0.23	0.91	0.88	9.61
KEGG	M00359	Aminoacyl-tRNA biosynthesis, eukaryotes	H16A_00764	Seryl-tRNA synthetase	19.16	19.24	19.33	-0.08	-0.17	-0.09	-0.08	-0.17	0.82	0.69	-0.16	0.93	0.9	9.61
KEGG	M00359	Aminoacyl-tRNA biosynthesis, eukaryotes	H16A_01167	Lysyl-tRNA synthetase (class II)	19.63	20.55	20.42	-0.92	-0.79	0.13	-0.92	-0.79	0.15	0.19	0.11	0.14	0.16	9.61
KEGG	M00359	Aminoacyl-tRNA biosynthesis, eukaryotes	H16A_01339	Threonyl-tRNA synthetase	19.99	19.44	20.01	0.55	-0.02	-0.57	0.55	-0.02	1.33	0.81	-0.77	0.86	0.83	9.61
KEGG	M00359	Aminoacyl-tRNA biosynthesis, eukaryotes	H16A_01344	Phenylalanyl-tRNA synthetase beta chain	20.75	20.47	20.48	0.28	0.27	-0.01	0.28	0.27	1.11	1.05	-0.06	1.47	1.4	9.61
KEGG	M00359	Aminoacyl-tRNA biosynthesis, eukaryotes	H16A_02403	Glutamyl-tRNA synthetase	18.76	19	18.97	-0.24	-0.21	0.03	-0.24	-0.21	0.69	0.66	-0.01	0.95	0.92	9.61
KEGG	M00359	Aminoacyl-tRNA biosynthesis, eukaryotes	H16A_03046	Isoleucyl-tRNA synthetase	20.12	19.87	20.19	0.25	-0.07	-0.32	0.25	-0.07	1.09	0.77	-0.46	0.92	0.89	9.61
KEGG	M00359	Aminoacyl-tRNA biosynthesis, eukaryotes	H16A_03139	Leucyl-tRNA synthetase fused to ISAE1 Orf2	19.91	20.83	20.72	-0.92	-0.81	0.11	-0.92	-0.81	0.15	0.18	0.09	0.15	0.17	9.61
KEGG	M00642	Multidrug resistance, efflux pump MexJK-OprM	H16A_03731	outer membrane efflux protein	20.28	22.35	21.96	-2.07	-1.68	0.39	-2.07	-1.68	-0.78	-0.52	0.44	-0.54	-0.48	9.61
KEGG	M00008	Entner-Doudoroff pathway, glucose-6P => glyceraldehyde-3P + pyruvate	H16A_00316	Glucose-6-phosphate 1-dehydrogenase	16.56	16.55	16.64	0.01	-0.08	-0.09	0.01	-0.08	0.9	0.77	-0.16	1.04	1	9.61
KEGG	M00008	Entner-Doudoroff pathway, glucose-6P => glyceraldehyde-3P + pyruvate	H16A_01178	phosphogluconate dehydratase	15.46			15.46	15.46		-2.15	-2.09	-0.85	-0.85		-1.2	-1.09	9.61
KEGG	M00008	Entner-Doudoroff pathway, glucose-6P => glyceraldehyde-3P + pyruvate	H16B_02566	Glucose-6-phosphate 1-dehydrogenase	16.69	19.33	19.84	-2.64	-3.15	-0.51	-2.64	-3.15	-1.24	-1.71	-0.7	-1.48	-1.36	9.61
KEGG	M00152	Cytochrome bc1 complex	H16A_03396	Ubiquinol-cytochrome c reductase, cytochrome c1	21.4	22.31	22.33	-0.91	-0.93	-0.02	-0.91	-0.93	0.15	0.08	-0.08	0.1	0.12	9.61
KEGG	M00152	Cytochrome bc1 complex	H16A_03397	Ubiquinol-cytochrome-c reductase, cytochrome b	19.57	18.79	18.52	0.78	1.05	0.27	0.78	1.05	1.52	1.68	0.29	2	1.9	9.61
KEGG	M00152	Cytochrome bc1 complex	H16A_03398	Ubiquinol-cytochrome c reductase, iron-sulfur	19.56	21.5	21.68	-1.94	-2.12	-0.18	-1.94	-2.12	-0.68	-0.88	-0.28	-0.86	-0.78	9.61
KEGG	M00021	Cysteine biosynthesis, serine => cysteine	H16A_01216	serine acetyltransferase		19.23	19.01	-19.23	-19.01	0.22	-2.77	-2.43	-1.35	-1.13	0.23	-1.55	-1.42	9.58
KEGG	M00579	Phosphate acetyltransferase-acetate kinase pathway, acetyl-CoA => acetate	H16B_01631	Phosphotransacetylase	19.27	19.8	19.81	-0.53	-0.54	-0.01	-0.53	-0.54	0.46	0.4	-0.06	0.56	0.55	9.58
KEGG	M00234	Cystine transport system	H16A_00772	ABC-type transporter, periplasmic component:	17.56	19.78	19.62	-2.22	-2.06	0.16	-2.22	-2.06	-0.9	-0.83	0.15	-1.09	-0.99	9.58
KEGG	M00376	3-Hydroxypropionate bi-cycle	H16A_01223	Acetyl-CoA carboxylase carboxyltransferase	17.27	19.45	19.33	-2.18	-2.06	0.12	-2.18	-2.06	-0.87	-0.83	0.1	-1.11	-1.01	9.58
KEGG	M00376	3-Hydroxypropionate bi-cycle	H16A_02528	fumarate hydratase class I	22.49	22.89	22.89	-0.4	-0.4	0	-0.4	-0.4	0.56	0.51	-0.05	0.71	0.69	9.58
KEGG	M00376	3-Hydroxypropionate bi-cycle	H16A_02629	succinate dehydrogenase (Fe-S protein subunit)	22.32	22.19	22.13	0.13	0.19	0.06	0.13	0.19	0.99	0.98	0.03	1.37	1.31	9.57
KEGG	M00376	3-Hydroxypropionate bi-cycle	H16A_02630	succinate dehydrogenase (flavoprotein subunit)	23.4	23.92	23.61	-0.52	-0.21	0.31	-0.52	-0.21	0.47	0.66	0.34	0.5	0.5	9.57
KEGG	M00376	3-Hydroxypropionate bi-cycle	H16A_03171	biotin carboxyl carrier protein of acetyl-CoA	15.98	20.22	20.56	-4.24	-4.58	-0.34	-4.24	-4.58	-2.53	-2.86	-0.48	-3.38	-3.13	9.56
KEGG	M00376	3-Hydroxypropionate bi-cycle	H16A_03172	biotin carboxylase	19.9	21.65	21.63	-1.75	-1.73	0.02	-1.75	-1.73	-0.52	-0.56	-0.03	-0.74	-0.66	9.56
KEGG	M00612	Anoxygenic photosynthesis in purple bacteria	PHG_00417	3-phosphoglycerate kinase	20.5	22.02	21.94	-1.52	-1.44	0.08	-1.52	-1.44	-0.34	-0.33	0.05	-0.43	-0.37	9.53
KEGG	M00612	Anoxygenic photosynthesis in purple bacteria	PHG_00420	transketolase	19.16	21.13	20.87	-1.97	-1.71	0.26	-1.97	-1.71	-0.7	-0.55	0.28	-0.64	-0.57	9.53
KEGG	M00612	Anoxygenic photosynthesis in purple bacteria	H16A_00568	Fructose-bisphosphate aldolase	22.16	22.06	21.6	0.1	0.56	0.46	0.1	0.56	0.97	1.28	0.53	1.13	1.08	9.47
KEGG	M00612	Anoxygenic photosynthesis in purple bacteria	H16A_03147	Transketolase	21.95	22.22	21.95	-0.27	0	0.27	-0.27	0	0.67	0.83	0.29	0.8	0.78	9.47
KEGG	M00612	Anoxygenic photosynthesis in purple bacteria	H16B_01385	phosphoglycerate kinase	16.63	18.78	18.31	-2.15	-1.68	0.47	-2.15	-1.68	-0.85	-0.52	0.54	-0.51	-0.45	9.47
KEGG	M00612	Anoxygenic photosynthesis in purple bacteria	H16B_01395	ribulose bisphosphate carboxylase large chain	19.34	20.97	20.75	-1.63	-1.41	0.22	-1.63	-1.41	-0.43	-0.31	0.23	-0.32	-0.27	9.38
KEGG	M00345	Formaldehyde assimilation, ribulose monophosphate pathway	H16A_00568	Fructose-bisphosphate aldolase	22.16	22.06	21.6	0.1	0.56	0.46	0.1	0.56	0.97	1.28	0.53	1.13	1.08	9.37
KEGG	M00596	Dissimilatory sulfate reduction, sulfate => H2S	H16A_02995	sulfate adenylyltransferase subunit 1	18.4	18.38	18.09	0.02	0.31	0.29	0.02	0.31	0.9	1.08	0.32	1.12	1.07	9.36
KEGG	M00570	Isoleucine biosynthesis, threonine => 2-oxobutanoate => isoleucine	H16A_01035	acetolactate synthase III (valine sensitive)	22.39	20.91	21.17	1.48	1.22	-0.26	1.48	1.22	2.08	1.81	-0.38	2.41	2.28	9.27
KEGG	M00570	Isoleucine biosynthesis, threonine => 2-oxobutanoate => isoleucine	H16A_01037	Ketol-acid reductoisomerase	24.4	23.65	24.07	0.75	0.33	-0.42	0.75	0.33	1.49	1.1	-0.58	1.33	1.27	9.27
KEGG	M00570	Isoleucine biosynthesis, threonine => 2-oxobutanoate => isoleucine	H16A_02231	acetolactate synthase large subunit	17.21	19.14	19.05	-1.93	-1.84	0.09	-1.93	-1.84	-0.67	-0.65	0.06	-0.88	-0.79	9.25
KEGG	M00570	Isoleucine biosynthesis, threonine => 2-oxobutanoate => isoleucine	H16B_00313	acetolactate synthase large subunit (TPP	16.39	16.04	15.44	0.35	0.95	0.6	0.35	0.95	1.17	1.6	0.71	1.34	1.28	9.23
KEGG	M00526	Lysine biosynthesis, DAP dehydrogenase pathway, aspartate => lysine	H16A_01225	aspartate kinase	21.75	21.84	21.76	-0.09	-0.01	0.08	-0.09	-0.01	0.81	0.82	0.05	1.11	1.07	9.23
KEGG	M00552	D-galactonate degradation, De Ley-Doudoroff pathway, D-galactonate => glycerate-3P	PHG_00417	3-phosphoglycerate kinase	20.5	22.02	21.94	-1.52	-1.44	0.08	-1.52	-1.44	-0.34	-0.33	0.05	-0.43	-0.37	9.23
KEGG	M00552	D-galactonate degradation, De Ley-Doudoroff pathway, D-galactonate => glycerate-3P	H16B_01385	phosphoglycerate kinase	16.63	18.78	18.31	-2.15	-1.68	0.47	-2.15	-1.68	-0.85	-0.52	0.54	-0.51	-0.45	9.23
KEGG	M00028	Ornithine biosynthesis, glutamate => ornithine	H16A_00208	acetylglutamate kinase	20.01	19.35	19.97	0.66	0.04	-0.62	0.66	0.04	1.42	0.86	-0.84	0.9	0.87	9.23
KEGG	M00028	Ornithine biosynthesis, glutamate => ornithine	H16A_02343	acetylglutamate kinase and acetyltransferase	15.86			15.86	15.86		-1.75	-1.69	-0.52	-0.53		-0.74	-0.66	9.18
KEGG	M00028	Ornithine biosynthesis, glutamate => ornithine	H16A_03263	N-Acetylglutamate synthase	19.86	20.12	19.84	-0.26	0.02	0.28	-0.26	0.02	0.68	0.85	0.3	0.82	0.79	9.18
KEGG	M00168	CAM (Crassulacean acid metabolism), dark	H16A_02634	malate dehydrogenase	24.15	24.46	24.16	-0.31	-0.01	0.3	-0.31	-0.01	0.64	0.82	0.33	0.74	0.72	9.15
KEGG	M00089	Triacylglycerol biosynthesis	H16A_02570	fatty acid/phospholipid biosynthesis enzyme	16.49			16.49	16.49		-1.12	-1.06	-0.02	-0.02		-0.03	0	9.15
KEGG	M00114	Ascorbate biosynthesis, plants, glucose-6P => ascorbate	H16A_02885	Phosphomannomutase	19.64	21.56	21.3	-1.92	-1.66	0.26	-1.92	-1.66	-0.66	-0.51	0.28	-0.58	-0.51	9.15
KEGG	M00114	Ascorbate biosynthesis, plants, glucose-6P => ascorbate	H16A_02905	Mannose-1-phosphate guanylyltransferase	20.43	20.53	20.3	-0.1	0.13	0.23	-0.1	0.13	0.81	0.94	0.24	1.02	0.98	9.15
KEGG	M00165	Reductive pentose phosphate cycle (Calvin cycle)	PHG_00417	3-phosphoglycerate kinase	20.5	22.02	21.94	-1.52	-1.44	0.08	-1.52	-1.44	-0.34	-0.33	0.05	-0.43	-0.37	9.15
KEGG	M00165	Reductive pentose phosphate cycle (Calvin cycle)	PHG_00420	transketolase	19.16	21.13	20.87	-1.97	-1.71	0.26	-1.97	-1.71	-0.7	-0.55	0.28	-0.64	-0.57	9.15
KEGG	M00165	Reductive pentose phosphate cycle (Calvin cycle)	H16A_00568	Fructose-bisphosphate aldolase	22.16	22.06	21.6	0.1	0.56	0.46	0.1	0.56	0.97	1.28	0.53	1.13	1.08	9.15
KEGG	M00165	Reductive pentose phosphate cycle (Calvin cycle)	H16A_03147	Transketolase	21.95	22.22	21.95	-0.27	0	0.27	-0.27	0	0.67	0.83	0.29	0.8	0.78	9.09
KEGG	M00165	Reductive pentose phosphate cycle (Calvin cycle)	H16B_01385	phosphoglycerate kinase	16.63	18.78	18.31	-2.15	-1.68	0.47	-2.15	-1.68	-0.85	-0.52	0.54	-0.51	-0.45	9.09
KEGG	M00165	Reductive pentose phosphate cycle (Calvin cycle)	H16B_01390	Fructose-1,6-/sedoheptulose-1,7-bisphosphatase	18.52	18.24	17.6	0.28	0.92	0.64	0.28	0.92	1.11	1.57	0.76	1.23	1.18	9.09
KEGG	M00165	Reductive pentose phosphate cycle (Calvin cycle)	H16B_01395	ribulose bisphosphate carboxylase large chain	19.34	20.97	20.75	-1.63	-1.41	0.22	-1.63	-1.41	-0.43	-0.31	0.23	-0.32	-0.27	9.09
KEGG	M00157	F-type ATPase, prokaryotes and chloroplasts	H16A_03637	Membrane-bound ATP synthase, F1	23.84	24.5	24.58	-0.66	-0.74	-0.08	-0.66	-0.74	0.35	0.23	-0.15	0.28	0.29	9.05
KEGG	M00157	F-type ATPase, prokaryotes and chloroplasts	H16A_03639	Membrane-bound ATP synthase, F1	24	24.49	24.4	-0.49	-0.4	0.09	-0.49	-0.4	0.49	0.51	0.06	0.65	0.64	9.05
KEGG	M00157	F-type ATPase, prokaryotes and chloroplasts	H16A_03640	Membrane-bound ATP synthase, F1	19.84	19.95	20.29	-0.11	-0.45	-0.34	-0.11	-0.45	0.8	0.47	-0.48	0.49	0.49	9.05
KEGG	M00157	F-type ATPase, prokaryotes and chloroplasts	H16A_03642	Membrane-bound ATP synthase, F0 sector,subunitc	21.45	19.56	20.14	1.89	1.31	-0.58	1.89	1.31	2.41	1.89	-0.78	2.36	2.23	9.05
KEGG	M00157	F-type ATPase, prokaryotes and chloroplasts	H16A_03643	Membrane-bound ATP synthase, F0 sector,subunita	16.16			16.16	16.16		-1.45	-1.39	-0.28	-0.29		-0.4	-0.35	9.04
KEGG	M00011	Citrate cycle, second carbon oxidation, 2-oxoglutarate => oxaloacetate	H16A_00547	Succinyl-CoA synthetase beta chain	23.85	23.85	23.72	0	0.13	0.13	0	0.13	0.89	0.94	0.11	1.19	1.14	9.04
KEGG	M00011	Citrate cycle, second carbon oxidation, 2-oxoglutarate => oxaloacetate	H16A_01358	Acetyl-CoA hydrolase	15.85			15.85	15.85		-1.76	-1.7	-0.53	-0.54		-0.76	-0.68	9.04
KEGG	M00011	Citrate cycle, second carbon oxidation, 2-oxoglutarate => oxaloacetate	H16A_02324	Dihydrolipoamide S-succinyltransferase (E2)	21.86	22.82	22.76	-0.96	-0.9	0.06	-0.96	-0.9	0.11	0.1	0.03	0.12	0.14	9.02
KEGG	M00011	Citrate cycle, second carbon oxidation, 2-oxoglutarate => oxaloacetate	H16A_02325	2-Oxoglutarate dehydrogenase (E1)	23.32	23.72	23.33	-0.4	-0.01	0.39	-0.4	-0.01	0.56	0.82	0.44	0.59	0.58	9.02
KEGG	M00011	Citrate cycle, second carbon oxidation, 2-oxoglutarate => oxaloacetate	H16A_02528	fumarate hydratase class I	22.49	22.89	22.89	-0.4	-0.4	0	-0.4	-0.4	0.56	0.51	-0.05	0.71	0.69	9.02
KEGG	M00011	Citrate cycle, second carbon oxidation, 2-oxoglutarate => oxaloacetate	H16A_02629	succinate dehydrogenase (Fe-S protein subunit)	22.32	22.19	22.13	0.13	0.19	0.06	0.13	0.19	0.99	0.98	0.03	1.37	1.31	9.02
KEGG	M00011	Citrate cycle, second carbon oxidation, 2-oxoglutarate => oxaloacetate	H16A_02630	succinate dehydrogenase (flavoprotein subunit)	23.4	23.92	23.61	-0.52	-0.21	0.31	-0.52	-0.21	0.47	0.66	0.34	0.5	0.5	9.02
KEGG	M00011	Citrate cycle, second carbon oxidation, 2-oxoglutarate => oxaloacetate	H16A_02634	malate dehydrogenase	24.15	24.46	24.16	-0.31	-0.01	0.3	-0.31	-0.01	0.64	0.82	0.33	0.74	0.72	9.02
KEGG	M00117	Ubiquinone biosynthesis, prokaryotes, chorismate => ubiquinone	H16A_00504	2-Polyprenyl-6-methoxyphenol hydroxylase or		17.86	17.79	-17.86	-17.79	0.07	-1.4	-1.21	-0.24	-0.15	0.04	-0.25	-0.21	9.02
KEGG	M00326	RTX toxin transport system	H16A_02879	Cation/multidrug efflux system outer membrane	15.04	18.86	19.12	-3.82	-4.08	-0.26	-3.82	-4.08	-2.19	-2.46	-0.38	-2.95	-2.73	9.02
KEGG	M00186	Tungstate transport system	H16A_01019	ABC-type transporter, periplasmic component:		19.31	19.54	-19.31	-19.54	-0.23	-2.85	-2.96	-1.41	-1.56	-0.34	-1.8	-1.65	9.02
KEGG	M00004	Pentose phosphate pathway (Pentose phosphate cycle)	PHG_00420	transketolase	19.16	21.13	20.87	-1.97	-1.71	0.26	-1.97	-1.71	-0.7	-0.55	0.28	-0.64	-0.57	8.81
KEGG	M00004	Pentose phosphate pathway (Pentose phosphate cycle)	H16A_00316	Glucose-6-phosphate 1-dehydrogenase	16.56	16.55	16.64	0.01	-0.08	-0.09	0.01	-0.08	0.9	0.77	-0.16	1.04	1	8.81
KEGG	M00004	Pentose phosphate pathway (Pentose phosphate cycle)	H16A_02346	Transaldolase	18.67	20.13	20.01	-1.46	-1.34	0.12	-1.46	-1.34	-0.29	-0.25	0.1	-0.29	-0.24	8.81
KEGG	M00004	Pentose phosphate pathway (Pentose phosphate cycle)	H16A_03147	Transketolase	21.95	22.22	21.95	-0.27	0	0.27	-0.27	0	0.67	0.83	0.29	0.8	0.78	8.8
KEGG	M00004	Pentose phosphate pathway (Pentose phosphate cycle)	H16B_02566	Glucose-6-phosphate 1-dehydrogenase	16.69	19.33	19.84	-2.64	-3.15	-0.51	-2.64	-3.15	-1.24	-1.71	-0.7	-1.48	-1.36	8.8
KEGG	M00027	GABA (gamma-Aminobutyrate) shunt	H16B_00982	Succinate-semialdehyde dehydrogenase (NADP+)	16.75	18.32	18.23	-1.57	-1.48	0.09	-1.57	-1.48	-0.38	-0.36	0.06	-0.47	-0.41	8.8
KEGG	M00027	GABA (gamma-Aminobutyrate) shunt	H16B_01537	Succinate-semialdehyde dehydrogenase (NADP+)	18.11	20.02	20.33	-1.91	-2.22	-0.31	-1.91	-2.22	-0.65	-0.96	-0.44	-0.76	-0.68	8.73
KEGG	M00646	Multidrug resistance, efflux pump AcrAD-TolC	H16A_02879	Cation/multidrug efflux system outer membrane	15.04	18.86	19.12	-3.82	-4.08	-0.26	-3.82	-4.08	-2.19	-2.46	-0.38	-2.95	-2.73	8.73
KEGG	M00646	Multidrug resistance, efflux pump AcrAD-TolC	H16A_03357	Cation/multidrug efflux system, mebrane-fusion	18.2	20.57	21.26	-2.37	-3.06	-0.69	-2.37	-3.06	-1.02	-1.64	-0.92	-1.1	-1	8.71
KEGG	M00646	Multidrug resistance, efflux pump AcrAD-TolC	H16A_03729	acriflavin resistance protein A	19.47	22.36	22.18	-2.89	-2.71	0.18	-2.89	-2.71	-1.44	-1.35	0.18	-1.81	-1.66	8.71
KEGG	M00527	Lysine biosynthesis, DAP aminotransferase pathway, aspartate => lysine	H16A_01225	aspartate kinase	21.75	21.84	21.76	-0.09	-0.01	0.08	-0.09	-0.01	0.81	0.82	0.05	1.11	1.07	8.71
KEGG	M00176	Assimilatory sulfate reduction, sulfate => H2S	H16A_02995	sulfate adenylyltransferase subunit 1	18.4	18.38	18.09	0.02	0.31	0.29	0.02	0.31	0.9	1.08	0.32	1.12	1.07	8.71
KEGG	M00575	Pertussis pathogenicity signature 2, T1SS	H16A_02879	Cation/multidrug efflux system outer membrane	15.04	18.86	19.12	-3.82	-4.08	-0.26	-3.82	-4.08	-2.19	-2.46	-0.38	-2.95	-2.73	8.67
KEGG	M00053	Pyrimidine deoxyribonuleotide biosynthesis, CDP/CTP => dCDP/dCTP,dTDP/dTTP	H16A_02368	nucleoside diphosphate kinase	21.81	21.9	21.72	-0.09	0.09	0.18	-0.09	0.09	0.81	0.9	0.18	1.05	1.01	8.66
KEGG	M00373	Ethylmalonyl pathway	H16A_00170	Acetyl-CoA acetyltransferase	20.79	21.59	21.35	-0.8	-0.56	0.24	-0.8	-0.56	0.24	0.38	0.25	0.22	0.23	8.66
KEGG	M00373	Ethylmalonyl pathway	H16A_01438	Acetyl-CoA acetyltransferase	23.2	24.22	24.19	-1.02	-0.99	0.03	-1.02	-0.99	0.06	0.03	-0.01	0.06	0.08	8.66
KEGG	M00373	Ethylmalonyl pathway	H16A_01445	Acetyl-CoA acetyltransferase	21.9	23.26	23.33	-1.36	-1.43	-0.07	-1.36	-1.43	-0.21	-0.32	-0.14	-0.26	-0.21	8.62
KEGG	M00373	Ethylmalonyl pathway	H16A_01528	Acetyl-CoA acetyltransferase	22.16	24.32	24.48	-2.16	-2.32	-0.16	-2.16	-2.32	-0.85	-1.04	-0.25	-1.12	-1.02	8.62
KEGG	M00373	Ethylmalonyl pathway	H16A_01713	Acetyl-CoA acetyltransferase		18.48	18.93	-18.48	-18.93	-0.45	-2.02	-2.35	-0.74	-1.06	-0.62	-0.73	-0.65	8.62
KEGG	M00238	D-Methionine transport system	H16A_02125	ABC-type transporter, periplasmic component:	19.28	19.88	19.66	-0.6	-0.38	0.22	-0.6	-0.38	0.4	0.52	0.23	0.45	0.45	8.62
KEGG	M00238	D-Methionine transport system	H16B_02232	ABC-type transporter, periplasmic component:	21.16	20.35	20.05	0.81	1.11	0.3	0.81	1.11	1.54	1.73	0.33	2.02	1.92	8.62
KEGG	M00035	Methionine degradation	H16A_00244	Adenosylhomocysteinase	22.38	22.68	22.84	-0.3	-0.46	-0.16	-0.3	-0.46	0.65	0.46	-0.25	0.57	0.56	8.57
KEGG	M00346	Formaldehyde assimilation, serine pathway	H16A_01188	phosphopyruvate hydratase	22.61	23.4	23.47	-0.79	-0.86	-0.07	-0.79	-0.86	0.25	0.14	-0.14	0.16	0.18	8.57
KEGG	M00346	Formaldehyde assimilation, serine pathway	H16A_02634	malate dehydrogenase	24.15	24.46	24.16	-0.31	-0.01	0.3	-0.31	-0.01	0.64	0.82	0.33	0.74	0.72	8.57
KEGG	M00346	Formaldehyde assimilation, serine pathway	H16A_02834	Glycine/serine hydroxymethyltransferase	21.94	21.78	21.6	0.16	0.34	0.18	0.16	0.34	1.02	1.1	0.18	1.34	1.28	8.57
KEGG	M00171	C4-dicarboxylic acid cycle, NAD - malic enzyme type	H16A_02634	malate dehydrogenase	24.15	24.46	24.16	-0.31	-0.01	0.3	-0.31	-0.01	0.64	0.82	0.33	0.74	0.72	8.57
KEGG	M00033	Ectoine biosynthesis, aspartate => ectoine	H16A_01225	aspartate kinase	21.75	21.84	21.76	-0.09	-0.01	0.08	-0.09	-0.01	0.81	0.82	0.05	1.11	1.07	8.57
KEGG	M00003	Gluconeogenesis, oxaloacetate => fructose-6P	PHG_00417	3-phosphoglycerate kinase	20.5	22.02	21.94	-1.52	-1.44	0.08	-1.52	-1.44	-0.34	-0.33	0.05	-0.43	-0.37	8.55
KEGG	M00003	Gluconeogenesis, oxaloacetate => fructose-6P	H16A_00568	Fructose-bisphosphate aldolase	22.16	22.06	21.6	0.1	0.56	0.46	0.1	0.56	0.97	1.28	0.53	1.13	1.08	8.55
KEGG	M00003	Gluconeogenesis, oxaloacetate => fructose-6P	H16A_01047	triosephosphate isomerase	19.11	19.68	19.44	-0.57	-0.33	0.24	-0.57	-0.33	0.43	0.56	0.25	0.48	0.48	8.55
KEGG	M00003	Gluconeogenesis, oxaloacetate => fructose-6P	H16A_01188	phosphopyruvate hydratase	22.61	23.4	23.47	-0.79	-0.86	-0.07	-0.79	-0.86	0.25	0.14	-0.14	0.16	0.18	8.55
KEGG	M00003	Gluconeogenesis, oxaloacetate => fructose-6P	H16B_01385	phosphoglycerate kinase	16.63	18.78	18.31	-2.15	-1.68	0.47	-2.15	-1.68	-0.85	-0.52	0.54	-0.51	-0.45	8.55
KEGG	M00003	Gluconeogenesis, oxaloacetate => fructose-6P	H16B_01390	Fructose-1,6-/sedoheptulose-1,7-bisphosphatase	18.52	18.24	17.6	0.28	0.92	0.64	0.28	0.92	1.11	1.57	0.76	1.23	1.18	8.48
KEGG	M00017	Methionine biosynthesis, apartate => homoserine => methionine	H16A_01225	aspartate kinase	21.75	21.84	21.76	-0.09	-0.01	0.08	-0.09	-0.01	0.81	0.82	0.05	1.11	1.07	8.48
KEGG	M00017	Methionine biosynthesis, apartate => homoserine => methionine	H16A_02266	homoserine dehydrogenase	21.09	21.53	21.7	-0.44	-0.61	-0.17	-0.44	-0.61	0.53	0.34	-0.27	0.39	0.39	8.48
KEGG	M00017	Methionine biosynthesis, apartate => homoserine => methionine	H16B_01581	methionine synthase II, cobalamin-independent	22.32	23.04	22.83	-0.72	-0.51	0.21	-0.72	-0.51	0.31	0.42	0.22	0.32	0.33	8.48
KEGG	M00125	Riboflavin biosynthesis, GTP => riboflavin/FMN/FAD	H16A_02854	bifunctional riboflavin biosynthesis protein	19.45	20.35	20.22	-0.9	-0.77	0.13	-0.9	-0.77	0.16	0.21	0.11	0.16	0.18	8.46
KEGG	M00125	Riboflavin biosynthesis, GTP => riboflavin/FMN/FAD	H16A_02855	riboflavin synthase beta-chain	19.96	18.96	19.53	1	0.43	-0.57	1	0.43	1.69	1.18	-0.77	1.36	1.3	8.46
KEGG	M00096	C5 isoprenoid biosynthesis, non-mevalonate pathway	H16A_02364	enzyme involved in the deoxyxylulose pathway of	16.86	18.6	18.93	-1.74	-2.07	-0.33	-1.74	-2.07	-0.52	-0.84	-0.47	-0.56	-0.5	8.46
KEGG	M00096	C5 isoprenoid biosynthesis, non-mevalonate pathway	H16A_02732	Deoxyxylulose-5-phosphate synthase		18.47	18.8	-18.47	-18.8	-0.33	-2.01	-2.22	-0.73	-0.96	-0.47	-0.78	-0.7	8.39
KEGG	M00120	Coenzyme A biosynthesis, pantothenate => CoA	H16A_00367	phosphopantetheine adenylyltransferase	18.05	17	17.82	1.05	0.23	-0.82	1.05	0.23	1.73	1.02	-1.09	1.02	0.98	8.39
KEGG	M00506	CheA-CheYBV (chemotaxis) two-component regulatory system	H16B_00244	chemotaxis response regulator	15.93			15.93	15.93		-1.68	-1.62	-0.47	-0.48		-0.67	-0.6	8.39
KEGG	M00506	CheA-CheYBV (chemotaxis) two-component regulatory system	H16B_02240	chemotaxis specific response regulator	14.39			14.39	14.39		-3.22	-3.16	-1.71	-1.72		-2.43	-2.24	8.39
KEGG	M00209	Osmoprotectant transport system	H16A_00941	ABC-type transporter, periplasmic component:	15.58	15.53	15.67	0.05	-0.09	-0.14	0.05	-0.09	0.93	0.76	-0.23	0.99	0.95	8.39
KEGG	M00088	Ketone body biosynthesis, acetyl-CoA => acetoacetate/3-hydroxybutyrate/acetone	H16A_00170	Acetyl-CoA acetyltransferase	20.79	21.59	21.35	-0.8	-0.56	0.24	-0.8	-0.56	0.24	0.38	0.25	0.22	0.23	8.39
KEGG	M00088	Ketone body biosynthesis, acetyl-CoA => acetoacetate/3-hydroxybutyrate/acetone	H16A_00186	Hydroxymethylglutaryl-CoA lyase	18.93	18.77	18.87	0.16	0.06	-0.1	0.16	0.06	1.02	0.88	-0.18	1.18	1.13	8.39
KEGG	M00088	Ketone body biosynthesis, acetyl-CoA => acetoacetate/3-hydroxybutyrate/acetone	H16A_01334	D-beta-hydroxybutyrate dehydrogenase	18.78	21.36	21.89	-2.58	-3.11	-0.53	-2.58	-3.11	-1.19	-1.68	-0.72	-1.41	-1.29	8.39
KEGG	M00088	Ketone body biosynthesis, acetyl-CoA => acetoacetate/3-hydroxybutyrate/acetone	H16A_01438	Acetyl-CoA acetyltransferase	23.2	24.22	24.19	-1.02	-0.99	0.03	-1.02	-0.99	0.06	0.03	-0.01	0.06	0.08	8.39
KEGG	M00088	Ketone body biosynthesis, acetyl-CoA => acetoacetate/3-hydroxybutyrate/acetone	H16A_01445	Acetyl-CoA acetyltransferase	21.9	23.26	23.33	-1.36	-1.43	-0.07	-1.36	-1.43	-0.21	-0.32	-0.14	-0.26	-0.21	8.39
KEGG	M00088	Ketone body biosynthesis, acetyl-CoA => acetoacetate/3-hydroxybutyrate/acetone	H16A_01528	Acetyl-CoA acetyltransferase	22.16	24.32	24.48	-2.16	-2.32	-0.16	-2.16	-2.32	-0.85	-1.04	-0.25	-1.12	-1.02	8.39
KEGG	M00088	Ketone body biosynthesis, acetyl-CoA => acetoacetate/3-hydroxybutyrate/acetone	H16A_01713	Acetyl-CoA acetyltransferase		18.48	18.93	-18.48	-18.93	-0.45	-2.02	-2.35	-0.74	-1.06	-0.62	-0.73	-0.65	8.39
KEGG	M00571	AlgE-type Mannuronan C-5-Epimerase transport system	H16A_02879	Cation/multidrug efflux system outer membrane	15.04	18.86	19.12	-3.82	-4.08	-0.26	-3.82	-4.08	-2.19	-2.46	-0.38	-2.95	-2.73	8.39
EC	1.1.1.69	Gluconate 5-dehydrogenase.	H16A_01531	short chain dehydrogenase	19.14	21.77	21.73	-2.63	-2.59	0.04	-2.63	-2.59	-1.23	-1.26	0	-1.76	-1.62	8.39
EC	2.4.2.-	Transferases. Glycosyltransferases. Pentosyltransferases.	H16A_03412	Glutamine Amidotransferase	16.39			16.39	16.39		-1.22	-1.16	-0.1	-0.1		-0.14	-0.1	8.39
EC	1.1.1.85	3-isopropylmalate dehydrogenase.	H16A_02619	3-Isopropylmalate dehydrogenase	20.69	19.79	19.77	0.9	0.92	0.02	0.9	0.92	1.61	1.57	-0.03	2.22	2.1	8.39
EC	4.2.1.3	Aconitate hydratase.	H16B_00568	aconitate hydratase 2	23.97	23.37	23.83	0.6	0.14	-0.46	0.6	0.14	1.37	0.94	-0.63	1.09	1.05	8.39
EC	2.5.1.3	Thiamine-phosphate diphosphorylase.	H16A_00239	thiamine monophosphate synthase	16.41	18.19	18.22	-1.78	-1.81	-0.03	-1.78	-1.81	-0.55	-0.63	-0.09	-0.75	-0.67	8.39
EC	3.1.3.5	5'-nucleotidase.	H16A_02376	stationary phase survival protein	16.2	16.44	16.43	-0.24	-0.23	0.01	-0.24	-0.23	0.69	0.65	-0.04	0.91	0.88	8.39
EC	2.7.4.6	Nucleoside-diphosphate kinase.	H16A_02368	nucleoside diphosphate kinase	21.81	21.9	21.72	-0.09	0.09	0.18	-0.09	0.09	0.81	0.9	0.18	1.05	1.01	8.39
EC	1.4.99.1	D-amino-acid dehydrogenase.	H16A_01505	D-amino-acid dehydrogenase		15.48	15.07	-15.48	-15.07	0.41	0.98	1.51	1.68	2.05	0.47	2.23	2.11	8.39
EC	2.1.2.1	Glycine hydroxymethyltransferase.	H16A_02834	Glycine/serine hydroxymethyltransferase	21.94	21.78	21.6	0.16	0.34	0.18	0.16	0.34	1.02	1.1	0.18	1.34	1.28	8.39
EC	3.4.16.4	Serine-type D-Ala-D-Ala carboxypeptidase.	H16A_00302	D-Alanyl-D-alanine carboxypeptidase	19.31	20.97	20.75	-1.66	-1.44	0.22	-1.66	-1.44	-0.45	-0.33	0.23	-0.35	-0.3	8.39
EC	6.3.2.8	UDP-N-acetylmuramate--L-alanine ligase.	H16A_03272	UDP-N-acetylmuramate-L-alanine ligase	19.17	19.68	19.5	-0.51	-0.33	0.18	-0.51	-0.33	0.48	0.56	0.18	0.57	0.56	8.39
EC	3.6.1.1	Inorganic diphosphatase.	H16A_00746	inorganic pyrophosphatase	20.05	19.68	19.91	0.37	0.14	-0.23	0.37	0.14	1.19	0.94	-0.34	1.21	1.16	8.39
EC	2.4.2.14	Amidophosphoribosyltransferase.	H16A_02607	glutamine phosphoribosylpyrophosphate	19.23	20.78	20.97	-1.55	-1.74	-0.19	-1.55	-1.74	-0.36	-0.57	-0.29	-0.41	-0.36	8.39
EC	5.4.2.8	Phosphomannomutase.	H16A_02885	Phosphomannomutase	19.64	21.56	21.3	-1.92	-1.66	0.26	-1.92	-1.66	-0.66	-0.51	0.28	-0.58	-0.51	8.39
EC	1.1.1.205	IMP dehydrogenase.	H16A_02030	Inosine-5'-monophosphate dehydrogenase	21.92	22.68	22.43	-0.76	-0.51	0.25	-0.76	-0.51	0.27	0.42	0.27	0.25	0.26	8.39
EC	2.3.3.1	Citrate (Si)-synthase.	H16A_02627	citrate synthase	24.3	24.35	24.1	-0.05	0.2	0.25	-0.05	0.2	0.85	0.99	0.27	1.06	1.02	8.39
EC	1.3.5.1	Succinate dehydrogenase (quinone).	H16A_02629	succinate dehydrogenase (Fe-S protein subunit)	22.32	22.19	22.13	0.13	0.19	0.06	0.13	0.19	0.99	0.98	0.03	1.37	1.31	8.39
EC	1.3.5.1	Succinate dehydrogenase (quinone).	H16A_02630	succinate dehydrogenase (flavoprotein subunit)	23.4	23.92	23.61	-0.52	-0.21	0.31	-0.52	-0.21	0.47	0.66	0.34	0.5	0.5	8.38
EC	1.11.1.6	Catalase.	H16A_03109	Catalase	20.6	21.82	21.74	-1.22	-1.14	0.08	-1.22	-1.14	-0.1	-0.09	0.05	-0.09	-0.06	8.35
EC	1.1.5.3	Glycerol-3-phosphate dehydrogenase.	H16A_02508	Glycerol-3-phosphate dehydrogenase	17.02			17.02	17.02		-0.59	-0.53	0.41	0.4		0.57	0.56	8.35
EC	2.2.1.7	1-deoxy-D-xylulose-5-phosphate synthase.	H16A_02732	Deoxyxylulose-5-phosphate synthase		18.47	18.8	-18.47	-18.8	-0.33	-2.01	-2.22	-0.73	-0.96	-0.47	-0.78	-0.7	8.34
EC	1.6.1.2	NAD(P)(+) transhydrogenase (Re/Si-specific).	H16A_00850	NAD(P) transhydrogenase subunit alpha 1	18.29	20.87	20.9	-2.58	-2.61	-0.03	-2.58	-2.61	-1.19	-1.27	-0.09	-1.66	-1.52	8.34
EC	1.6.1.2	NAD(P)(+) transhydrogenase (Re/Si-specific).	H16A_03128	NAD(P) transhydrogenase subunit alpha 1	17.24	20.65	19.88	-3.41	-2.64	0.77	-3.41	-2.64	-1.86	-1.3	0.92	-1.44	-1.32	8.34
EC	6.3.1.10	Adenosylcobinamide-phosphate synthase.	H16A_02713	hypothetical protein	16.75			16.75	16.75		-0.86	-0.8	0.19	0.19		0.27	0.28	8.19
EC	2.7.2.4	Aspartate kinase.	H16A_01225	aspartate kinase	21.75	21.84	21.76	-0.09	-0.01	0.08	-0.09	-0.01	0.81	0.82	0.05	1.11	1.07	8.19
EC	6.1.1.4	Leucine--tRNA ligase.	H16A_03139	Leucyl-tRNA synthetase fused to ISAE1 Orf2	19.91	20.83	20.72	-0.92	-0.81	0.11	-0.92	-0.81	0.15	0.18	0.09	0.15	0.17	8.19
EC	3.1.3.37	Sedoheptulose-bisphosphatase.	H16B_01390	Fructose-1,6-/sedoheptulose-1,7-bisphosphatase	18.52	18.24	17.6	0.28	0.92	0.64	0.28	0.92	1.11	1.57	0.76	1.23	1.18	8.19
EC	1.1.1.35	3-hydroxyacyl-CoA dehydrogenase.	H16A_01526	Enoyl-CoA	24.03	25.84	25.91	-1.81	-1.88	-0.07	-1.81	-1.88	-0.57	-0.69	-0.14	-0.77	-0.69	8.19
EC	1.1.1.1	Alcohol dehydrogenase.	H16B_01195	alcohol dehydrogenase, class III	19.93	20.16	20.45	-0.23	-0.52	-0.29	-0.23	-0.52	0.7	0.41	-0.42	0.43	0.43	8.19
EC	3.1.26.-	Hydrolases. Acting on ester bonds. Endoribonucleases producing 5'-phosphomonoesters.	H16A_00909	Ribonuclease G and E	16.4	18.79	19.64	-2.39	-3.24	-0.85	-2.39	-3.24	-1.04	-1.78	-1.13	-1.04	-0.94	8.19
EC	2.5.1.54	3-deoxy-7-phosphoheptulonate synthase.	H16A_01122	3-Deoxy-D-arabino-heptulosonate 7-phosphate	20.81	20.86	20.54	-0.05	0.27	0.32	-0.05	0.27	0.85	1.05	0.35	1.03	0.99	8.19
EC	2.5.1.54	3-deoxy-7-phosphoheptulonate synthase.	H16B_01076	3-Deoxy-D-arabino-heptulosonate 7-phosphate	15.54			15.54	15.54		-2.07	-2.01	-0.78	-0.79		-1.11	-1.01	8.19
EC	2.8.1.7	Cysteine desulfurase.	H16A_01158	cysteine desulfurase (IscS)	19.4	20.25	20.11	-0.85	-0.71	0.14	-0.85	-0.71	0.2	0.26	0.13	0.21	0.22	8.19
EC	4.2.1.33	3-isopropylmalate dehydratase.	H16A_02620	3-Isopropylmalate dehydratase small subunit	19.22	20.01	19.89	-0.79	-0.67	0.12	-0.79	-0.67	0.25	0.29	0.1	0.29	0.3	8.19
EC	4.2.1.33	3-isopropylmalate dehydratase.	H16A_02621	3-Isopropylmalate dehydratase large subunit	21.19	21.08	20.92	0.11	0.27	0.16	0.11	0.27	0.98	1.05	0.15	1.3	1.24	8.19
EC	4.2.1.19	Imidazoleglycerol-phosphate dehydratase.	H16A_03414	Imidazoleglycerol-phosphate dehydratase	16.2	19.19	19.36	-2.99	-3.16	-0.17	-2.99	-3.16	-1.52	-1.72	-0.27	-2.05	-1.89	8.19
EC	1.14.13.-	Oxidoreductases. Acting on paired donors, with incorporation or reduction of molecular oxygen. With NADH or NADPH as one donor, and incorporation of one atom of oxygen.	H16A_00504	2-Polyprenyl-6-methoxyphenol hydroxylase or		17.86	17.79	-17.86	-17.79	0.07	-1.4	-1.21	-0.24	-0.15	0.04	-0.25	-0.21	8.19
EC	1.10.3.-	Oxidoreductases. Acting on diphenols and related substances as donors. With oxygen as acceptor.	H16A_01071	bo3-type quinol oxidase, subunit II	20.11			20.11	20.11		2.5	2.56	2.9	2.9		4.1	3.86	8.19
EC	1.10.3.-	Oxidoreductases. Acting on diphenols and related substances as donors. With oxygen as acceptor.	H16A_01072	bo3-type quinol oxidase, subunit I	19.47			19.47	19.47		1.86	1.92	2.39	2.38		3.37	3.18	8.19
EC	1.15.1.1	Superoxide dismutase.	H16A_00610	superoxide dismutase	21.07	23.26	22.97	-2.19	-1.9	0.29	-2.19	-1.9	-0.88	-0.7	0.32	-0.83	-0.75	8.19
EC	3.6.3.17	Monosaccharide-transporting ATPase.	H16A_00938	ABC-type transporter, ATPase component: CUT2	15.79			15.79	15.79		-1.82	-1.76	-0.58	-0.59		-0.83	-0.75	8.18
EC	2.6.99.2	Pyridoxine 5'-phosphate synthase.	H16A_02552	pyridoxal phosphate biosynthesis protein	16.01	19.23	19.34	-3.22	-3.33	-0.11	-3.22	-3.33	-1.71	-1.85	-0.19	-2.35	-2.17	8.18
EC	2.4.2.19	Nicotinate-nucleotide diphosphorylase (carboxylating).	H16A_03037	quinolinate phosphoribosyl transferase		17.28	17.28	-17.28	-17.28	0	-0.82	-0.7	0.23	0.27	-0.05	0.31	0.32	8.18
EC	1.2.1.20	Glutarate-semialdehyde dehydrogenase.	H16B_00982	Succinate-semialdehyde dehydrogenase (NADP+)	16.75	18.32	18.23	-1.57	-1.48	0.09	-1.57	-1.48	-0.38	-0.36	0.06	-0.47	-0.41	8.18
EC	1.2.1.20	Glutarate-semialdehyde dehydrogenase.	H16B_01537	Succinate-semialdehyde dehydrogenase (NADP+)	18.11	20.02	20.33	-1.91	-2.22	-0.31	-1.91	-2.22	-0.65	-0.96	-0.44	-0.76	-0.68	8.16
EC	1.1.1.40	Malate dehydrogenase (oxaloacetate-decarboxylating) (NADP(+)).	H16A_01002	malic enzyme (NADP)	22.85	23.54	23.61	-0.69	-0.76	-0.07	-0.69	-0.76	0.33	0.22	-0.14	0.27	0.28	8.16
EC	6.4.1.1	Pyruvate carboxylase.	H16A_01251	pyruvate carboxylase		15.21	15.28	-15.21	-15.28	-0.07	1.25	1.3	1.9	1.88	-0.14	2.55	2.41	8.08
EC	1.2.1.3	Aldehyde dehydrogenase (NAD(+)).	H16A_00232	NAD-dependent aldehyde dehydrogenase		19.62	19.25	-19.62	-19.25	0.37	-3.16	-2.67	-1.66	-1.32	0.42	-1.74	-1.6	8.08
EC	6.2.1.3	Long-chain-fatty-acid--CoA ligase.	H16A_02947	long chain fatty acid-CoA ligase		19.14	18.83	-19.14	-18.83	0.31	-2.68	-2.25	-1.27	-0.98	0.34	-1.3	-1.19	8.08
EC	6.2.1.3	Long-chain-fatty-acid--CoA ligase.	H16A_03288	Long-chain-fatty-acid-CoA ligase	21.31	22.12	22.14	-0.81	-0.83	-0.02	-0.81	-0.83	0.23	0.16	-0.08	0.21	0.22	8.08
EC	2.3.1.61	Dihydrolipoyllysine-residue succinyltransferase.	H16A_02324	Dihydrolipoamide S-succinyltransferase (E2)	21.86	22.82	22.76	-0.96	-0.9	0.06	-0.96	-0.9	0.11	0.1	0.03	0.12	0.14	8.08
EC	4.3.2.2	Adenylosuccinate lyase.	H16A_03124	adenylosuccinate lyase	20.75	19.77	19.44	0.98	1.31	0.33	0.98	1.31	1.68	1.89	0.37	2.19	2.07	8.08
EC	3.6.3.25	Sulfate-transporting ATPase.	H16A_03360	ABC-type transporter, duplicated ATPase	18.42	19.03	19.11	-0.61	-0.69	-0.08	-0.61	-0.69	0.4	0.27	-0.15	0.35	0.36	8.08
EC	1.4.1.4	Glutamate dehydrogenase (NADP(+)).	H16B_01945	glutamate dehydrogenase [NAD(P)+]	20.88	18.84	18.24	2.04	2.64	0.6	2.04	2.64	2.53	2.96	0.71	3.25	3.07	8.08
EC	6.1.1.20	Phenylalanine--tRNA ligase.	H16A_01344	Phenylalanyl-tRNA synthetase beta chain	20.75	20.47	20.48	0.28	0.27	-0.01	0.28	0.27	1.11	1.05	-0.06	1.47	1.4	8.08
EC	2.5.1.18	Glutathione transferase.	H16A_00176	Glutathione S-transferase	16.16	17.64	17.65	-1.48	-1.49	-0.01	-1.48	-1.49	-0.31	-0.37	-0.06	-0.43	-0.37	8.08
EC	2.5.1.18	Glutathione transferase.	H16A_00252	Glutathione S-transferase	16.93	19.76	19.5	-2.83	-2.57	0.26	-2.83	-2.57	-1.4	-1.24	0.28	-1.62	-1.49	8.08
EC	2.5.1.18	Glutathione transferase.	H16A_01103	Glutathione S-transferase	17.74	20.1	19.93	-2.36	-2.19	0.17	-2.36	-2.19	-1.02	-0.94	0.16	-1.24	-1.13	8.05
EC	2.5.1.18	Glutathione transferase.	H16A_02861	Glutathione S-transferase	17.95	19.75	19.45	-1.8	-1.5	0.3	-1.8	-1.5	-0.56	-0.38	0.33	-0.38	-0.33	8.04
EC	1.9.3.1	Cytochrome-c oxidase.	H16A_02319	cbb3-type cytochrome oxidase, subunit I	16.29			16.29	16.29		-1.32	-1.26	-0.18	-0.19		-0.26	-0.21	8.02
EC	1.5.1.2	Pyrroline-5-carboxylate reductase.	H16A_03106	Pyrroline-5-carboxylate reductase	18.46	20.61	20.94	-2.15	-2.48	-0.33	-2.15	-2.48	-0.85	-1.17	-0.47	-1.02	-0.93	8.02
EC	1.1.1.49	Glucose-6-phosphate dehydrogenase (NADP(+)).	H16A_00316	Glucose-6-phosphate 1-dehydrogenase	16.56	16.55	16.64	0.01	-0.08	-0.09	0.01	-0.08	0.9	0.77	-0.16	1.04	1	8.02
EC	1.1.1.49	Glucose-6-phosphate dehydrogenase (NADP(+)).	H16B_02566	Glucose-6-phosphate 1-dehydrogenase	16.69	19.33	19.84	-2.64	-3.15	-0.51	-2.64	-3.15	-1.24	-1.71	-0.7	-1.48	-1.36	8.02
EC	6.3.4.2	CTP synthase (glutamine hydrolyzing).	H16A_01185	CTP synthase (utp-ammonia lyase)	20.56	21.25	20.97	-0.69	-0.41	0.28	-0.69	-0.41	0.33	0.5	0.3	0.33	0.34	8
EC	3.2.-	Hydrolases. Glycosylases.	H16A_00394	putative intracellular	14.85			14.85	14.85		-2.76	-2.7	-1.34	-1.35		-1.9	-1.75	8
EC	2.1.1.144	Trans-aconitate 2-methyltransferase.	H16A_00107	Trans-aconitate 6-methyltransferase		18.35	18.5	-18.35	-18.5	-0.15	-1.89	-1.92	-0.64	-0.72	-0.24	-0.75	-0.67	8
EC	3.2.1.-	Hydrolases. Glycosylases. Glycosidases, i.e. enzymes hydrolyzing O- and S-glycosyl compounds.	H16A_02463	soluble lytic murein transglycosylase or		15.68	14.98	-15.68	-14.98	0.7	0.78	1.6	1.52	2.12	0.84	1.85	1.76	8
EC	2.7.7.13	Mannose-1-phosphate guanylyltransferase.	H16A_02905	Mannose-1-phosphate guanylyltransferase	20.43	20.53	20.3	-0.1	0.13	0.23	-0.1	0.13	0.81	0.94	0.24	1.02	0.98	7.98
EC	5.4.99.23	23S rRNA pseudouridine(1911/1915/1917) synthase.	H16A_01434	pseudouridylate synthase, 23S RNA-specific	17.14			17.14	17.14		-0.47	-0.41	0.51	0.5		0.71	0.69	7.89
EC	4.1.3.4	Hydroxymethylglutaryl-CoA lyase.	H16A_00186	Hydroxymethylglutaryl-CoA lyase	18.93	18.77	18.87	0.16	0.06	-0.1	0.16	0.06	1.02	0.88	-0.18	1.18	1.13	7.89
EC	2.8.3.5	3-oxoacid CoA-transferase.	H16A_01332	Succinyl-CoA:3-ketoacid-coenzyme A transferase	20.85	20.9	20.77	-0.05	0.08	0.13	-0.05	0.08	0.85	0.9	0.11	1.14	1.09	7.89
EC	3.5.4.25	GTP cyclohydrolase II.	H16A_02854	bifunctional riboflavin biosynthesis protein	19.45	20.35	20.22	-0.9	-0.77	0.13	-0.9	-0.77	0.16	0.21	0.11	0.16	0.18	7.89
EC	1.2.99.2	Carbon-monoxide dehydrogenase (acceptor).	H16A_00437	carbon monoxide dehydrogenase homolog, medium		19.93	19.35	-19.93	-19.35	0.58	-3.47	-2.77	-1.91	-1.4	0.68	-1.75	-1.61	7.89
EC	1.2.99.2	Carbon-monoxide dehydrogenase (acceptor).	H16A_00438	Aerobic-type carbon monoxide dehydrogenase	14.33	19.29	19.07	-4.96	-4.74	0.22	-4.96	-4.74	-3.11	-2.99	0.23	-4.11	-3.81	7.89
EC	1.3.8.6	Glutaryl-CoA dehydrogenase (ETF).	H16A_02818	Glutaryl-CoA dehydrogenase	20.43	17.96	18.78	2.47	1.65	-0.82	2.47	1.65	2.88	2.16	-1.09	2.61	2.47	7.89
EC	6.3.2.2	Glutamate--cysteine ligase.	H16A_00322	Gamma-glutamate-cysteine ligase	17.84	19.9	19.67	-2.06	-1.83	0.23	-2.06	-1.83	-0.77	-0.65	0.24	-0.79	-0.71	7.89
EC	1.12.99.6	Hydrogenase (acceptor).	PHG_00021	regulatory [NiFe] hydrogenase large subunit		18.55	18.62	-18.55	-18.62	-0.07	-2.09	-2.04	-0.8	-0.81	-0.14	-1.01	-0.92	7.89
EC	3.5.4.19	Phosphoribosyl-AMP cyclohydrolase.	H16A_03409	Phosphoribosyl-AMP cyclohydrolase		16.22	16.37	-16.22	-16.37	-0.15	0.24	0.21	1.08	1	-0.24	1.25	1.2	7.89
EC	2.7.11.-	Transferases. Transferring phosphorous-containing groups. Protein-serine/threonine kinases.	H16A_00383	serine kinase of the HPr protein	16.24	18.17	18.52	-1.93	-2.28	-0.35	-1.93	-2.28	-0.67	-1.01	-0.49	-0.77	-0.69	7.89
EC	3.3.1.1	Adenosylhomocysteinase.	H16A_00244	Adenosylhomocysteinase	22.38	22.68	22.84	-0.3	-0.46	-0.16	-0.3	-0.46	0.65	0.46	-0.25	0.57	0.56	7.89
EC	2.3.3.9	Malate synthase.	H16A_02217	malate synthase	24.09	23.8	23.34	0.29	0.75	0.46	0.29	0.75	1.12	1.44	0.53	1.34	1.28	7.89
EC	6.3.2.17	Tetrahydrofolate synthase.	H16A_02610	folylpolyglutamate synthase	16.1			16.1	16.1		-1.51	-1.45	-0.33	-0.34		-0.47	-0.41	7.89
EC	3.1.3.48	Protein-tyrosine-phosphatase.	H16A_00669	protein tyrosine/serine phosphatase	15.59	18.12	18.76	-2.53	-3.17	-0.64	-2.53	-3.17	-1.15	-1.73	-0.86	-1.3	-1.19	7.89
EC	6.3.2.9	UDP-N-acetylmuramoyl-L-alanine--D-glutamate ligase.	H16A_03275	UDP-N-acetylmuramoylalanine-D-glutamate ligase	18.63	19.09	18.73	-0.46	-0.1	0.36	-0.46	-0.1	0.52	0.75	0.41	0.54	0.53	7.89
EC	3.4.21.-	Hydrolases. Acting on peptide bonds (peptide hydrolases). Serine endopeptidases.	H16A_02575	periplasmic serine protease (ClpP class)	16.86	17.28	17.49	-0.42	-0.63	-0.21	-0.42	-0.63	0.55	0.32	-0.32	0.35	0.36	7.89
EC	2.3.1.8	Phosphate acetyltransferase.	H16B_01631	Phosphotransacetylase	19.27	19.8	19.81	-0.53	-0.54	-0.01	-0.53	-0.54	0.46	0.4	-0.06	0.56	0.55	7.89
EC	6.3.2.10	UDP-N-acetylmuramoyl-tripeptide--D-alanyl-D-alanine ligase.	H16A_03277	UDP-N-acetylmuramoyl	17.74	20.29	20.01	-2.55	-2.27	0.28	-2.55	-2.27	-1.17	-1	0.3	-1.27	-1.16	7.89
EC	6.1.1.11	Serine--tRNA ligase.	H16A_00764	Seryl-tRNA synthetase	19.16	19.24	19.33	-0.08	-0.17	-0.09	-0.08	-0.17	0.82	0.69	-0.16	0.93	0.9	7.89
EC	4.1.2.44	Benzoyl-CoA-dihydrodiol lyase.	H16A_01410	Enoyl-CoA hydratase		15.7	16.22	-15.7	-16.22	-0.52	0.76	0.36	1.5	1.12	-0.71	1.23	1.18	7.89
EC	4.2.3.1	Threonine synthase.	H16A_02265	threonine synthase	19.72	20.07	19.87	-0.35	-0.15	0.2	-0.35	-0.15	0.6	0.71	0.2	0.75	0.73	7.89
EC	3.5.5.1	Nitrilase.	H16A_01125	Nitrilase		18.52	19.02	-18.52	-19.02	-0.5	-2.06	-2.44	-0.77	-1.14	-0.68	-0.76	-0.68	7.89
EC	1.1.1.86	Ketol-acid reductoisomerase.	H16A_01037	Ketol-acid reductoisomerase	24.4	23.65	24.07	0.75	0.33	-0.42	0.75	0.33	1.49	1.1	-0.58	1.33	1.27	7.89
EC	6.3.4.14	Biotin carboxylase.	H16A_03172	biotin carboxylase	19.9	21.65	21.63	-1.75	-1.73	0.02	-1.75	-1.73	-0.52	-0.56	-0.03	-0.74	-0.66	7.89
EC	2.2.1.6	Acetolactate synthase.	H16A_01035	acetolactate synthase III (valine sensitive)	22.39	20.91	21.17	1.48	1.22	-0.26	1.48	1.22	2.08	1.81	-0.38	2.41	2.28	7.89
EC	2.2.1.6	Acetolactate synthase.	H16A_02231	acetolactate synthase large subunit	17.21	19.14	19.05	-1.93	-1.84	0.09	-1.93	-1.84	-0.67	-0.65	0.06	-0.88	-0.79	7.78
EC	2.2.1.6	Acetolactate synthase.	H16B_00313	acetolactate synthase large subunit (TPP	16.39	16.04	15.44	0.35	0.95	0.6	0.35	0.95	1.17	1.6	0.71	1.34	1.28	7.74
EC	1.3.99.16	Isoquinoline 1-oxidoreductase.	H16A_00700	Aerobic-type carbon monoxide dehydrogenase	18.28	21.19	20.84	-2.91	-2.56	0.35	-2.91	-2.56	-1.46	-1.23	0.39	-1.56	-1.43	7.74
EC	1.3.99.16	Isoquinoline 1-oxidoreductase.	H16A_00701	Aerobic-type carbon monoxide dehydrogenase	19.83	22.42	22.17	-2.59	-2.34	0.25	-2.59	-2.34	-1.2	-1.06	0.27	-1.36	-1.24	7.74
EC	2.4.1.227	Undecaprenyldiphospho-muramoylpentapeptide beta-N- acetylglucosaminyltransferase.	H16A_03273	UDP-N-acetylglucosamine:LPS N-acetylglucosamine	17.29	19.16	18.86	-1.87	-1.57	0.3	-1.87	-1.57	-0.62	-0.44	0.33	-0.46	-0.4	7.74
EC	2.5.1.72	Quinolinate synthase.	H16A_03038	quinolinate synthetase A protein		15.85	14.93	-15.85	-14.93	0.92	0.61	1.65	1.38	2.16	1.11	1.56	1.49	7.74
EC	2.7.9.3	Selenide, water dikinase.	H16B_00295	selenophosphate synthase	18.3	18.92	19.06	-0.62	-0.76	-0.14	-0.62	-0.76	0.39	0.22	-0.23	0.24	0.25	7.74
EC	2.6.1.57	Aromatic-amino-acid transaminase.	H16A_01151	tyrosine aminotransferase	21.84	22.73	22.74	-0.89	-0.9	-0.01	-0.89	-0.9	0.17	0.1	-0.06	0.14	0.16	7.71
EC	1.2.4.2	Oxoglutarate dehydrogenase (succinyl-transferring).	H16A_02325	2-Oxoglutarate dehydrogenase (E1)	23.32	23.72	23.33	-0.4	-0.01	0.39	-0.4	-0.01	0.56	0.82	0.44	0.59	0.58	7.7
EC	6.4.1.2	Acetyl-CoA carboxylase.	H16A_01223	Acetyl-CoA carboxylase carboxyltransferase	17.27	19.45	19.33	-2.18	-2.06	0.12	-2.18	-2.06	-0.87	-0.83	0.1	-1.11	-1.01	7.7
EC	6.4.1.2	Acetyl-CoA carboxylase.	H16A_03172	biotin carboxylase	19.9	21.65	21.63	-1.75	-1.73	0.02	-1.75	-1.73	-0.52	-0.56	-0.03	-0.74	-0.66	7.7
EC	1.1.1.100	3-oxoacyl-[acyl-carrier-protein] reductase.	H16A_02567	3-Oxoacyl-[acyl-carrier-protein] reductase	20.1	20.81	20.78	-0.71	-0.68	0.03	-0.71	-0.68	0.31	0.28	-0.01	0.41	0.41	7.68
EC	2.3.1.35	Glutamate N-acetyltransferase.	H16A_03263	N-Acetylglutamate synthase	19.86	20.12	19.84	-0.26	0.02	0.28	-0.26	0.02	0.68	0.85	0.3	0.82	0.79	7.65
EC	4.2.1.11	Phosphopyruvate hydratase.	H16A_01188	phosphopyruvate hydratase	22.61	23.4	23.47	-0.79	-0.86	-0.07	-0.79	-0.86	0.25	0.14	-0.14	0.16	0.18	7.65
EC	2.6.1.17	Succinyldiaminopimelate transaminase.	H16A_02065	Aminotransferase, class I and II	17.99	18.49	18.26	-0.5	-0.27	0.23	-0.5	-0.27	0.48	0.61	0.24	0.56	0.55	7.61
EC	4.2.1.20	Tryptophan synthase.	H16A_02612	tryptophan synthase alpha chain	19.35	17.8	18.41	1.55	0.94	-0.61	1.55	0.94	2.14	1.59	-0.82	1.92	1.82	7.61
EC	4.2.1.20	Tryptophan synthase.	H16A_02614	tryptophan synthase beta chain	20.58	19.6	18.95	0.98	1.63	0.65	0.98	1.63	1.68	2.15	0.77	2.03	1.93	7.61
EC	2.3.1.12	Dihydrolipoyllysine-residue acetyltransferase.	H16A_01375	dihydrolipoamide acetyltransferase (E2)	17.65	20.06	19.79	-2.41	-2.14	0.27	-2.41	-2.14	-1.06	-0.9	0.29	-1.13	-1.03	7.61
EC	2.1.2.11	3-methyl-2-oxobutanoate hydroxymethyltransferase.	H16A_03084	ketopantoate hydroxymethyltransferase	19.89	21.23	21.27	-1.34	-1.38	-0.04	-1.34	-1.38	-0.19	-0.28	-0.1	-0.25	-0.21	7.61
EC	2.7.1.30	Glycerol kinase.	H16A_02507	glycerol kinase	17.3			17.3	17.3		-0.31	-0.25	0.64	0.63		0.9	0.87	7.56
EC	3.4.24.-	Hydrolases. Acting on peptide bonds (peptide hydrolases). Metalloendopeptidases.	H16A_00364	Predicted Zn-dependent peptidase, M16B subfamily	17.77	20.55	20.25	-2.78	-2.48	0.3	-2.78	-2.48	-1.35	-1.17	0.33	-1.49	-1.36	7.56
EC	3.4.24.-	Hydrolases. Acting on peptide bonds (peptide hydrolases). Metalloendopeptidases.	H16A_00365	Predicted Zn-dependent peptidase	18.51	21.61	21.76	-3.1	-3.25	-0.15	-3.1	-3.25	-1.61	-1.79	-0.24	-2.19	-2.02	7.56
EC	3.4.24.-	Hydrolases. Acting on peptide bonds (peptide hydrolases). Metalloendopeptidases.	H16A_02221	Zn-dependent protease with chaperone function	20.34	22.23	22.05	-1.89	-1.71	0.18	-1.89	-1.71	-0.64	-0.55	0.18	-0.68	-0.61	7.56
EC	3.4.24.-	Hydrolases. Acting on peptide bonds (peptide hydrolases). Metalloendopeptidases.	H16A_02447	FtsH endopeptidase	18.57	20.25	20.19	-1.68	-1.62	0.06	-1.68	-1.62	-0.47	-0.48	0.03	-0.64	-0.57	7.55
EC	3.4.24.-	Hydrolases. Acting on peptide bonds (peptide hydrolases). Metalloendopeptidases.	H16A_03007	Zn-dependent protease with chaperone function	17.97	18.19	17.83	-0.22	0.14	0.36	-0.22	0.14	0.71	0.94	0.41	0.81	0.79	7.55
EC	2.3.1.16	Acetyl-CoA C-acyltransferase.	H16B_00200	Beta-ketoadipyl CoA thiolase	18.56	17.54	16.64	1.02	1.92	0.9	1.02	1.92	1.71	2.38	1.09	1.94	1.84	7.55
EC	5.3.1.16	1-(5-phosphoribosyl)-5- ((5-phosphoribosylamino)methylideneamino)imidazole-4-carboxamide isomerase.	H16A_03411	Phosphoribosylformimino-5-aminoimidazole	18.42	19.99	20.21	-1.57	-1.79	-0.22	-1.57	-1.79	-0.38	-0.61	-0.33	-0.42	-0.36	7.55
EC	1.6.5.3	NADH:ubiquinone reductase (H(+)-translocating).	H16A_01053	NADH dehydrogenase chain D	21.32	21.24	20.82	0.08	0.5	0.42	0.08	0.5	0.95	1.23	0.48	1.12	1.07	7.55
EC	1.6.5.3	NADH:ubiquinone reductase (H(+)-translocating).	H16A_01054	NADH dehydrogenase chain E	15.86			15.86	15.86		-1.75	-1.69	-0.52	-0.53		-0.74	-0.66	7.5
EC	1.6.5.3	NADH:ubiquinone reductase (H(+)-translocating).	H16A_01055	NADH dehydrogenase chain F	20.81	20.94	20.65	-0.13	0.16	0.29	-0.13	0.16	0.78	0.96	0.32	0.95	0.92	7.5
EC	1.6.5.3	NADH:ubiquinone reductase (H(+)-translocating).	H16A_01057	NADH dehydrogenase chain H	16.02			16.02	16.02		-1.59	-1.53	-0.4	-0.4		-0.57	-0.5	7.49
EC	1.6.5.3	NADH:ubiquinone reductase (H(+)-translocating).	H16A_01059	NADH dehydrogenase chain J	17.69	17.88	17.92	-0.19	-0.23	-0.04	-0.19	-0.23	0.73	0.65	-0.1	0.89	0.86	7.49
EC	1.6.5.3	NADH:ubiquinone reductase (H(+)-translocating).	H16A_01061	NADH dehydrogenase chain L	18.49	17.98	17.22	0.51	1.27	0.76	0.51	1.27	1.3	1.85	0.91	1.44	1.37	7.49
EC	1.6.5.3	NADH:ubiquinone reductase (H(+)-translocating).	H16A_01062	NADH dehydrogenase chain M	17.15			17.15	17.15		-0.46	-0.4	0.52	0.51		0.73	0.71	7.49
EC	6.1.1.3	Threonine--tRNA ligase.	H16A_01339	Threonyl-tRNA synthetase	19.99	19.44	20.01	0.55	-0.02	-0.57	0.55	-0.02	1.33	0.81	-0.77	0.86	0.83	7.45
EC	3.1.3.18	Phosphoglycolate phosphatase.	H16A_02577	predicted phosphatase		16.57	16.92	-16.57	-16.92	-0.35	-0.11	-0.34	0.8	0.56	-0.49	0.53	0.52	7.37
EC	2.5.1.78	6,7-dimethyl-8-ribityllumazine synthase.	H16A_02855	riboflavin synthase beta-chain	19.96	18.96	19.53	1	0.43	-0.57	1	0.43	1.69	1.18	-0.77	1.36	1.3	7.37
EC	1.4.1.13	Glutamate synthase (NADPH).	H16A_03430	glutamate synthase [NADPH] small chain	20.05	20.17	20.46	-0.12	-0.41	-0.29	-0.12	-0.41	0.79	0.5	-0.42	0.55	0.54	7.37
EC	1.4.1.13	Glutamate synthase (NADPH).	H16A_03431	glutamate synthase [NADPH], Glutamate synthase	22.32	22.13	21.88	0.19	0.44	0.25	0.19	0.44	1.04	1.19	0.27	1.34	1.28	7.37
EC	2.7.7.23	UDP-N-acetylglucosamine diphosphorylase.	H16A_00262	UDP-N-acetylglucosamine	17.51	19.42	19.2	-1.91	-1.69	0.22	-1.91	-1.69	-0.65	-0.53	0.23	-0.63	-0.56	7.37
EC	3.5.1.38	Glutamin-(asparagin-)ase.	H16A_01910	Glutaminase-asparaginase (amidohydrolase)	17.25	21.72	20.97	-4.47	-3.72	0.75	-4.47	-3.72	-2.72	-2.17	0.9	-2.66	-2.46	7.37
EC	3.1.3.11	Fructose-bisphosphatase.	H16B_01390	Fructose-1,6-/sedoheptulose-1,7-bisphosphatase	18.52	18.24	17.6	0.28	0.92	0.64	0.28	0.92	1.11	1.57	0.76	1.23	1.18	7.37
EC	2.7.1.39	Homoserine kinase.	H16A_02744	homoserine kinase type II (protein kinase fold)	15.27			15.27	15.27		-2.34	-2.28	-1	-1.01		-1.42	-1.3	7.37
EC	4.1.1.39	Ribulose-bisphosphate carboxylase.	H16B_01395	ribulose bisphosphate carboxylase large chain	19.34	20.97	20.75	-1.63	-1.41	0.22	-1.63	-1.41	-0.43	-0.31	0.23	-0.32	-0.27	7.37
EC	6.1.1.17	Glutamate--tRNA ligase.	H16A_02403	Glutamyl-tRNA synthetase	18.76	19	18.97	-0.24	-0.21	0.03	-0.24	-0.21	0.69	0.66	-0.01	0.95	0.92	7.37
EC	1.2.1.18	Malonate-semialdehyde dehydrogenase (acetylating).	H16A_00273	Methylmalonate-semialdehyde dehydrogenase	16.89	19.23	18.96	-2.34	-2.07	0.27	-2.34	-2.07	-1	-0.84	0.29	-1.04	-0.94	7.37
EC	1.2.1.18	Malonate-semialdehyde dehydrogenase (acetylating).	H16A_03664	Methylmalonate-semialdehyde dehydrogenase		16.37	16.68	-16.37	-16.68	-0.31	0.09	-0.1	0.96	0.75	-0.44	0.82	0.79	7.37
EC	1.2.1.18	Malonate-semialdehyde dehydrogenase (acetylating).	H16B_01191	Methylmalonate-semialdehyde dehydrogenase	18.73	19.74	19.67	-1.01	-0.94	0.07	-1.01	-0.94	0.07	0.07	0.04	0.06	0.08	7.37
EC	4.1.2.13	Fructose-bisphosphate aldolase.	H16A_00568	Fructose-bisphosphate aldolase	22.16	22.06	21.6	0.1	0.56	0.46	0.1	0.56	0.97	1.28	0.53	1.13	1.08	7.37
EC	1.8.4.11	Peptide-methionine (S)-S-oxide reductase.	H16A_02806	peptide methionine sulfoxide reductase	15.64	19.44	19.69	-3.8	-4.05	-0.25	-3.8	-4.05	-2.18	-2.44	-0.37	-2.94	-2.72	7.37
EC	2.7.7.6	DNA-directed RNA polymerase.	H16A_03496	DNA-directed RNA polymerase beta prime subunit	23.55	24.05	23.93	-0.5	-0.38	0.12	-0.5	-0.38	0.48	0.52	0.1	0.62	0.61	7.37
EC	2.7.3.9	Phosphoenolpyruvate--protein phosphotransferase.	H16A_00326	Phosphoenolpyruvate-protein kinase (PTS system	14.94	16.93	16.64	-1.99	-1.7	0.29	-1.99	-1.7	-0.72	-0.54	0.32	-0.61	-0.54	7.37
EC	3.6.3.14	H(+)-transporting two-sector ATPase.	H16A_03637	Membrane-bound ATP synthase, F1	23.84	24.5	24.58	-0.66	-0.74	-0.08	-0.66	-0.74	0.35	0.23	-0.15	0.28	0.29	7.37
EC	3.6.3.14	H(+)-transporting two-sector ATPase.	H16A_03639	Membrane-bound ATP synthase, F1	24	24.49	24.4	-0.49	-0.4	0.09	-0.49	-0.4	0.49	0.51	0.06	0.65	0.64	7.37
EC	2.10.1.1	Molybdopterin molybdotransferase.	H16A_02264	molybdopterin biosynthesis protein		18.54	18.34	-18.54	-18.34	0.2	-2.08	-1.76	-0.79	-0.59	0.2	-0.8	-0.72	7.37
EC	1.1.1.79	Glyoxylate reductase (NADP(+)).	H16A_00185	D-3-Phosphoglycerate dehydrogenase	17.86	18.66	18.44	-0.8	-0.58	0.22	-0.8	-0.58	0.24	0.36	0.23	0.22	0.23	7.37
EC	4.3.2.1	Argininosuccinate lyase.	H16A_02925	argininosuccinate lyase	20.1	20.23	20.25	-0.13	-0.15	-0.02	-0.13	-0.15	0.78	0.71	-0.08	0.98	0.94	7.37
EC	2.3.1.9	Acetyl-CoA C-acetyltransferase.	H16A_00170	Acetyl-CoA acetyltransferase	20.79	21.59	21.35	-0.8	-0.56	0.24	-0.8	-0.56	0.24	0.38	0.25	0.22	0.23	7.37
EC	2.3.1.9	Acetyl-CoA C-acetyltransferase.	H16A_01438	Acetyl-CoA acetyltransferase	23.2	24.22	24.19	-1.02	-0.99	0.03	-1.02	-0.99	0.06	0.03	-0.01	0.06	0.08	7.37
EC	2.3.1.9	Acetyl-CoA C-acetyltransferase.	H16A_01445	Acetyl-CoA acetyltransferase	21.9	23.26	23.33	-1.36	-1.43	-0.07	-1.36	-1.43	-0.21	-0.32	-0.14	-0.26	-0.21	7.37
EC	2.3.1.9	Acetyl-CoA C-acetyltransferase.	H16A_01528	Acetyl-CoA acetyltransferase	22.16	24.32	24.48	-2.16	-2.32	-0.16	-2.16	-2.32	-0.85	-1.04	-0.25	-1.12	-1.02	7.37
EC	2.3.1.9	Acetyl-CoA C-acetyltransferase.	H16A_01713	Acetyl-CoA acetyltransferase		18.48	18.93	-18.48	-18.93	-0.45	-2.02	-2.35	-0.74	-1.06	-0.62	-0.73	-0.65	7.37
EC	2.8.3.18	Succinyl-CoA:acetate CoA-transferase.	H16A_01358	Acetyl-CoA hydrolase	15.85			15.85	15.85		-1.76	-1.7	-0.53	-0.54		-0.76	-0.68	7.37
EC	3.5.3.9	Allantoate deiminase.	H16A_01465	acetylornithine	16.53			16.53	16.53		-1.08	-1.02	0.02	0.01		0.02	0.05	7.33
EC	2.4.1.83	Dolichyl-phosphate beta-D-mannosyltransferase.	H16A_02894	glycosyltransferase involved in cell wall	16.55			16.55	16.55		-1.06	-1	0.03	0.02		0.04	0.07	7.33
EC	2.3.3.13	2-isopropylmalate synthase.	H16A_01041	2-Isopropylmalate synthase	20.75	21.03	21	-0.28	-0.25	0.03	-0.28	-0.25	0.66	0.63	-0.01	0.9	0.87	7.26
EC	3.1.1.45	Carboxymethylenebutenolidase.	H16A_02215	dienelactone hydrolase or related enzyme	19.6	19.28	18.99	0.32	0.61	0.29	0.32	0.61	1.15	1.32	0.32	1.46	1.39	7.26
EC	1.3.1.12	Prephenate dehydrogenase.	H16A_00794	prephenate dehydrogenase		18.07	17.96	-18.07	-17.96	0.11	-1.61	-1.38	-0.41	-0.28	0.09	-0.42	-0.36	7.26
EC	5.99.1.3	DNA topoisomerase (ATP-hydrolyzing).	H16A_00003	DNA gyrase subunit B	19.68	20.32	20.22	-0.64	-0.54	0.1	-0.64	-0.54	0.37	0.4	0.08	0.47	0.47	7.26
EC	5.99.1.3	DNA topoisomerase (ATP-hydrolyzing).	H16A_00789	DNA gyrase subunit A	20.54	20.86	20.8	-0.32	-0.26	0.06	-0.32	-0.26	0.63	0.62	0.03	0.86	0.83	7.16
EC	6.1.1.2	Tryptophan--tRNA ligase.	H16A_00515	Tryptophanyl-tRNA synthetase	20.08	20.27	20.05	-0.19	0.03	0.22	-0.19	0.03	0.73	0.85	0.23	0.91	0.88	7.04
EC	4.2.1.1	Carbonate dehydratase.	H16A_00169	carbonic anhydrase	17.87	19.53	19.32	-1.66	-1.45	0.21	-1.66	-1.45	-0.45	-0.34	0.22	-0.36	-0.31	7.04
EC	1.1.1.42	Isocitrate dehydrogenase (NADP(+)).	H16B_01931	isocitrate dehydrogenase [NADP]	21.38	20.77	20.46	0.61	0.92	0.31	0.61	0.92	1.38	1.57	0.34	1.78	1.69	7.04
EC	5.3.3.18	2-(1,2-epoxy-1,2-dihydrophenyl)acetyl-CoA isomerase.	H16A_03593	Enoyl-CoA hydratase	14.78	18.68	17.98	-3.9	-3.2	0.7	-3.9	-3.2	-2.26	-1.75	0.84	-2.1	-1.93	7.04
EC	3.5.2.3	Dihydroorotase.	H16A_00479	Dihydroorotase	17.14	18.99	19.11	-1.85	-1.97	-0.12	-1.85	-1.97	-0.6	-0.76	-0.2	-0.79	-0.71	7.04
EC	3.5.4.10	IMP cyclohydrolase.	H16A_00501	phosphoribosylaminoimidazole carboxamide	21.18	21.6	21.62	-0.42	-0.44	-0.02	-0.42	-0.44	0.55	0.48	-0.08	0.66	0.64	7.04
EC	3.8.1.2	(S)-2-haloacid dehalogenase.	H16A_02218	predicted hydrolase (HAD superfamily)	16.46			16.46	16.46		-1.15	-1.09	-0.04	-0.05		-0.06	-0.03	7.04
EC	1.5.1.3	Dihydrofolate reductase.	H16A_02704	dihydrofolate reductase	16.48			16.48	16.48		-1.13	-1.07	-0.02	-0.03		-0.04	-0.01	7.04
EC	2.3.1.157	Glucosamine-1-phosphate N-acetyltransferase.	H16A_00262	UDP-N-acetylglucosamine	17.51	19.42	19.2	-1.91	-1.69	0.22	-1.91	-1.69	-0.65	-0.53	0.23	-0.63	-0.56	7.02
EC	3.1.11.2	Exodeoxyribonuclease III.	H16A_00223	Exodeoxyribonuclease III	16.17			16.17	16.17		-1.44	-1.38	-0.27	-0.28		-0.39	-0.34	7.02
EC	5.2.1.8	Peptidylprolyl isomerase.	H16A_00512	Peptidyl-prolyl cis-trans isomerase (rotamase	19.33	20.85	20.68	-1.52	-1.35	0.17	-1.52	-1.35	-0.34	-0.26	0.16	-0.28	-0.23	7
EC	5.2.1.8	Peptidylprolyl isomerase.	H16A_01218	Peptidyl-prolyl cis-trans	20.57	22.57	22.45	-2	-1.88	0.12	-2	-1.88	-0.73	-0.69	0.1	-0.91	-0.82	7
EC	5.2.1.8	Peptidylprolyl isomerase.	H16B_02178	Peptidyl-prolyl cis-trans isomerase	16.77	19.03	19.26	-2.26	-2.49	-0.23	-2.26	-2.49	-0.94	-1.18	-0.34	-1.2	-1.09	7
EC	3.5.1.-	Hydrolases. Acting on carbon-nitrogen bonds, other than peptide bonds. In linear amides.	H16A_01453	putative peptidase, M20D subfamily	15.45	18.64	17.94	-3.19	-2.49	0.7	-3.19	-2.49	-1.69	-1.18	0.84	-1.3	-1.19	7
EC	1.2.1.2	Formate dehydrogenase.	H16A_02937	formate dehydrogenase alpha subunit (Fe4S4	15.02			15.02	15.02		-2.59	-2.53	-1.2	-1.21		-1.7	-1.56	6.97
EC	2.7.6.3	2-amino-4-hydroxy-6-hydroxymethyldihydropteridine diphosphokinase.	H16A_03082	7	15.07	17.2	17.84	-2.13	-2.77	-0.64	-2.13	-2.77	-0.83	-1.4	-0.86	-0.85	-0.77	6.97
EC	2.3.1.179	Beta-ketoacyl-[acyl-carrier-protein] synthase II.	H16A_02565	3-Oxoacyl-(acyl-carrier-protein) synthase	20.81	21.25	21.34	-0.44	-0.53	-0.09	-0.44	-0.53	0.53	0.4	-0.16	0.52	0.51	6.93
EC	6.1.1.6	Lysine--tRNA ligase.	H16A_01167	Lysyl-tRNA synthetase (class II)	19.63	20.55	20.42	-0.92	-0.79	0.13	-0.92	-0.79	0.15	0.19	0.11	0.14	0.16	6.86
EC	5.3.4.1	Protein disulfide-isomerase.	H16A_03331	Protein-disulfide isomerase		19.09	19.74	-19.09	-19.74	-0.65	-2.63	-3.16	-1.23	-1.72	-0.87	-1.33	-1.21	6.86
EC	6.2.1.1	Acetate--CoA ligase.	H16A_02525	Acetyl-coenzyme A synthetase	20.31	18.67	19.59	1.64	0.72	-0.92	1.64	0.72	2.21	1.41	-1.22	1.52	1.45	6.86
EC	6.2.1.1	Acetate--CoA ligase.	H16B_00834	Acetate-CoA ligase	22.69	20.81	20.48	1.88	2.21	0.33	1.88	2.21	2.4	2.61	0.37	3.21	3.03	6.86
EC	1.1.2.4	D-lactate dehydrogenase (cytochrome).	H16A_03091	D-Lactate dehydrogenase (Cytochrome)	16			16	16		-1.61	-1.55	-0.41	-0.42		-0.59	-0.52	6.86
EC	4.1.3.1	Isocitrate lyase.	H16A_02211	isocitrate lyase	24.22	23.88	23.93	0.34	0.29	-0.05	0.34	0.29	1.16	1.06	-0.11	1.47	1.4	6.86
EC	1.13.12.16	Nitronate monooxygenase.	H16A_00293	Putative 2-nitropropane dioxygenase	20.37	21.58	21.61	-1.21	-1.24	-0.03	-1.21	-1.24	-0.09	-0.17	-0.09	-0.11	-0.07	6.86
EC	1.13.12.16	Nitronate monooxygenase.	H16B_00223	dioxygenase related to 2-nitropropane	19.98	18.81	19.3	1.17	0.68	-0.49	1.17	0.68	1.83	1.38	-0.67	1.69	1.61	6.86
EC	5.3.3.4	Muconolactone Delta-isomerase.	H16B_01584	muconolactone delta-isomerase		18.75	19.3	-18.75	-19.3	-0.55	-2.29	-2.72	-0.96	-1.36	-0.75	-0.99	-0.9	6.86
EC	1.1.1.3	Homoserine dehydrogenase.	H16A_02266	homoserine dehydrogenase	21.09	21.53	21.7	-0.44	-0.61	-0.17	-0.44	-0.61	0.53	0.34	-0.27	0.39	0.39	6.86
EC	2.5.1.7	UDP-N-acetylglucosamine 1-carboxyvinyltransferase.	H16A_03418	UDP-N-acetylglucosamine enolpyruvyl transferase	18.31	19.98	20.04	-1.67	-1.73	-0.06	-1.67	-1.73	-0.46	-0.56	-0.13	-0.61	-0.54	6.86
EC	3.1.-	Hydrolases. Acting on ester bonds.	H16A_02349	Exoribonuclease R	20.54	21.33	21.34	-0.79	-0.8	-0.01	-0.79	-0.8	0.25	0.19	-0.06	0.26	0.27	6.86
EC	5.99.1.2	DNA topoisomerase.	H16A_03704	DNA topoisomerase III	17.94	20.41	20.31	-2.47	-2.37	0.1	-2.47	-2.37	-1.1	-1.08	0.08	-1.47	-1.35	6.86
EC	1.7.1.13	PreQ(1) synthase.	H16A_00426	enzyme related to GTP cyclohydrolase I	15.82	17.79	18.2	-1.97	-2.38	-0.41	-1.97	-2.38	-0.7	-1.09	-0.57	-0.78	-0.7	6.86
EC	2.1.1.14	5-methyltetrahydropteroyltriglutamate--homocysteine S-methyltransferase.	H16B_01581	methionine synthase II, cobalamin-independent	22.32	23.04	22.83	-0.72	-0.51	0.21	-0.72	-0.51	0.31	0.42	0.22	0.32	0.33	6.82
EC	4.2.1.12	Phosphogluconate dehydratase.	H16A_01178	phosphogluconate dehydratase	15.46			15.46	15.46		-2.15	-2.09	-0.85	-0.85		-1.2	-1.09	6.8
EC	1.11.1.15	Peroxiredoxin.	H16A_02269	bacterioferritin comigratory protein	16.9	19.7	19.05	-2.8	-2.15	0.65	-2.8	-2.15	-1.37	-0.9	0.77	-0.94	-0.85	6.79
EC	3.4.11.2	Membrane alanyl aminopeptidase.	H16A_01000	alanyl aminopeptidase N	18.48	20.06	20.04	-1.58	-1.56	0.02	-1.58	-1.56	-0.39	-0.43	-0.03	-0.55	-0.49	6.79
EC	2.7.7.3	Pantetheine-phosphate adenylyltransferase.	H16A_00367	phosphopantetheine adenylyltransferase	18.05	17	17.82	1.05	0.23	-0.82	1.05	0.23	1.73	1.02	-1.09	1.02	0.98	6.79
EC	6.3.2.30	Cyanophycin synthase (L-arginine-adding).	H16A_00774	cyanophycin synthetase	17.83	19.9	19.76	-2.07	-1.93	0.14	-2.07	-1.93	-0.78	-0.73	0.13	-0.95	-0.86	6.79
EC	6.3.2.30	Cyanophycin synthase (L-arginine-adding).	H16A_00775	cyanophycin synthetase	16.57	18.56	18.25	-1.99	-1.68	0.31	-1.99	-1.68	-0.72	-0.52	0.34	-0.58	-0.51	6.79
EC	4.2.1.17	Enoyl-CoA hydratase.	H16A_03307	putative enoyl-CoA hydratase	18.99	21.22	21	-2.23	-2.01	0.22	-2.23	-2.01	-0.91	-0.79	0.23	-1	-0.91	6.79
EC	2.7.1.69	Protein-N(pi)-phosphohistidine--sugar phosphotransferase.	H16A_00384	phosphotransferase system	15.61	18.88	19.15	-3.27	-3.54	-0.27	-3.27	-3.54	-1.75	-2.02	-0.39	-2.32	-2.14	6.77
EC	2.3.1.30	Serine O-acetyltransferase.	H16A_01216	serine acetyltransferase		19.23	19.01	-19.23	-19.01	0.22	-2.77	-2.43	-1.35	-1.13	0.23	-1.55	-1.42	6.72
EC	2.4.2.9	Uracil phosphoribosyltransferase.	H16B_01595	uracil phosphoribosyltransferase	20.28	20.48	20.3	-0.2	-0.02	0.18	-0.2	-0.02	0.73	0.81	0.18	0.93	0.9	6.56
EC	2.3.1.15	Glycerol-3-phosphate 1-O-acyltransferase.	H16A_02570	fatty acid/phospholipid biosynthesis enzyme	16.49			16.49	16.49		-1.12	-1.06	-0.02	-0.02		-0.03	0	6.56
EC	3.4.17.11	Glutamate carboxypeptidase.	H16B_01105	putative peptidase, M20A subfamily	14.58	19.92	19.22	-5.34	-4.64	0.7	-5.34	-4.64	-3.42	-2.91	0.84	-3.73	-3.46	6.56
EC	3.1.3.3	Phosphoserine phosphatase.	H16A_01452	phosphoserine phosphatase	18.63	18.33	17.62	0.3	1.01	0.71	0.3	1.01	1.13	1.65	0.85	1.23	1.18	6.56
EC	2.1.2.3	Phosphoribosylaminoimidazolecarboxamide formyltransferase.	H16A_00501	phosphoribosylaminoimidazole carboxamide	21.18	21.6	21.62	-0.42	-0.44	-0.02	-0.42	-0.44	0.55	0.48	-0.08	0.66	0.64	6.56
EC	3.2.1.52	Beta-N-acetylhexosaminidase.	H16A_02550	Beta-glucosidase-related glycosidase	17.8	19.94	19.95	-2.14	-2.15	-0.01	-2.14	-2.15	-0.84	-0.9	-0.06	-1.18	-1.07	6.56
EC	1.1.1.37	Malate dehydrogenase.	H16A_02634	malate dehydrogenase	24.15	24.46	24.16	-0.31	-0.01	0.3	-0.31	-0.01	0.64	0.82	0.33	0.74	0.72	6.5
EC	1.11.1.10	Chloride peroxidase.	H16A_02213	Non-heme haloperoxidase	22.2	18.09	18.62	4.11	3.58	-0.53	4.11	3.58	4.2	3.72	-0.72	4.96	4.66	6.49
EC	1.1.1.30	3-hydroxybutyrate dehydrogenase.	H16A_01334	D-beta-hydroxybutyrate dehydrogenase	18.78	21.36	21.89	-2.58	-3.11	-0.53	-2.58	-3.11	-1.19	-1.68	-0.72	-1.41	-1.29	6.49
EC	3.6.3.-	Hydrolases. Acting on acid anhydrides. Acting on acid anhydrides; catalyzing transmembrane movement of substances.	H16A_00904	ABC-type transporter, ATPase and permease	16.09	17.92	18.08	-1.83	-1.99	-0.16	-1.83	-1.99	-0.59	-0.77	-0.25	-0.74	-0.66	6.49
EC	6.3.2.29	Cyanophycin synthase (L-aspartate-adding).	H16A_00774	cyanophycin synthetase	17.83	19.9	19.76	-2.07	-1.93	0.14	-2.07	-1.93	-0.78	-0.73	0.13	-0.95	-0.86	6.48
EC	6.3.2.29	Cyanophycin synthase (L-aspartate-adding).	H16A_00775	cyanophycin synthetase	16.57	18.56	18.25	-1.99	-1.68	0.31	-1.99	-1.68	-0.72	-0.52	0.34	-0.58	-0.51	6.48
EC	1.2.1.79	Succinate-semialdehyde dehydrogenase (NADP(+)).	H16B_00982	Succinate-semialdehyde dehydrogenase (NADP+)	16.75	18.32	18.23	-1.57	-1.48	0.09	-1.57	-1.48	-0.38	-0.36	0.06	-0.47	-0.41	6.48
EC	1.2.1.79	Succinate-semialdehyde dehydrogenase (NADP(+)).	H16B_01537	Succinate-semialdehyde dehydrogenase (NADP+)	18.11	20.02	20.33	-1.91	-2.22	-0.31	-1.91	-2.22	-0.65	-0.96	-0.44	-0.76	-0.68	6.48
EC	1.4.1.14	Glutamate synthase (NADH).	H16A_03430	glutamate synthase [NADPH] small chain	20.05	20.17	20.46	-0.12	-0.41	-0.29	-0.12	-0.41	0.79	0.5	-0.42	0.55	0.54	6.48
EC	1.4.1.14	Glutamate synthase (NADH).	H16A_03431	glutamate synthase [NADPH], Glutamate synthase	22.32	22.13	21.88	0.19	0.44	0.25	0.19	0.44	1.04	1.19	0.27	1.34	1.28	6.48
EC	5.4.2.2	Phosphoglucomutase (alpha-D-glucose-1,6-bisphosphate-dependent).	H16A_02885	Phosphomannomutase	19.64	21.56	21.3	-1.92	-1.66	0.26	-1.92	-1.66	-0.66	-0.51	0.28	-0.58	-0.51	6.48
EC	4.2.1.35	(R)-2-methylmalate dehydratase.	H16A_02620	3-Isopropylmalate dehydratase small subunit	19.22	20.01	19.89	-0.79	-0.67	0.12	-0.79	-0.67	0.25	0.29	0.1	0.29	0.3	6.44
EC	4.2.1.35	(R)-2-methylmalate dehydratase.	H16A_02621	3-Isopropylmalate dehydratase large subunit	21.19	21.08	20.92	0.11	0.27	0.16	0.11	0.27	0.98	1.05	0.15	1.3	1.24	6.42
EC	3.1.5.1	dGTPase.	H16A_03433	dGTP Triphosphohydrolase	15.88	18.36	17.76	-2.48	-1.88	0.6	-2.48	-1.88	-1.11	-0.69	0.71	-0.66	-0.59	6.4
EC	2.2.1.2	Transaldolase.	H16A_02346	Transaldolase	18.67	20.13	20.01	-1.46	-1.34	0.12	-1.46	-1.34	-0.29	-0.25	0.1	-0.29	-0.24	6.4
EC	1.2.1.16	Succinate-semialdehyde dehydrogenase (NAD(P)(+)).	H16B_00982	Succinate-semialdehyde dehydrogenase (NADP+)	16.75	18.32	18.23	-1.57	-1.48	0.09	-1.57	-1.48	-0.38	-0.36	0.06	-0.47	-0.41	6.4
EC	1.2.1.16	Succinate-semialdehyde dehydrogenase (NAD(P)(+)).	H16B_01537	Succinate-semialdehyde dehydrogenase (NADP+)	18.11	20.02	20.33	-1.91	-2.22	-0.31	-1.91	-2.22	-0.65	-0.96	-0.44	-0.76	-0.68	6.4
EC	3.1.26.12	Ribonuclease E.	H16A_02580	Ribonuclease G and E	21.46	22.23	22.08	-0.77	-0.62	0.15	-0.77	-0.62	0.27	0.33	0.14	0.3	0.31	6.35
EC	3.4.21.102	C-terminal processing peptidase.	H16A_00331	C-terminal processing peptidase-3, periplasmic	20.3	20.79	20.99	-0.49	-0.69	-0.2	-0.49	-0.69	0.49	0.27	-0.3	0.29	0.3	6.35
EC	2.7.4.-	Transferases. Transferring phosphorous-containing groups. Phosphotransferases with a phosphate group as acceptor.	H16A_00383	serine kinase of the HPr protein	16.24	18.17	18.52	-1.93	-2.28	-0.35	-1.93	-2.28	-0.67	-1.01	-0.49	-0.77	-0.69	6.27
EC	2.4.-	Transferases. Glycosyltransferases.	H16A_00905	ADP-heptose:LPS heptosyltransferase II	15.99	17.68	17.7	-1.69	-1.71	-0.02	-1.69	-1.71	-0.48	-0.55	-0.08	-0.66	-0.59	6.27
EC	5.3.1.1	Triose-phosphate isomerase.	H16A_01047	triosephosphate isomerase	19.11	19.68	19.44	-0.57	-0.33	0.24	-0.57	-0.33	0.43	0.56	0.25	0.48	0.48	6.21
EC	4.2.1.104	Cyanase.	H16B_00046	cyanate hydratase		19.19	19.59	-19.19	-19.59	-0.4	-2.73	-3.01	-1.31	-1.6	-0.56	-1.56	-1.43	6.21
EC	2.7.9.2	Pyruvate, water dikinase.	H16A_02038	phosphoenolpyruvate synthase	23.44	22.89	23.09	0.55	0.35	-0.2	0.55	0.35	1.33	1.11	-0.3	1.46	1.39	6.21
EC	6.2.1.5	Succinate--CoA ligase (ADP-forming).	H16A_00547	Succinyl-CoA synthetase beta chain	23.85	23.85	23.72	0	0.13	0.13	0	0.13	0.89	0.94	0.11	1.19	1.14	6.21
EC	1.6.5.5	NADPH:quinone reductase.	H16A_01046	Putative Zn-dependent oxidoreductase	19.97	22.03	22.35	-2.06	-2.38	-0.32	-2.06	-2.38	-0.77	-1.09	-0.46	-0.92	-0.83	6.21
EC	1.6.5.5	NADPH:quinone reductase.	H16A_02377	NADPH:quinone oxidoreductase	20.1	22.99	22.81	-2.89	-2.71	0.18	-2.89	-2.71	-1.44	-1.35	0.18	-1.81	-1.66	6.21
EC	6.3.2.12	Dihydrofolate synthase.	H16A_02610	folylpolyglutamate synthase	16.1			16.1	16.1		-1.51	-1.45	-0.33	-0.34		-0.47	-0.41	6.21
EC	6.4.1.4	Methylcrotonoyl-CoA carboxylase.	H16A_00177	Carboxyltransferase	17.41	20.08	19.71	-2.67	-2.3	0.37	-2.67	-2.3	-1.27	-1.02	0.42	-1.25	-1.14	6.21
EC	2.7.4.22	UMP kinase.	H16A_02053	uridylate kinase	19.48	20.27	20.3	-0.79	-0.82	-0.03	-0.79	-0.82	0.25	0.17	-0.09	0.22	0.23	6.18
EC	1.2.4.1	Pyruvate dehydrogenase (acetyl-transferring).	H16B_01300	pyruvate dehydrogenase complex, dehydrogenase	16.6			16.6	16.6		-1.01	-0.95	0.07	0.06		0.09	0.11	6.14
EC	2.7.7.7	DNA-directed DNA polymerase.	H16A_03686	DNA polymerase IV	18.2			18.2	18.2		0.59	0.65	1.36	1.35		1.92	1.82	6.14
EC	1.2.1.27	Methylmalonate-semialdehyde dehydrogenase (CoA acylating).	H16A_00273	Methylmalonate-semialdehyde dehydrogenase	16.89	19.23	18.96	-2.34	-2.07	0.27	-2.34	-2.07	-1	-0.84	0.29	-1.04	-0.94	6.11
EC	1.2.1.27	Methylmalonate-semialdehyde dehydrogenase (CoA acylating).	H16A_03664	Methylmalonate-semialdehyde dehydrogenase		16.37	16.68	-16.37	-16.68	-0.31	0.09	-0.1	0.96	0.75	-0.44	0.82	0.79	6.11
EC	1.2.1.27	Methylmalonate-semialdehyde dehydrogenase (CoA acylating).	H16B_01191	Methylmalonate-semialdehyde dehydrogenase	18.73	19.74	19.67	-1.01	-0.94	0.07	-1.01	-0.94	0.07	0.07	0.04	0.06	0.08	6.11
EC	4.2.1.2	Fumarate hydratase.	H16A_02528	fumarate hydratase class I	22.49	22.89	22.89	-0.4	-0.4	0	-0.4	-0.4	0.56	0.51	-0.05	0.71	0.69	6.08
EC	6.3.4.5	Argininosuccinate synthase.	H16B_02531	argininosuccinate synthase	21.05	21.06	21.3	-0.01	-0.25	-0.24	-0.01	-0.25	0.88	0.63	-0.35	0.77	0.75	6.07
EC	2.4.2.17	ATP phosphoribosyltransferase.	H16A_03417	ATP phosphoribosyltransferase	18.13	19.68	19.57	-1.55	-1.44	0.11	-1.55	-1.44	-0.36	-0.33	0.09	-0.41	-0.36	6.07
EC	3.5.4.16	GTP cyclohydrolase I.	H16B_01967	GTP cyclohydrolase I		15.07	15.78	-15.07	-15.78	-0.71	1.39	0.8	2.01	1.48	-0.95	1.64	1.56	6.07
EC	3.5.1.32	Hippurate hydrolase.	H16A_03299	putative peptidase, M20D subfamily	17.42	17.87	17.4	-0.45	0.02	0.47	-0.45	0.02	0.52	0.85	0.54	0.51	0.5	6.07
EC	1.17.7.1	(E)-4-hydroxy-3-methylbut-2-enyl-diphosphate synthase.	H16A_02364	enzyme involved in the deoxyxylulose pathway of	16.86	18.6	18.93	-1.74	-2.07	-0.33	-1.74	-2.07	-0.52	-0.84	-0.47	-0.56	-0.5	6.06
EC	1.1.1.284	S-(hydroxymethyl)glutathione dehydrogenase.	H16B_01195	alcohol dehydrogenase, class III	19.93	20.16	20.45	-0.23	-0.52	-0.29	-0.23	-0.52	0.7	0.41	-0.42	0.43	0.43	6.06
EC	6.2.1.-	Ligases. Forming carbon-sulfur bonds. Acid--thiol ligases.	H16A_01971	Acyl-CoA synthetase (AMP-forming)/AMP-acid	17.61			17.61	17.61		0	0.06	0.89	0.88		1.25	1.2	6.06
EC	6.2.1.-	Ligases. Forming carbon-sulfur bonds. Acid--thiol ligases.	H16A_02794	Acyl-CoA synthetase (AMP-forming)/AMP-acid	16.67	19.77	20.5	-3.1	-3.83	-0.73	-3.1	-3.83	-1.61	-2.26	-0.97	-1.9	-1.75	6.06
EC	6.2.1.-	Ligases. Forming carbon-sulfur bonds. Acid--thiol ligases.	H16A_03514	Long-chain-fatty-acid-CoA ligase	19.28			19.28	19.28		1.67	1.73	2.23	2.23		3.15	2.97	6.06
EC	6.2.1.-	Ligases. Forming carbon-sulfur bonds. Acid--thiol ligases.	H16B_00174	Acyl-CoA synthetase (AMP-forming)/AMP-acid		17.21	17.02	-17.21	-17.02	0.19	-0.75	-0.44	0.28	0.48	0.19	0.38	0.38	6.06
EC	5.4.3.8	Glutamate-1-semialdehyde 2,1-aminomutase.	H16A_00734	Glutamate-1-semialdehyde 2,1-aminomutase	19.37	19.79	19.33	-0.42	0.04	0.46	-0.42	0.04	0.55	0.86	0.53	0.54	0.53	6.04
EC	4.2.1.99	2-methylisocitrate dehydratase.	H16B_00568	aconitate hydratase 2	23.97	23.37	23.83	0.6	0.14	-0.46	0.6	0.14	1.37	0.94	-0.63	1.09	1.05	6.04
EC	4.1.99.12	3,4-dihydroxy-2-butanone-4-phosphate synthase.	H16A_02854	bifunctional riboflavin biosynthesis protein	19.45	20.35	20.22	-0.9	-0.77	0.13	-0.9	-0.77	0.16	0.21	0.11	0.16	0.18	6.04
EC	1.10.2.2	Quinol--cytochrome-c reductase.	H16A_03398	Ubiquinol-cytochrome c reductase, iron-sulfur	19.56	21.5	21.68	-1.94	-2.12	-0.18	-1.94	-2.12	-0.68	-0.88	-0.28	-0.86	-0.78	6.04
EC	1.2.1.8	Betaine-aldehyde dehydrogenase.	H16A_01919	Putative Lactaldehyde dehydrogenase	20.22	20.64	20.81	-0.42	-0.59	-0.17	-0.42	-0.59	0.55	0.35	-0.27	0.41	0.41	6.04
EC	4.1.1.37	Uroporphyrinogen decarboxylase.	H16A_03633	uroporphyrinogen decarboxylase	15.76	18.27	18.34	-2.51	-2.58	-0.07	-2.51	-2.58	-1.14	-1.25	-0.14	-1.57	-1.44	6.04
EC	1.11.1.-	Oxidoreductases. Acting on a peroxide as acceptor. Peroxidases.	H16A_03267	Peroxiredoxin	17.31	20.35	20.93	-3.04	-3.62	-0.58	-3.04	-3.62	-1.56	-2.09	-0.78	-1.9	-1.75	6.04
EC	4.2.1.18	Methylglutaconyl-CoA hydratase.	H16A_00179	Enoyl-CoA hydratase/carnithine racemase	18.7	20.53	20.62	-1.83	-1.92	-0.09	-1.83	-1.92	-0.59	-0.72	-0.16	-0.79	-0.71	6.04
EC	2.7.7.4	Sulfate adenylyltransferase.	H16A_02995	sulfate adenylyltransferase subunit 1	18.4	18.38	18.09	0.02	0.31	0.29	0.02	0.31	0.9	1.08	0.32	1.12	1.07	6.04
EC	1.1.1.157	3-hydroxybutyryl-CoA dehydrogenase.	H16A_00282	3-Hydroxyacyl-CoA dehydrogenase	20.74	18.39	18.69	2.35	2.05	-0.3	2.35	2.05	2.78	2.48	-0.43	3.34	3.15	6.04
EC	1.1.1.157	3-hydroxybutyryl-CoA dehydrogenase.	H16A_01102	3-Hydroxyacyl-CoA dehydrogenase	21.55	21.94	21.79	-0.39	-0.24	0.15	-0.39	-0.24	0.57	0.64	0.14	0.73	0.71	6.04
EC	6.1.1.19	Arginine--tRNA ligase.	H16A_00159	Arginyl-tRNA synthetase	19.94	20.14	20.23	-0.2	-0.29	-0.09	-0.2	-0.29	0.73	0.6	-0.16	0.8	0.78	6.04
EC	2.5.1.17	Cob(I)yrinic acid a,c-diamide adenosyltransferase.	H16A_02969	Cob(I)alamin adenosyltransferase (BtuR)	16.3			16.3	16.3		-1.31	-1.25	-0.17	-0.18		-0.25	-0.21	6.03
EC	2.7.2.3	Phosphoglycerate kinase.	PHG_00417	3-phosphoglycerate kinase	20.5	22.02	21.94	-1.52	-1.44	0.08	-1.52	-1.44	-0.34	-0.33	0.05	-0.43	-0.37	6.03
EC	2.7.2.3	Phosphoglycerate kinase.	H16B_01385	phosphoglycerate kinase	16.63	18.78	18.31	-2.15	-1.68	0.47	-2.15	-1.68	-0.85	-0.52	0.54	-0.51	-0.45	6.03
EC	3.6.1.40	Guanosine-5'-triphosphate,3'-diphosphate diphosphatase.	H16A_02436	Exopolyphosphatase	16.18	17.63	17.74	-1.45	-1.56	-0.11	-1.45	-1.56	-0.28	-0.43	-0.19	-0.34	-0.29	6.03
EC	1.1.1.81	Hydroxypyruvate reductase.	H16A_00185	D-3-Phosphoglycerate dehydrogenase	17.86	18.66	18.44	-0.8	-0.58	0.22	-0.8	-0.58	0.24	0.36	0.23	0.22	0.23	6.03
EC	1.5.1.20	Methylenetetrahydrofolate reductase (NAD(P)H).	H16A_00246	5,10-Methylenetetrahydrofolate reductase	19.2	18.37	18.38	0.83	0.82	-0.01	0.83	0.82	1.56	1.49	-0.06	2.1	1.99	5.99
EC	1.3.8.7	Medium-chain acyl-CoA dehydrogenase.	H16A_01068	Acyl-CoA dehydrogenase	21.72	23.8	23.83	-2.08	-2.11	-0.03	-2.08	-2.11	-0.79	-0.87	-0.09	-1.09	-0.99	5.98
EC	1.3.8.7	Medium-chain acyl-CoA dehydrogenase.	H16A_01091	FadE2-like Acyl-CoA dehydrogenase (ACAD)	19.4	22.76	23.25	-3.36	-3.85	-0.49	-3.36	-3.85	-1.82	-2.27	-0.67	-2.3	-2.12	5.98
EC	1.3.8.7	Medium-chain acyl-CoA dehydrogenase.	H16A_01530	Acyl-CoA dehydrogenase	17.54	21.28	21.16	-3.74	-3.62	0.12	-3.74	-3.62	-2.13	-2.09	0.1	-2.89	-2.67	5.98
EC	2.6.1.9	Histidinol-phosphate transaminase.	H16A_03415	Histidinol-phosphate transaminase	18.22	17.69	17.22	0.53	1	0.47	0.53	1	1.31	1.64	0.54	1.61	1.53	5.98
EC	6.3.4.4	Adenylosuccinate synthase.	H16A_02354	adenylosuccinate synthetase	21.71	22.15	22.09	-0.44	-0.38	0.06	-0.44	-0.38	0.53	0.52	0.03	0.72	0.7	5.98
EC	2.2.1.1	Transketolase.	PHG_00420	transketolase	19.16	21.13	20.87	-1.97	-1.71	0.26	-1.97	-1.71	-0.7	-0.55	0.28	-0.64	-0.57	5.98
EC	2.2.1.1	Transketolase.	H16A_03147	Transketolase	21.95	22.22	21.95	-0.27	0	0.27	-0.27	0	0.67	0.83	0.29	0.8	0.78	5.98
EC	2.7.2.8	Acetylglutamate kinase.	H16A_00208	acetylglutamate kinase	20.01	19.35	19.97	0.66	0.04	-0.62	0.66	0.04	1.42	0.86	-0.84	0.9	0.87	5.98
EC	2.3.1.1	Amino-acid N-acetyltransferase.	H16A_02343	acetylglutamate kinase and acetyltransferase	15.86			15.86	15.86		-1.75	-1.69	-0.52	-0.53		-0.74	-0.66	5.98
EC	2.3.1.1	Amino-acid N-acetyltransferase.	H16A_03263	N-Acetylglutamate synthase	19.86	20.12	19.84	-0.26	0.02	0.28	-0.26	0.02	0.68	0.85	0.3	0.82	0.79	5.98
EC	1.14.12.17	Nitric oxide dioxygenase.	PHG_00200	flavohemoprotein	18.49	17.79	17.62	0.7	0.87	0.17	0.7	0.87	1.45	1.53	0.16	1.96	1.86	5.98
EC	2.4.2.18	Anthranilate phosphoribosyltransferase.	H16A_00356	anthranilate phosphoribosyltransferase	16.97	19.21	19.19	-2.24	-2.22	0.02	-2.24	-2.22	-0.92	-0.96	-0.03	-1.3	-1.19	5.98
EC	2.4.2.18	Anthranilate phosphoribosyltransferase.	H16A_03321	anthranilate phosphoribosyltransferase		17.91	17.78	-17.91	-17.78	0.13	-1.45	-1.2	-0.28	-0.14	0.11	-0.21	-0.17	5.98
EC	3.1.6.1	Arylsulfatase.	H16A_01602	Arylsulfatase A or related enzyme	19.67	22.43	23.06	-2.76	-3.39	-0.63	-2.76	-3.39	-1.34	-1.9	-0.85	-1.56	-1.43	5.98
EC	2.4.1.-	Transferases. Glycosyltransferases. Hexosyltransferases.	H16A_03441	periplasmic multimodular	16.01	19.26	18.55	-3.25	-2.54	0.71	-3.25	-2.54	-1.73	-1.22	0.85	-1.35	-1.23	5.98
EC	3.4.-	Hydrolases. Acting on peptide bonds (peptide hydrolases).	H16A_02357	membrane protease subunit, stomatin/prohibitin	20.58	21.13	21.25	-0.55	-0.67	-0.12	-0.55	-0.67	0.44	0.29	-0.2	0.35	0.36	5.93
EC	3.4.-	Hydrolases. Acting on peptide bonds (peptide hydrolases).	H16A_03441	periplasmic multimodular	16.01	19.26	18.55	-3.25	-2.54	0.71	-3.25	-2.54	-1.73	-1.22	0.85	-1.35	-1.23	5.9
EC	5.4.2.10	Phosphoglucosamine mutase.	H16A_02445	Phosphomannomutase	18.96	19.23	19.23	-0.27	-0.27	0	-0.27	-0.27	0.67	0.61	-0.05	0.86	0.83	5.9
EC	6.1.1.5	Isoleucine--tRNA ligase.	H16A_03046	Isoleucyl-tRNA synthetase	20.12	19.87	20.19	0.25	-0.07	-0.32	0.25	-0.07	1.09	0.77	-0.46	0.92	0.89	5.9
EC	1.6.99.3	NADH dehydrogenase.	H16A_00251	predicted nucleoside-diphosphate-sugar epimerase		16.3	16.17	-16.3	-16.17	0.13	0.16	0.41	1.02	1.16	0.11	1.45	1.38	5.9
EC	2.5.1.49	O-acetylhomoserine aminocarboxypropyltransferase.	H16B_02229	O-Acetylhomoserine sulfhydrylase	20.79	19.78	20.08	1.01	0.71	-0.3	1.01	0.71	1.7	1.4	-0.43	1.81	1.72	5.84
EC	3.1.3.2	Acid phosphatase.	H16B_01238	acid phosphatase		20.1	20.14	-20.1	-20.14	-0.04	-3.64	-3.56	-2.05	-2.04	-0.1	-2.8	-2.59	5.83
EC	3.6.1.11	Exopolyphosphatase.	H16A_02436	Exopolyphosphatase	16.18	17.63	17.74	-1.45	-1.56	-0.11	-1.45	-1.56	-0.28	-0.43	-0.19	-0.34	-0.29	5.78
EC	2.7.1.40	Pyruvate kinase.	H16A_00567	pyruvate kinase	18.47	20.71	20.66	-2.24	-2.19	0.05	-2.24	-2.19	-0.92	-0.94	0.01	-1.31	-1.2	5.77
EC	2.1.3.2	Aspartate carbamoyltransferase.	H16A_02913	aspartate carbamoyltransferase, catalytic chain	19.23	19.61	19.67	-0.38	-0.44	-0.06	-0.38	-0.44	0.58	0.48	-0.13	0.64	0.63	5.77
METACYC	PWY-6000	&gamma;-linolenate biosynthesis II (animals)	H16A_02947	long chain fatty acid-CoA ligase		19.14	18.83	-19.14	-18.83	0.31	-2.68	-2.25	-1.27	-0.98	0.34	-1.3	-1.19	5.77
METACYC	PWY-6000	&gamma;-linolenate biosynthesis II (animals)	H16A_03288	Long-chain-fatty-acid-CoA ligase	21.31	22.12	22.14	-0.81	-0.83	-0.02	-0.81	-0.83	0.23	0.16	-0.08	0.21	0.22	5.75
METACYC	PWY-7185	UTP and CTP dephosphorylation I	H16A_01185	CTP synthase (utp-ammonia lyase)	20.56	21.25	20.97	-0.69	-0.41	0.28	-0.69	-0.41	0.33	0.5	0.3	0.33	0.34	5.75
METACYC	PWY-7185	UTP and CTP dephosphorylation I	H16A_02376	stationary phase survival protein	16.2	16.44	16.43	-0.24	-0.23	0.01	-0.24	-0.23	0.69	0.65	-0.04	0.91	0.88	5.75
METACYC	SUCSYN-PWY	sucrose biosynthesis I (from photosynthesis)	PHG_00417	3-phosphoglycerate kinase	20.5	22.02	21.94	-1.52	-1.44	0.08	-1.52	-1.44	-0.34	-0.33	0.05	-0.43	-0.37	5.75
METACYC	SUCSYN-PWY	sucrose biosynthesis I (from photosynthesis)	H16A_00568	Fructose-bisphosphate aldolase	22.16	22.06	21.6	0.1	0.56	0.46	0.1	0.56	0.97	1.28	0.53	1.13	1.08	5.75
METACYC	SUCSYN-PWY	sucrose biosynthesis I (from photosynthesis)	H16B_01385	phosphoglycerate kinase	16.63	18.78	18.31	-2.15	-1.68	0.47	-2.15	-1.68	-0.85	-0.52	0.54	-0.51	-0.45	5.75
METACYC	SUCSYN-PWY	sucrose biosynthesis I (from photosynthesis)	H16B_01390	Fructose-1,6-/sedoheptulose-1,7-bisphosphatase	18.52	18.24	17.6	0.28	0.92	0.64	0.28	0.92	1.11	1.57	0.76	1.23	1.18	5.75
METACYC	PWY-241	C4 photosynthetic carbon assimilation cycle, NADP-ME type	H16A_01002	malic enzyme (NADP)	22.85	23.54	23.61	-0.69	-0.76	-0.07	-0.69	-0.76	0.33	0.22	-0.14	0.27	0.28	5.75
METACYC	PWY-6608	guanosine nucleotides degradation III	H16A_02376	stationary phase survival protein	16.2	16.44	16.43	-0.24	-0.23	0.01	-0.24	-0.23	0.69	0.65	-0.04	0.91	0.88	5.75
METACYC	PWY-7111	pyruvate fermentation to isobutanol (engineered)	H16A_01035	acetolactate synthase III (valine sensitive)	22.39	20.91	21.17	1.48	1.22	-0.26	1.48	1.22	2.08	1.81	-0.38	2.41	2.28	5.75
METACYC	PWY-7111	pyruvate fermentation to isobutanol (engineered)	H16A_01037	Ketol-acid reductoisomerase	24.4	23.65	24.07	0.75	0.33	-0.42	0.75	0.33	1.49	1.1	-0.58	1.33	1.27	5.75
METACYC	PWY-7111	pyruvate fermentation to isobutanol (engineered)	H16A_02231	acetolactate synthase large subunit	17.21	19.14	19.05	-1.93	-1.84	0.09	-1.93	-1.84	-0.67	-0.65	0.06	-0.88	-0.79	5.75
METACYC	PWY-7111	pyruvate fermentation to isobutanol (engineered)	H16B_00313	acetolactate synthase large subunit (TPP	16.39	16.04	15.44	0.35	0.95	0.6	0.35	0.95	1.17	1.6	0.71	1.34	1.28	5.75
METACYC	PWY-7111	pyruvate fermentation to isobutanol (engineered)	H16B_01195	alcohol dehydrogenase, class III	19.93	20.16	20.45	-0.23	-0.52	-0.29	-0.23	-0.52	0.7	0.41	-0.42	0.43	0.43	5.75
METACYC	GLYOXDEG-PWY	glycolate and glyoxylate degradation II	H16A_02217	malate synthase	24.09	23.8	23.34	0.29	0.75	0.46	0.29	0.75	1.12	1.44	0.53	1.34	1.28	5.75
METACYC	PWY-6854	ethylene biosynthesis III (microbes)	H16A_00610	superoxide dismutase	21.07	23.26	22.97	-2.19	-1.9	0.29	-2.19	-1.9	-0.88	-0.7	0.32	-0.83	-0.75	5.75
METACYC	ACETOACETATE-DEG-PWY	acetoacetate degradation (to acetyl CoA)	H16A_00170	Acetyl-CoA acetyltransferase	20.79	21.59	21.35	-0.8	-0.56	0.24	-0.8	-0.56	0.24	0.38	0.25	0.22	0.23	5.7
METACYC	ACETOACETATE-DEG-PWY	acetoacetate degradation (to acetyl CoA)	H16A_01438	Acetyl-CoA acetyltransferase	23.2	24.22	24.19	-1.02	-0.99	0.03	-1.02	-0.99	0.06	0.03	-0.01	0.06	0.08	5.7
METACYC	ACETOACETATE-DEG-PWY	acetoacetate degradation (to acetyl CoA)	H16A_01445	Acetyl-CoA acetyltransferase	21.9	23.26	23.33	-1.36	-1.43	-0.07	-1.36	-1.43	-0.21	-0.32	-0.14	-0.26	-0.21	5.7
METACYC	ACETOACETATE-DEG-PWY	acetoacetate degradation (to acetyl CoA)	H16A_01528	Acetyl-CoA acetyltransferase	22.16	24.32	24.48	-2.16	-2.32	-0.16	-2.16	-2.32	-0.85	-1.04	-0.25	-1.12	-1.02	5.7
METACYC	ACETOACETATE-DEG-PWY	acetoacetate degradation (to acetyl CoA)	H16A_01713	Acetyl-CoA acetyltransferase		18.48	18.93	-18.48	-18.93	-0.45	-2.02	-2.35	-0.74	-1.06	-0.62	-0.73	-0.65	5.7
METACYC	PWY-7053	docosahexanoate biosynthesis I	H16A_02567	3-Oxoacyl-[acyl-carrier-protein] reductase	20.1	20.81	20.78	-0.71	-0.68	0.03	-0.71	-0.68	0.31	0.28	-0.01	0.41	0.41	5.7
METACYC	PWY-7053	docosahexanoate biosynthesis I	H16A_02947	long chain fatty acid-CoA ligase		19.14	18.83	-19.14	-18.83	0.31	-2.68	-2.25	-1.27	-0.98	0.34	-1.3	-1.19	5.7
METACYC	PWY-7053	docosahexanoate biosynthesis I	H16A_03288	Long-chain-fatty-acid-CoA ligase	21.31	22.12	22.14	-0.81	-0.83	-0.02	-0.81	-0.83	0.23	0.16	-0.08	0.21	0.22	5.7
METACYC	TRPSYN-PWY	tryptophan biosynthesis	H16A_00356	anthranilate phosphoribosyltransferase	16.97	19.21	19.19	-2.24	-2.22	0.02	-2.24	-2.22	-0.92	-0.96	-0.03	-1.3	-1.19	5.69
METACYC	TRPSYN-PWY	tryptophan biosynthesis	H16A_03321	anthranilate phosphoribosyltransferase		17.91	17.78	-17.91	-17.78	0.13	-1.45	-1.2	-0.28	-0.14	0.11	-0.21	-0.17	5.68
METACYC	PWY-3341	proline biosynthesis III	H16A_03106	Pyrroline-5-carboxylate reductase	18.46	20.61	20.94	-2.15	-2.48	-0.33	-2.15	-2.48	-0.85	-1.17	-0.47	-1.02	-0.93	5.68
METACYC	PWY-6124	inosine-5'-phosphate biosynthesis II	H16A_00501	phosphoribosylaminoimidazole carboxamide	21.18	21.6	21.62	-0.42	-0.44	-0.02	-0.42	-0.44	0.55	0.48	-0.08	0.66	0.64	5.67
METACYC	PWY-6124	inosine-5'-phosphate biosynthesis II	H16A_03124	adenylosuccinate lyase	20.75	19.77	19.44	0.98	1.31	0.33	0.98	1.31	1.68	1.89	0.37	2.19	2.07	5.67
METACYC	PWY490-3	nitrate reduction VI (assimilatory)	H16B_01945	glutamate dehydrogenase [NAD(P)+]	20.88	18.84	18.24	2.04	2.64	0.6	2.04	2.64	2.53	2.96	0.71	3.25	3.07	5.67
METACYC	PWY-5	canavanine biosynthesis	H16A_02925	argininosuccinate lyase	20.1	20.23	20.25	-0.13	-0.15	-0.02	-0.13	-0.15	0.78	0.71	-0.08	0.98	0.94	5.67
METACYC	PWY-5	canavanine biosynthesis	H16B_02531	argininosuccinate synthase	21.05	21.06	21.3	-0.01	-0.25	-0.24	-0.01	-0.25	0.88	0.63	-0.35	0.77	0.75	5.67
METACYC	PWY-7159	chlorophyllide <i>a</i> biosynthesis III (aerobic, light independent)	H16A_03633	uroporphyrinogen decarboxylase	15.76	18.27	18.34	-2.51	-2.58	-0.07	-2.51	-2.58	-1.14	-1.25	-0.14	-1.57	-1.44	5.67
METACYC	PWY-7226	guanosine deoxyribonucleotides <i>de novo</i> biosynthesis I	H16A_02368	nucleoside diphosphate kinase	21.81	21.9	21.72	-0.09	0.09	0.18	-0.09	0.09	0.81	0.9	0.18	1.05	1.01	5.67
METACYC	PWY-5082	methionine degradation III	H16B_01195	alcohol dehydrogenase, class III	19.93	20.16	20.45	-0.23	-0.52	-0.29	-0.23	-0.52	0.7	0.41	-0.42	0.43	0.43	5.58
METACYC	PWY-7340	9-<i>cis</i>, 11-<i>trans</i>-octadecadienoyl-CoA degradation (isomerase-dependent, yeast)	H16B_00200	Beta-ketoadipyl CoA thiolase	18.56	17.54	16.64	1.02	1.92	0.9	1.02	1.92	1.71	2.38	1.09	1.94	1.84	5.58
METACYC	ANARESP1-PWY	respiration (anaerobic)	H16A_00567	pyruvate kinase	18.47	20.71	20.66	-2.24	-2.19	0.05	-2.24	-2.19	-0.92	-0.94	0.01	-1.31	-1.2	5.58
METACYC	ANARESP1-PWY	respiration (anaerobic)	H16A_01188	phosphopyruvate hydratase	22.61	23.4	23.47	-0.79	-0.86	-0.07	-0.79	-0.86	0.25	0.14	-0.14	0.16	0.18	5.56
METACYC	ANARESP1-PWY	respiration (anaerobic)	H16A_02528	fumarate hydratase class I	22.49	22.89	22.89	-0.4	-0.4	0	-0.4	-0.4	0.56	0.51	-0.05	0.71	0.69	5.56
METACYC	ANARESP1-PWY	respiration (anaerobic)	H16A_02634	malate dehydrogenase	24.15	24.46	24.16	-0.31	-0.01	0.3	-0.31	-0.01	0.64	0.82	0.33	0.74	0.72	5.54
METACYC	ANARESP1-PWY	respiration (anaerobic)	H16B_01931	isocitrate dehydrogenase [NADP]	21.38	20.77	20.46	0.61	0.92	0.31	0.61	0.92	1.38	1.57	0.34	1.78	1.69	5.54
METACYC	PWY-6282	palmitoleate biosynthesis I	H16A_02567	3-Oxoacyl-[acyl-carrier-protein] reductase	20.1	20.81	20.78	-0.71	-0.68	0.03	-0.71	-0.68	0.31	0.28	-0.01	0.41	0.41	5.54
METACYC	NAD-BIOSYNTHESIS-II	NAD salvage pathway II	H16A_02376	stationary phase survival protein	16.2	16.44	16.43	-0.24	-0.23	0.01	-0.24	-0.23	0.69	0.65	-0.04	0.91	0.88	5.49
METACYC	P108-PWY	pyruvate fermentation to propionate I	H16A_02528	fumarate hydratase class I	22.49	22.89	22.89	-0.4	-0.4	0	-0.4	-0.4	0.56	0.51	-0.05	0.71	0.69	5.49
METACYC	P108-PWY	pyruvate fermentation to propionate I	H16A_02634	malate dehydrogenase	24.15	24.46	24.16	-0.31	-0.01	0.3	-0.31	-0.01	0.64	0.82	0.33	0.74	0.72	5.49
METACYC	PWY-6537	4-aminobutyrate degradation II	H16B_00982	Succinate-semialdehyde dehydrogenase (NADP+)	16.75	18.32	18.23	-1.57	-1.48	0.09	-1.57	-1.48	-0.38	-0.36	0.06	-0.47	-0.41	5.49
METACYC	PWY-6537	4-aminobutyrate degradation II	H16B_01537	Succinate-semialdehyde dehydrogenase (NADP+)	18.11	20.02	20.33	-1.91	-2.22	-0.31	-1.91	-2.22	-0.65	-0.96	-0.44	-0.76	-0.68	5.49
METACYC	PWY-6333	acetaldehyde biosynthesis I	H16B_01195	alcohol dehydrogenase, class III	19.93	20.16	20.45	-0.23	-0.52	-0.29	-0.23	-0.52	0.7	0.41	-0.42	0.43	0.43	5.47
METACYC	PWY-6951	docosahexanoate biosynthesis II	H16A_02567	3-Oxoacyl-[acyl-carrier-protein] reductase	20.1	20.81	20.78	-0.71	-0.68	0.03	-0.71	-0.68	0.31	0.28	-0.01	0.41	0.41	5.47
METACYC	PWY-6951	docosahexanoate biosynthesis II	H16A_02947	long chain fatty acid-CoA ligase		19.14	18.83	-19.14	-18.83	0.31	-2.68	-2.25	-1.27	-0.98	0.34	-1.3	-1.19	5.47
METACYC	PWY-6951	docosahexanoate biosynthesis II	H16A_03288	Long-chain-fatty-acid-CoA ligase	21.31	22.12	22.14	-0.81	-0.83	-0.02	-0.81	-0.83	0.23	0.16	-0.08	0.21	0.22	5.47
METACYC	PWY-7353	4-methyl-5(&beta;-hydroxyethyl)thiazole salvage (yeast)	H16A_00239	thiamine monophosphate synthase	16.41	18.19	18.22	-1.78	-1.81	-0.03	-1.78	-1.81	-0.55	-0.63	-0.09	-0.75	-0.67	5.47
METACYC	PWY-7396	butanol and isobutanol biosynthesis (engineered)	H16A_02619	3-Isopropylmalate dehydrogenase	20.69	19.79	19.77	0.9	0.92	0.02	0.9	0.92	1.61	1.57	-0.03	2.22	2.1	5.47
METACYC	PWY-7396	butanol and isobutanol biosynthesis (engineered)	H16B_01195	alcohol dehydrogenase, class III	19.93	20.16	20.45	-0.23	-0.52	-0.29	-0.23	-0.52	0.7	0.41	-0.42	0.43	0.43	5.47
METACYC	PWY-5026	indole-3-acetate biosynthesis V (bacteria and fungi)	H16A_01125	Nitrilase		18.52	19.02	-18.52	-19.02	-0.5	-2.06	-2.44	-0.77	-1.14	-0.68	-0.76	-0.68	5.47
METACYC	PWY0-1319	CDP-diacylglycerol biosynthesis II	H16A_02570	fatty acid/phospholipid biosynthesis enzyme	16.49			16.49	16.49		-1.12	-1.06	-0.02	-0.02		-0.03	0	5.47
METACYC	PWY-5074	mevalonate degradation	H16A_00186	Hydroxymethylglutaryl-CoA lyase	18.93	18.77	18.87	0.16	0.06	-0.1	0.16	0.06	1.02	0.88	-0.18	1.18	1.13	5.47
METACYC	PWY-6952	glycerophosphodiester degradation	H16A_02508	Glycerol-3-phosphate dehydrogenase	17.02			17.02	17.02		-0.59	-0.53	0.41	0.4		0.57	0.56	5.47
METACYC	PWY-6185	4-methylcatechol degradation (<i>ortho</i> cleavage)	H16B_01584	muconolactone delta-isomerase		18.75	19.3	-18.75	-19.3	-0.55	-2.29	-2.72	-0.96	-1.36	-0.75	-0.99	-0.9	5.47
METACYC	PWY-5353	arachidonate biosynthesis	H16A_02947	long chain fatty acid-CoA ligase		19.14	18.83	-19.14	-18.83	0.31	-2.68	-2.25	-1.27	-0.98	0.34	-1.3	-1.19	5.47
METACYC	PWY-5353	arachidonate biosynthesis	H16A_03288	Long-chain-fatty-acid-CoA ligase	21.31	22.12	22.14	-0.81	-0.83	-0.02	-0.81	-0.83	0.23	0.16	-0.08	0.21	0.22	5.47
METACYC	PANTO-PWY	phosphopantothenate biosynthesis I	H16A_03084	ketopantoate hydroxymethyltransferase	19.89	21.23	21.27	-1.34	-1.38	-0.04	-1.34	-1.38	-0.19	-0.28	-0.1	-0.25	-0.21	5.47
METACYC	PWY-7197	pyrimidine deoxyribonucleotide phosphorylation	H16A_02368	nucleoside diphosphate kinase	21.81	21.9	21.72	-0.09	0.09	0.18	-0.09	0.09	0.81	0.9	0.18	1.05	1.01	5.47
METACYC	PWY0-1353	succinate to cytochrome <i>bd</i> oxidase electron transfer	H16A_02629	succinate dehydrogenase (Fe-S protein subunit)	22.32	22.19	22.13	0.13	0.19	0.06	0.13	0.19	0.99	0.98	0.03	1.37	1.31	5.47
METACYC	PWY0-1353	succinate to cytochrome <i>bd</i> oxidase electron transfer	H16A_02630	succinate dehydrogenase (flavoprotein subunit)	23.4	23.92	23.61	-0.52	-0.21	0.31	-0.52	-0.21	0.47	0.66	0.34	0.5	0.5	5.47
METACYC	PWY66-21	ethanol degradation II	H16A_00232	NAD-dependent aldehyde dehydrogenase		19.62	19.25	-19.62	-19.25	0.37	-3.16	-2.67	-1.66	-1.32	0.42	-1.74	-1.6	5.47
METACYC	PWY66-21	ethanol degradation II	H16A_02525	Acetyl-coenzyme A synthetase	20.31	18.67	19.59	1.64	0.72	-0.92	1.64	0.72	2.21	1.41	-1.22	1.52	1.45	5.47
METACYC	PWY66-21	ethanol degradation II	H16B_00834	Acetate-CoA ligase	22.69	20.81	20.48	1.88	2.21	0.33	1.88	2.21	2.4	2.61	0.37	3.21	3.03	5.47
METACYC	PWY66-21	ethanol degradation II	H16B_01195	alcohol dehydrogenase, class III	19.93	20.16	20.45	-0.23	-0.52	-0.29	-0.23	-0.52	0.7	0.41	-0.42	0.43	0.43	5.47
METACYC	PWY-6168	flavin biosynthesis III (fungi)	H16A_02854	bifunctional riboflavin biosynthesis protein	19.45	20.35	20.22	-0.9	-0.77	0.13	-0.9	-0.77	0.16	0.21	0.11	0.16	0.18	5.47
METACYC	PWY-6168	flavin biosynthesis III (fungi)	H16A_02855	riboflavin synthase beta-chain	19.96	18.96	19.53	1	0.43	-0.57	1	0.43	1.69	1.18	-0.77	1.36	1.3	5.47
METACYC	ENTNER-DOUDOROFF-PWY	Entner-Doudoroff pathway I	H16A_01178	phosphogluconate dehydratase	15.46			15.46	15.46		-2.15	-2.09	-0.85	-0.85		-1.2	-1.09	5.47
METACYC	PWY-7425	2-chloroacrylate degradation I	H16A_02218	predicted hydrolase (HAD superfamily)	16.46			16.46	16.46		-1.15	-1.09	-0.04	-0.05		-0.06	-0.03	5.47
METACYC	P181-PWY	nicotine degradation I	H16B_00982	Succinate-semialdehyde dehydrogenase (NADP+)	16.75	18.32	18.23	-1.57	-1.48	0.09	-1.57	-1.48	-0.38	-0.36	0.06	-0.47	-0.41	5.47
METACYC	P181-PWY	nicotine degradation I	H16B_01537	Succinate-semialdehyde dehydrogenase (NADP+)	18.11	20.02	20.33	-1.91	-2.22	-0.31	-1.91	-2.22	-0.65	-0.96	-0.44	-0.76	-0.68	5.47
METACYC	PWY-6892	thiazole biosynthesis I (E. coli)	H16A_01158	cysteine desulfurase (IscS)	19.4	20.25	20.11	-0.85	-0.71	0.14	-0.85	-0.71	0.2	0.26	0.13	0.21	0.22	5.44
METACYC	PWY-6892	thiazole biosynthesis I (E. coli)	H16A_02732	Deoxyxylulose-5-phosphate synthase		18.47	18.8	-18.47	-18.8	-0.33	-2.01	-2.22	-0.73	-0.96	-0.47	-0.78	-0.7	5.44
METACYC	PWY-7383	anaerobic energy metabolism (invertebrates, cytosol)	H16A_00567	pyruvate kinase	18.47	20.71	20.66	-2.24	-2.19	0.05	-2.24	-2.19	-0.92	-0.94	0.01	-1.31	-1.2	5.44
METACYC	PWY-7383	anaerobic energy metabolism (invertebrates, cytosol)	H16A_02634	malate dehydrogenase	24.15	24.46	24.16	-0.31	-0.01	0.3	-0.31	-0.01	0.64	0.82	0.33	0.74	0.72	5.44
METACYC	PWY0-901	selenocysteine biosynthesis I (bacteria)	H16A_00764	Seryl-tRNA synthetase	19.16	19.24	19.33	-0.08	-0.17	-0.09	-0.08	-0.17	0.82	0.69	-0.16	0.93	0.9	5.42
METACYC	PWY0-901	selenocysteine biosynthesis I (bacteria)	H16B_00295	selenophosphate synthase	18.3	18.92	19.06	-0.62	-0.76	-0.14	-0.62	-0.76	0.39	0.22	-0.23	0.24	0.25	5.38
METACYC	PWY-2161	folate polyglutamylation	H16A_02610	folylpolyglutamate synthase	16.1			16.1	16.1		-1.51	-1.45	-0.33	-0.34		-0.47	-0.41	5.38
METACYC	PWY-2161	folate polyglutamylation	H16A_02834	Glycine/serine hydroxymethyltransferase	21.94	21.78	21.6	0.16	0.34	0.18	0.16	0.34	1.02	1.1	0.18	1.34	1.28	5.38
METACYC	PWY-5381	pyridine nucleotide cycling (plants)	H16A_02376	stationary phase survival protein	16.2	16.44	16.43	-0.24	-0.23	0.01	-0.24	-0.23	0.69	0.65	-0.04	0.91	0.88	5.38
METACYC	PWY66-391	fatty acid &beta;-oxidation VI (peroxisome)	H16A_01526	Enoyl-CoA	24.03	25.84	25.91	-1.81	-1.88	-0.07	-1.81	-1.88	-0.57	-0.69	-0.14	-0.77	-0.69	5.38
METACYC	PWY66-391	fatty acid &beta;-oxidation VI (peroxisome)	H16A_02947	long chain fatty acid-CoA ligase		19.14	18.83	-19.14	-18.83	0.31	-2.68	-2.25	-1.27	-0.98	0.34	-1.3	-1.19	5.38
METACYC	PWY66-391	fatty acid &beta;-oxidation VI (peroxisome)	H16A_03288	Long-chain-fatty-acid-CoA ligase	21.31	22.12	22.14	-0.81	-0.83	-0.02	-0.81	-0.83	0.23	0.16	-0.08	0.21	0.22	5.38
METACYC	PWY66-391	fatty acid &beta;-oxidation VI (peroxisome)	H16A_03307	putative enoyl-CoA hydratase	18.99	21.22	21	-2.23	-2.01	0.22	-2.23	-2.01	-0.91	-0.79	0.23	-1	-0.91	5.38
METACYC	PWY66-391	fatty acid &beta;-oxidation VI (peroxisome)	H16B_00200	Beta-ketoadipyl CoA thiolase	18.56	17.54	16.64	1.02	1.92	0.9	1.02	1.92	1.71	2.38	1.09	1.94	1.84	5.38
METACYC	PROSYN-PWY	proline biosynthesis I	H16A_03106	Pyrroline-5-carboxylate reductase	18.46	20.61	20.94	-2.15	-2.48	-0.33	-2.15	-2.48	-0.85	-1.17	-0.47	-1.02	-0.93	5.38
METACYC	FERMENTATION-PWY	mixed acid fermentation	H16A_00567	pyruvate kinase	18.47	20.71	20.66	-2.24	-2.19	0.05	-2.24	-2.19	-0.92	-0.94	0.01	-1.31	-1.2	5.38
METACYC	FERMENTATION-PWY	mixed acid fermentation	H16A_02528	fumarate hydratase class I	22.49	22.89	22.89	-0.4	-0.4	0	-0.4	-0.4	0.56	0.51	-0.05	0.71	0.69	5.36
METACYC	FERMENTATION-PWY	mixed acid fermentation	H16A_02634	malate dehydrogenase	24.15	24.46	24.16	-0.31	-0.01	0.3	-0.31	-0.01	0.64	0.82	0.33	0.74	0.72	5.36
METACYC	FERMENTATION-PWY	mixed acid fermentation	H16B_01195	alcohol dehydrogenase, class III	19.93	20.16	20.45	-0.23	-0.52	-0.29	-0.23	-0.52	0.7	0.41	-0.42	0.43	0.43	5.35
METACYC	FERMENTATION-PWY	mixed acid fermentation	H16B_01631	Phosphotransacetylase	19.27	19.8	19.81	-0.53	-0.54	-0.01	-0.53	-0.54	0.46	0.4	-0.06	0.56	0.55	5.35
METACYC	FERMENTATION-PWY	mixed acid fermentation	H16B_01931	isocitrate dehydrogenase [NADP]	21.38	20.77	20.46	0.61	0.92	0.31	0.61	0.92	1.38	1.57	0.34	1.78	1.69	5.35
METACYC	SALVADEHYPOX-PWY	adenosine nucleotides degradation II	H16A_02376	stationary phase survival protein	16.2	16.44	16.43	-0.24	-0.23	0.01	-0.24	-0.23	0.69	0.65	-0.04	0.91	0.88	5.32
METACYC	PWY-6313	serotonin degradation	H16A_00232	NAD-dependent aldehyde dehydrogenase		19.62	19.25	-19.62	-19.25	0.37	-3.16	-2.67	-1.66	-1.32	0.42	-1.74	-1.6	5.32
METACYC	PWY-6313	serotonin degradation	H16B_01195	alcohol dehydrogenase, class III	19.93	20.16	20.45	-0.23	-0.52	-0.29	-0.23	-0.52	0.7	0.41	-0.42	0.43	0.43	5.32
METACYC	PWY0-1334	NADH to cytochrome <i>bd</i> oxidase electron transfer	H16A_01053	NADH dehydrogenase chain D	21.32	21.24	20.82	0.08	0.5	0.42	0.08	0.5	0.95	1.23	0.48	1.12	1.07	5.29
METACYC	PWY0-1334	NADH to cytochrome <i>bd</i> oxidase electron transfer	H16A_01054	NADH dehydrogenase chain E	15.86			15.86	15.86		-1.75	-1.69	-0.52	-0.53		-0.74	-0.66	5.29
METACYC	PWY0-1334	NADH to cytochrome <i>bd</i> oxidase electron transfer	H16A_01055	NADH dehydrogenase chain F	20.81	20.94	20.65	-0.13	0.16	0.29	-0.13	0.16	0.78	0.96	0.32	0.95	0.92	5.29
METACYC	PWY0-1334	NADH to cytochrome <i>bd</i> oxidase electron transfer	H16A_01057	NADH dehydrogenase chain H	16.02			16.02	16.02		-1.59	-1.53	-0.4	-0.4		-0.57	-0.5	5.29
METACYC	PWY0-1334	NADH to cytochrome <i>bd</i> oxidase electron transfer	H16A_01059	NADH dehydrogenase chain J	17.69	17.88	17.92	-0.19	-0.23	-0.04	-0.19	-0.23	0.73	0.65	-0.1	0.89	0.86	5.29
METACYC	PWY0-1334	NADH to cytochrome <i>bd</i> oxidase electron transfer	H16A_01061	NADH dehydrogenase chain L	18.49	17.98	17.22	0.51	1.27	0.76	0.51	1.27	1.3	1.85	0.91	1.44	1.37	5.29
METACYC	PWY0-1334	NADH to cytochrome <i>bd</i> oxidase electron transfer	H16A_01062	NADH dehydrogenase chain M	17.15			17.15	17.15		-0.46	-0.4	0.52	0.51		0.73	0.71	5.28
METACYC	PWY-5367	petroselinate biosynthesis	H16A_02567	3-Oxoacyl-[acyl-carrier-protein] reductase	20.1	20.81	20.78	-0.71	-0.68	0.03	-0.71	-0.68	0.31	0.28	-0.01	0.41	0.41	5.28
METACYC	PWY0-1312	acetate formation from acetyl-CoA I	H16B_01631	Phosphotransacetylase	19.27	19.8	19.81	-0.53	-0.54	-0.01	-0.53	-0.54	0.46	0.4	-0.06	0.56	0.55	5.25
METACYC	PWY-7176	UTP and CTP <i>de novo</i> biosynthesis	H16A_01185	CTP synthase (utp-ammonia lyase)	20.56	21.25	20.97	-0.69	-0.41	0.28	-0.69	-0.41	0.33	0.5	0.3	0.33	0.34	5.25
METACYC	PWY-7176	UTP and CTP <i>de novo</i> biosynthesis	H16A_02368	nucleoside diphosphate kinase	21.81	21.9	21.72	-0.09	0.09	0.18	-0.09	0.09	0.81	0.9	0.18	1.05	1.01	5.22
METACYC	PWY-5686	UMP biosynthesis	H16A_00479	Dihydroorotase	17.14	18.99	19.11	-1.85	-1.97	-0.12	-1.85	-1.97	-0.6	-0.76	-0.2	-0.79	-0.71	5.22
METACYC	PWY-5686	UMP biosynthesis	H16A_02913	aspartate carbamoyltransferase, catalytic chain	19.23	19.61	19.67	-0.38	-0.44	-0.06	-0.38	-0.44	0.58	0.48	-0.13	0.64	0.63	5.18
METACYC	PWY-6073	alginate biosynthesis I	H16A_02905	Mannose-1-phosphate guanylyltransferase	20.43	20.53	20.3	-0.1	0.13	0.23	-0.1	0.13	0.81	0.94	0.24	1.02	0.98	5.16
METACYC	PWY-6281	selenocysteine biosynthesis II (archaea and eukaryotes)	H16A_00764	Seryl-tRNA synthetase	19.16	19.24	19.33	-0.08	-0.17	-0.09	-0.08	-0.17	0.82	0.69	-0.16	0.93	0.9	5.16
METACYC	PWY-6281	selenocysteine biosynthesis II (archaea and eukaryotes)	H16B_00295	selenophosphate synthase	18.3	18.92	19.06	-0.62	-0.76	-0.14	-0.62	-0.76	0.39	0.22	-0.23	0.24	0.25	5.16
METACYC	PWY66-373	sucrose degradation V (sucrose &alpha;-glucosidase)	H16A_00568	Fructose-bisphosphate aldolase	22.16	22.06	21.6	0.1	0.56	0.46	0.1	0.56	0.97	1.28	0.53	1.13	1.08	5.14
METACYC	PWY66-373	sucrose degradation V (sucrose &alpha;-glucosidase)	H16A_01047	triosephosphate isomerase	19.11	19.68	19.44	-0.57	-0.33	0.24	-0.57	-0.33	0.43	0.56	0.25	0.48	0.48	5.14
METACYC	PWY0-42	2-methylcitrate cycle I	H16B_00568	aconitate hydratase 2	23.97	23.37	23.83	0.6	0.14	-0.46	0.6	0.14	1.37	0.94	-0.63	1.09	1.05	5.14
METACYC	PWY-5143	fatty acid activation	H16A_02947	long chain fatty acid-CoA ligase		19.14	18.83	-19.14	-18.83	0.31	-2.68	-2.25	-1.27	-0.98	0.34	-1.3	-1.19	5.14
METACYC	PWY-5143	fatty acid activation	H16A_03288	Long-chain-fatty-acid-CoA ligase	21.31	22.12	22.14	-0.81	-0.83	-0.02	-0.81	-0.83	0.23	0.16	-0.08	0.21	0.22	5.14
METACYC	FAO-PWY	fatty acid &beta;-oxidation I	H16A_01526	Enoyl-CoA	24.03	25.84	25.91	-1.81	-1.88	-0.07	-1.81	-1.88	-0.57	-0.69	-0.14	-0.77	-0.69	5.14
METACYC	FAO-PWY	fatty acid &beta;-oxidation I	H16A_02947	long chain fatty acid-CoA ligase		19.14	18.83	-19.14	-18.83	0.31	-2.68	-2.25	-1.27	-0.98	0.34	-1.3	-1.19	5.14
METACYC	FAO-PWY	fatty acid &beta;-oxidation I	H16A_03288	Long-chain-fatty-acid-CoA ligase	21.31	22.12	22.14	-0.81	-0.83	-0.02	-0.81	-0.83	0.23	0.16	-0.08	0.21	0.22	5.14
METACYC	FAO-PWY	fatty acid &beta;-oxidation I	H16A_03307	putative enoyl-CoA hydratase	18.99	21.22	21	-2.23	-2.01	0.22	-2.23	-2.01	-0.91	-0.79	0.23	-1	-0.91	5.14
METACYC	FAO-PWY	fatty acid &beta;-oxidation I	H16B_00200	Beta-ketoadipyl CoA thiolase	18.56	17.54	16.64	1.02	1.92	0.9	1.02	1.92	1.71	2.38	1.09	1.94	1.84	5.14
METACYC	PWY-6802	salidroside biosynthesis	H16B_01195	alcohol dehydrogenase, class III	19.93	20.16	20.45	-0.23	-0.52	-0.29	-0.23	-0.52	0.7	0.41	-0.42	0.43	0.43	5.09
METACYC	GLUTORN-PWY	ornithine biosynthesis	H16A_00208	acetylglutamate kinase	20.01	19.35	19.97	0.66	0.04	-0.62	0.66	0.04	1.42	0.86	-0.84	0.9	0.87	5.08
METACYC	GLUTORN-PWY	ornithine biosynthesis	H16A_02343	acetylglutamate kinase and acetyltransferase	15.86			15.86	15.86		-1.75	-1.69	-0.52	-0.53		-0.74	-0.66	5.08
METACYC	GLUTORN-PWY	ornithine biosynthesis	H16A_03263	N-Acetylglutamate synthase	19.86	20.12	19.84	-0.26	0.02	0.28	-0.26	0.02	0.68	0.85	0.3	0.82	0.79	5.08
METACYC	HSERMETANA-PWY	methionine biosynthesis III	H16B_01581	methionine synthase II, cobalamin-independent	22.32	23.04	22.83	-0.72	-0.51	0.21	-0.72	-0.51	0.31	0.42	0.22	0.32	0.33	5.06
METACYC	PWY-6193	3-chlorocatechol degradation II (<i>ortho</i>)	H16A_02215	dienelactone hydrolase or related enzyme	19.6	19.28	18.99	0.32	0.61	0.29	0.32	0.61	1.15	1.32	0.32	1.46	1.39	5.06
METACYC	PWY-5103	isoleucine biosynthesis III	H16A_01035	acetolactate synthase III (valine sensitive)	22.39	20.91	21.17	1.48	1.22	-0.26	1.48	1.22	2.08	1.81	-0.38	2.41	2.28	5.06
METACYC	PWY-5103	isoleucine biosynthesis III	H16A_01037	Ketol-acid reductoisomerase	24.4	23.65	24.07	0.75	0.33	-0.42	0.75	0.33	1.49	1.1	-0.58	1.33	1.27	5.06
METACYC	PWY-5103	isoleucine biosynthesis III	H16A_02231	acetolactate synthase large subunit	17.21	19.14	19.05	-1.93	-1.84	0.09	-1.93	-1.84	-0.67	-0.65	0.06	-0.88	-0.79	5.06
METACYC	PWY-5103	isoleucine biosynthesis III	H16B_00313	acetolactate synthase large subunit (TPP	16.39	16.04	15.44	0.35	0.95	0.6	0.35	0.95	1.17	1.6	0.71	1.34	1.28	5.06
METACYC	PWY-5536	acetate formation from acetyl-CoA III (succinate)	H16A_01358	Acetyl-CoA hydrolase	15.85			15.85	15.85		-1.76	-1.7	-0.53	-0.54		-0.76	-0.68	5.06
METACYC	PWY-6863	pyruvate fermentation to hexanol	H16A_00170	Acetyl-CoA acetyltransferase	20.79	21.59	21.35	-0.8	-0.56	0.24	-0.8	-0.56	0.24	0.38	0.25	0.22	0.23	5.06
METACYC	PWY-6863	pyruvate fermentation to hexanol	H16A_01438	Acetyl-CoA acetyltransferase	23.2	24.22	24.19	-1.02	-0.99	0.03	-1.02	-0.99	0.06	0.03	-0.01	0.06	0.08	5.06
METACYC	PWY-6863	pyruvate fermentation to hexanol	H16A_01445	Acetyl-CoA acetyltransferase	21.9	23.26	23.33	-1.36	-1.43	-0.07	-1.36	-1.43	-0.21	-0.32	-0.14	-0.26	-0.21	5.06
METACYC	PWY-6863	pyruvate fermentation to hexanol	H16A_01526	Enoyl-CoA	24.03	25.84	25.91	-1.81	-1.88	-0.07	-1.81	-1.88	-0.57	-0.69	-0.14	-0.77	-0.69	5.06
METACYC	PWY-6863	pyruvate fermentation to hexanol	H16A_01528	Acetyl-CoA acetyltransferase	22.16	24.32	24.48	-2.16	-2.32	-0.16	-2.16	-2.32	-0.85	-1.04	-0.25	-1.12	-1.02	5.06
METACYC	PWY-6863	pyruvate fermentation to hexanol	H16A_01713	Acetyl-CoA acetyltransferase		18.48	18.93	-18.48	-18.93	-0.45	-2.02	-2.35	-0.74	-1.06	-0.62	-0.73	-0.65	5.05
METACYC	PWY-6863	pyruvate fermentation to hexanol	H16B_00200	Beta-ketoadipyl CoA thiolase	18.56	17.54	16.64	1.02	1.92	0.9	1.02	1.92	1.71	2.38	1.09	1.94	1.84	5.05
METACYC	VALSYN-PWY	valine biosynthesis	H16A_01035	acetolactate synthase III (valine sensitive)	22.39	20.91	21.17	1.48	1.22	-0.26	1.48	1.22	2.08	1.81	-0.38	2.41	2.28	5.05
METACYC	VALSYN-PWY	valine biosynthesis	H16A_01037	Ketol-acid reductoisomerase	24.4	23.65	24.07	0.75	0.33	-0.42	0.75	0.33	1.49	1.1	-0.58	1.33	1.27	5.05
METACYC	VALSYN-PWY	valine biosynthesis	H16A_02231	acetolactate synthase large subunit	17.21	19.14	19.05	-1.93	-1.84	0.09	-1.93	-1.84	-0.67	-0.65	0.06	-0.88	-0.79	5.03
METACYC	VALSYN-PWY	valine biosynthesis	H16B_00313	acetolactate synthase large subunit (TPP	16.39	16.04	15.44	0.35	0.95	0.6	0.35	0.95	1.17	1.6	0.71	1.34	1.28	5.03
METACYC	PWY-2942	lysine biosynthesis III	H16A_01225	aspartate kinase	21.75	21.84	21.76	-0.09	-0.01	0.08	-0.09	-0.01	0.81	0.82	0.05	1.11	1.07	5.03
METACYC	PWY-6089	3-chlorocatechol degradation I (<i>ortho</i>)	H16A_02215	dienelactone hydrolase or related enzyme	19.6	19.28	18.99	0.32	0.61	0.29	0.32	0.61	1.15	1.32	0.32	1.46	1.39	4.99
METACYC	LEU-DEG2-PWY	leucine degradation I	H16A_00177	Carboxyltransferase	17.41	20.08	19.71	-2.67	-2.3	0.37	-2.67	-2.3	-1.27	-1.02	0.42	-1.25	-1.14	4.99
METACYC	LEU-DEG2-PWY	leucine degradation I	H16A_00179	Enoyl-CoA hydratase/carnithine racemase	18.7	20.53	20.62	-1.83	-1.92	-0.09	-1.83	-1.92	-0.59	-0.72	-0.16	-0.79	-0.71	4.99
METACYC	LEU-DEG2-PWY	leucine degradation I	H16A_00186	Hydroxymethylglutaryl-CoA lyase	18.93	18.77	18.87	0.16	0.06	-0.1	0.16	0.06	1.02	0.88	-0.18	1.18	1.13	4.99
METACYC	PWY-7222	guanosine deoxyribonucleotides <i>de novo</i> biosynthesis II	H16A_02368	nucleoside diphosphate kinase	21.81	21.9	21.72	-0.09	0.09	0.18	-0.09	0.09	0.81	0.9	0.18	1.05	1.01	4.99
METACYC	PWY-5138	unsaturated, even numbered fatty acid &beta;-oxidation	H16A_03307	putative enoyl-CoA hydratase	18.99	21.22	21	-2.23	-2.01	0.22	-2.23	-2.01	-0.91	-0.79	0.23	-1	-0.91	4.99
METACYC	PWY-7094	fatty acid salvage	H16A_01068	Acyl-CoA dehydrogenase	21.72	23.8	23.83	-2.08	-2.11	-0.03	-2.08	-2.11	-0.79	-0.87	-0.09	-1.09	-0.99	4.99
METACYC	PWY-7094	fatty acid salvage	H16A_01091	FadE2-like Acyl-CoA dehydrogenase (ACAD)	19.4	22.76	23.25	-3.36	-3.85	-0.49	-3.36	-3.85	-1.82	-2.27	-0.67	-2.3	-2.12	4.99
METACYC	PWY-7094	fatty acid salvage	H16A_01526	Enoyl-CoA	24.03	25.84	25.91	-1.81	-1.88	-0.07	-1.81	-1.88	-0.57	-0.69	-0.14	-0.77	-0.69	4.99
METACYC	PWY-7094	fatty acid salvage	H16A_01530	Acyl-CoA dehydrogenase	17.54	21.28	21.16	-3.74	-3.62	0.12	-3.74	-3.62	-2.13	-2.09	0.1	-2.89	-2.67	4.99
METACYC	PWY-7094	fatty acid salvage	H16A_02947	long chain fatty acid-CoA ligase		19.14	18.83	-19.14	-18.83	0.31	-2.68	-2.25	-1.27	-0.98	0.34	-1.3	-1.19	4.99
METACYC	PWY-7094	fatty acid salvage	H16A_03288	Long-chain-fatty-acid-CoA ligase	21.31	22.12	22.14	-0.81	-0.83	-0.02	-0.81	-0.83	0.23	0.16	-0.08	0.21	0.22	4.98
METACYC	PWY-7094	fatty acid salvage	H16A_03307	putative enoyl-CoA hydratase	18.99	21.22	21	-2.23	-2.01	0.22	-2.23	-2.01	-0.91	-0.79	0.23	-1	-0.91	4.98
METACYC	PWY-7094	fatty acid salvage	H16B_00200	Beta-ketoadipyl CoA thiolase	18.56	17.54	16.64	1.02	1.92	0.9	1.02	1.92	1.71	2.38	1.09	1.94	1.84	4.98
METACYC	PWY0-1479	tRNA processing	H16A_02580	Ribonuclease G and E	21.46	22.23	22.08	-0.77	-0.62	0.15	-0.77	-0.62	0.27	0.33	0.14	0.3	0.31	4.98
METACYC	PWY-6876	isopropanol biosynthesis	H16A_00170	Acetyl-CoA acetyltransferase	20.79	21.59	21.35	-0.8	-0.56	0.24	-0.8	-0.56	0.24	0.38	0.25	0.22	0.23	4.98
METACYC	PWY-6876	isopropanol biosynthesis	H16A_01438	Acetyl-CoA acetyltransferase	23.2	24.22	24.19	-1.02	-0.99	0.03	-1.02	-0.99	0.06	0.03	-0.01	0.06	0.08	4.97
METACYC	PWY-6876	isopropanol biosynthesis	H16A_01445	Acetyl-CoA acetyltransferase	21.9	23.26	23.33	-1.36	-1.43	-0.07	-1.36	-1.43	-0.21	-0.32	-0.14	-0.26	-0.21	4.97
METACYC	PWY-6876	isopropanol biosynthesis	H16A_01528	Acetyl-CoA acetyltransferase	22.16	24.32	24.48	-2.16	-2.32	-0.16	-2.16	-2.32	-0.85	-1.04	-0.25	-1.12	-1.02	4.97
METACYC	PWY-6876	isopropanol biosynthesis	H16A_01713	Acetyl-CoA acetyltransferase		18.48	18.93	-18.48	-18.93	-0.45	-2.02	-2.35	-0.74	-1.06	-0.62	-0.73	-0.65	4.97
METACYC	PWY66-389	phytol degradation	H16A_00232	NAD-dependent aldehyde dehydrogenase		19.62	19.25	-19.62	-19.25	0.37	-3.16	-2.67	-1.66	-1.32	0.42	-1.74	-1.6	4.97
METACYC	PWY66-389	phytol degradation	H16A_02947	long chain fatty acid-CoA ligase		19.14	18.83	-19.14	-18.83	0.31	-2.68	-2.25	-1.27	-0.98	0.34	-1.3	-1.19	4.97
METACYC	PWY66-389	phytol degradation	H16A_03288	Long-chain-fatty-acid-CoA ligase	21.31	22.12	22.14	-0.81	-0.83	-0.02	-0.81	-0.83	0.23	0.16	-0.08	0.21	0.22	4.97
METACYC	PWY66-389	phytol degradation	H16B_01195	alcohol dehydrogenase, class III	19.93	20.16	20.45	-0.23	-0.52	-0.29	-0.23	-0.52	0.7	0.41	-0.42	0.43	0.43	4.97
METACYC	P21-PWY	pentose phosphate pathway (partial)	PHG_00420	transketolase	19.16	21.13	20.87	-1.97	-1.71	0.26	-1.97	-1.71	-0.7	-0.55	0.28	-0.64	-0.57	4.97
METACYC	P21-PWY	pentose phosphate pathway (partial)	H16A_03147	Transketolase	21.95	22.22	21.95	-0.27	0	0.27	-0.27	0	0.67	0.83	0.29	0.8	0.78	4.97
METACYC	PWY-6679	jadomycin biosynthesis	H16A_01223	Acetyl-CoA carboxylase carboxyltransferase	17.27	19.45	19.33	-2.18	-2.06	0.12	-2.18	-2.06	-0.87	-0.83	0.1	-1.11	-1.01	4.97
METACYC	PWY-6679	jadomycin biosynthesis	H16A_03172	biotin carboxylase	19.9	21.65	21.63	-1.75	-1.73	0.02	-1.75	-1.73	-0.52	-0.56	-0.03	-0.74	-0.66	4.97
METACYC	PWY-6907	thiamin diphosphate biosynthesis III (Staphylococcus)	H16A_00239	thiamine monophosphate synthase	16.41	18.19	18.22	-1.78	-1.81	-0.03	-1.78	-1.81	-0.55	-0.63	-0.09	-0.75	-0.67	4.97
METACYC	PWY-6907	thiamin diphosphate biosynthesis III (Staphylococcus)	H16B_01238	acid phosphatase		20.1	20.14	-20.1	-20.14	-0.04	-3.64	-3.56	-2.05	-2.04	-0.1	-2.8	-2.59	4.97
METACYC	PWY-4984	urea cycle	H16A_02925	argininosuccinate lyase	20.1	20.23	20.25	-0.13	-0.15	-0.02	-0.13	-0.15	0.78	0.71	-0.08	0.98	0.94	4.97
METACYC	PWY-4984	urea cycle	H16B_02531	argininosuccinate synthase	21.05	21.06	21.3	-0.01	-0.25	-0.24	-0.01	-0.25	0.88	0.63	-0.35	0.77	0.75	4.97
METACYC	PWY-6471	peptidoglycan biosynthesis IV (Enterococcus faecium)	H16A_00302	D-Alanyl-D-alanine carboxypeptidase	19.31	20.97	20.75	-1.66	-1.44	0.22	-1.66	-1.44	-0.45	-0.33	0.23	-0.35	-0.3	4.96
METACYC	PWY-6471	peptidoglycan biosynthesis IV (Enterococcus faecium)	H16A_03273	UDP-N-acetylglucosamine:LPS N-acetylglucosamine	17.29	19.16	18.86	-1.87	-1.57	0.3	-1.87	-1.57	-0.62	-0.44	0.33	-0.46	-0.4	4.96
METACYC	PWY-5484	glycolysis II (from fructose-6P)	PHG_00417	3-phosphoglycerate kinase	20.5	22.02	21.94	-1.52	-1.44	0.08	-1.52	-1.44	-0.34	-0.33	0.05	-0.43	-0.37	4.94
METACYC	PWY-5484	glycolysis II (from fructose-6P)	H16A_00567	pyruvate kinase	18.47	20.71	20.66	-2.24	-2.19	0.05	-2.24	-2.19	-0.92	-0.94	0.01	-1.31	-1.2	4.93
METACYC	PWY-5484	glycolysis II (from fructose-6P)	H16A_00568	Fructose-bisphosphate aldolase	22.16	22.06	21.6	0.1	0.56	0.46	0.1	0.56	0.97	1.28	0.53	1.13	1.08	4.93
METACYC	PWY-5484	glycolysis II (from fructose-6P)	H16A_01047	triosephosphate isomerase	19.11	19.68	19.44	-0.57	-0.33	0.24	-0.57	-0.33	0.43	0.56	0.25	0.48	0.48	4.93
METACYC	PWY-5484	glycolysis II (from fructose-6P)	H16A_01188	phosphopyruvate hydratase	22.61	23.4	23.47	-0.79	-0.86	-0.07	-0.79	-0.86	0.25	0.14	-0.14	0.16	0.18	4.93
METACYC	PWY-5484	glycolysis II (from fructose-6P)	H16A_02038	phosphoenolpyruvate synthase	23.44	22.89	23.09	0.55	0.35	-0.2	0.55	0.35	1.33	1.11	-0.3	1.46	1.39	4.93
METACYC	PWY-5484	glycolysis II (from fructose-6P)	H16B_01385	phosphoglycerate kinase	16.63	18.78	18.31	-2.15	-1.68	0.47	-2.15	-1.68	-0.85	-0.52	0.54	-0.51	-0.45	4.93
METACYC	PWY-5484	glycolysis II (from fructose-6P)	H16B_01390	Fructose-1,6-/sedoheptulose-1,7-bisphosphatase	18.52	18.24	17.6	0.28	0.92	0.64	0.28	0.92	1.11	1.57	0.76	1.23	1.18	4.93
METACYC	PWY-6113	superpathway of mycolate biosynthesis	H16A_02567	3-Oxoacyl-[acyl-carrier-protein] reductase	20.1	20.81	20.78	-0.71	-0.68	0.03	-0.71	-0.68	0.31	0.28	-0.01	0.41	0.41	4.93
METACYC	ARGSYNBSUB-PWY	arginine biosynthesis II (acetyl cycle)	H16A_00208	acetylglutamate kinase	20.01	19.35	19.97	0.66	0.04	-0.62	0.66	0.04	1.42	0.86	-0.84	0.9	0.87	4.93
METACYC	ARGSYNBSUB-PWY	arginine biosynthesis II (acetyl cycle)	H16A_02343	acetylglutamate kinase and acetyltransferase	15.86			15.86	15.86		-1.75	-1.69	-0.52	-0.53		-0.74	-0.66	4.93
METACYC	ARGSYNBSUB-PWY	arginine biosynthesis II (acetyl cycle)	H16A_02925	argininosuccinate lyase	20.1	20.23	20.25	-0.13	-0.15	-0.02	-0.13	-0.15	0.78	0.71	-0.08	0.98	0.94	4.93
METACYC	ARGSYNBSUB-PWY	arginine biosynthesis II (acetyl cycle)	H16A_03263	N-Acetylglutamate synthase	19.86	20.12	19.84	-0.26	0.02	0.28	-0.26	0.02	0.68	0.85	0.3	0.82	0.79	4.93
METACYC	ARGSYNBSUB-PWY	arginine biosynthesis II (acetyl cycle)	H16B_02531	argininosuccinate synthase	21.05	21.06	21.3	-0.01	-0.25	-0.24	-0.01	-0.25	0.88	0.63	-0.35	0.77	0.75	4.93
METACYC	PWY-7456	mannan degradation	H16A_02885	Phosphomannomutase	19.64	21.56	21.3	-1.92	-1.66	0.26	-1.92	-1.66	-0.66	-0.51	0.28	-0.58	-0.51	4.93
METACYC	PWY-6983	tetrahydrobiopterin biosynthesis III	H16B_01967	GTP cyclohydrolase I		15.07	15.78	-15.07	-15.78	-0.71	1.39	0.8	2.01	1.48	-0.95	1.64	1.56	4.93
METACYC	PWY66-398	TCA cycle	H16A_00547	Succinyl-CoA synthetase beta chain	23.85	23.85	23.72	0	0.13	0.13	0	0.13	0.89	0.94	0.11	1.19	1.14	4.93
METACYC	PWY66-398	TCA cycle	H16A_02528	fumarate hydratase class I	22.49	22.89	22.89	-0.4	-0.4	0	-0.4	-0.4	0.56	0.51	-0.05	0.71	0.69	4.93
METACYC	PWY66-398	TCA cycle	H16A_02629	succinate dehydrogenase (Fe-S protein subunit)	22.32	22.19	22.13	0.13	0.19	0.06	0.13	0.19	0.99	0.98	0.03	1.37	1.31	4.93
METACYC	PWY66-398	TCA cycle	H16A_02630	succinate dehydrogenase (flavoprotein subunit)	23.4	23.92	23.61	-0.52	-0.21	0.31	-0.52	-0.21	0.47	0.66	0.34	0.5	0.5	4.93
METACYC	PWY66-398	TCA cycle	H16A_02634	malate dehydrogenase	24.15	24.46	24.16	-0.31	-0.01	0.3	-0.31	-0.01	0.64	0.82	0.33	0.74	0.72	4.93
METACYC	PWY-5690	TCA cycle II (plants and fungi)	H16A_00547	Succinyl-CoA synthetase beta chain	23.85	23.85	23.72	0	0.13	0.13	0	0.13	0.89	0.94	0.11	1.19	1.14	4.93
METACYC	PWY-5690	TCA cycle II (plants and fungi)	H16A_02528	fumarate hydratase class I	22.49	22.89	22.89	-0.4	-0.4	0	-0.4	-0.4	0.56	0.51	-0.05	0.71	0.69	4.93
METACYC	PWY-5690	TCA cycle II (plants and fungi)	H16A_02629	succinate dehydrogenase (Fe-S protein subunit)	22.32	22.19	22.13	0.13	0.19	0.06	0.13	0.19	0.99	0.98	0.03	1.37	1.31	4.93
METACYC	PWY-5690	TCA cycle II (plants and fungi)	H16A_02630	succinate dehydrogenase (flavoprotein subunit)	23.4	23.92	23.61	-0.52	-0.21	0.31	-0.52	-0.21	0.47	0.66	0.34	0.5	0.5	4.93
METACYC	PWY-5690	TCA cycle II (plants and fungi)	H16A_02634	malate dehydrogenase	24.15	24.46	24.16	-0.31	-0.01	0.3	-0.31	-0.01	0.64	0.82	0.33	0.74	0.72	4.93
METACYC	PWY-7294	xylose degradation IV	H16A_02217	malate synthase	24.09	23.8	23.34	0.29	0.75	0.46	0.29	0.75	1.12	1.44	0.53	1.34	1.28	4.93
METACYC	PWY-6672	<i>cis</i>-genanyl-CoA degradation	H16A_02525	Acetyl-coenzyme A synthetase	20.31	18.67	19.59	1.64	0.72	-0.92	1.64	0.72	2.21	1.41	-1.22	1.52	1.45	4.93
METACYC	PWY-6672	<i>cis</i>-genanyl-CoA degradation	H16B_00834	Acetate-CoA ligase	22.69	20.81	20.48	1.88	2.21	0.33	1.88	2.21	2.4	2.61	0.37	3.21	3.03	4.93
METACYC	P164-PWY	purine nucleobases degradation I (anaerobic)	H16A_02937	formate dehydrogenase alpha subunit (Fe4S4	15.02			15.02	15.02		-2.59	-2.53	-1.2	-1.21		-1.7	-1.56	4.93
METACYC	PWY-6883	pyruvate fermentation to butanol II	H16A_00170	Acetyl-CoA acetyltransferase	20.79	21.59	21.35	-0.8	-0.56	0.24	-0.8	-0.56	0.24	0.38	0.25	0.22	0.23	4.93
METACYC	PWY-6883	pyruvate fermentation to butanol II	H16A_01438	Acetyl-CoA acetyltransferase	23.2	24.22	24.19	-1.02	-0.99	0.03	-1.02	-0.99	0.06	0.03	-0.01	0.06	0.08	4.93
METACYC	PWY-6883	pyruvate fermentation to butanol II	H16A_01445	Acetyl-CoA acetyltransferase	21.9	23.26	23.33	-1.36	-1.43	-0.07	-1.36	-1.43	-0.21	-0.32	-0.14	-0.26	-0.21	4.93
METACYC	PWY-6883	pyruvate fermentation to butanol II	H16A_01526	Enoyl-CoA	24.03	25.84	25.91	-1.81	-1.88	-0.07	-1.81	-1.88	-0.57	-0.69	-0.14	-0.77	-0.69	4.89
METACYC	PWY-6883	pyruvate fermentation to butanol II	H16A_01528	Acetyl-CoA acetyltransferase	22.16	24.32	24.48	-2.16	-2.32	-0.16	-2.16	-2.32	-0.85	-1.04	-0.25	-1.12	-1.02	4.87
METACYC	PWY-6883	pyruvate fermentation to butanol II	H16A_01713	Acetyl-CoA acetyltransferase		18.48	18.93	-18.48	-18.93	-0.45	-2.02	-2.35	-0.74	-1.06	-0.62	-0.73	-0.65	4.85
METACYC	PWY-7049	eicosapentaenoate biosynthesis II (metazoa)	H16A_02947	long chain fatty acid-CoA ligase		19.14	18.83	-19.14	-18.83	0.31	-2.68	-2.25	-1.27	-0.98	0.34	-1.3	-1.19	4.83
METACYC	PWY-7049	eicosapentaenoate biosynthesis II (metazoa)	H16A_03288	Long-chain-fatty-acid-CoA ligase	21.31	22.12	22.14	-0.81	-0.83	-0.02	-0.81	-0.83	0.23	0.16	-0.08	0.21	0.22	4.83
METACYC	PWY3O-4108	tyrosine degradation III	H16B_01195	alcohol dehydrogenase, class III	19.93	20.16	20.45	-0.23	-0.52	-0.29	-0.23	-0.52	0.7	0.41	-0.42	0.43	0.43	4.83
METACYC	PWY-5078	isoleucine degradation II	H16B_01195	alcohol dehydrogenase, class III	19.93	20.16	20.45	-0.23	-0.52	-0.29	-0.23	-0.52	0.7	0.41	-0.42	0.43	0.43	4.83
METACYC	PWY-7124	ethylene biosynthesis V	H16A_01188	phosphopyruvate hydratase	22.61	23.4	23.47	-0.79	-0.86	-0.07	-0.79	-0.86	0.25	0.14	-0.14	0.16	0.18	4.83
METACYC	PWY-7124	ethylene biosynthesis V	H16B_01931	isocitrate dehydrogenase [NADP]	21.38	20.77	20.46	0.61	0.92	0.31	0.61	0.92	1.38	1.57	0.34	1.78	1.69	4.83
METACYC	PWY-6936	seleno-amino acid biosynthesis	H16A_01216	serine acetyltransferase		19.23	19.01	-19.23	-19.01	0.22	-2.77	-2.43	-1.35	-1.13	0.23	-1.55	-1.42	4.83
METACYC	PWY-6936	seleno-amino acid biosynthesis	H16B_01581	methionine synthase II, cobalamin-independent	22.32	23.04	22.83	-0.72	-0.51	0.21	-0.72	-0.51	0.31	0.42	0.22	0.32	0.33	4.83
METACYC	IDNCAT-PWY	L-idonate degradation	H16A_01531	short chain dehydrogenase	19.14	21.77	21.73	-2.63	-2.59	0.04	-2.63	-2.59	-1.23	-1.26	0	-1.76	-1.62	4.83
METACYC	PWY66-367	ketogenesis	H16A_00170	Acetyl-CoA acetyltransferase	20.79	21.59	21.35	-0.8	-0.56	0.24	-0.8	-0.56	0.24	0.38	0.25	0.22	0.23	4.83
METACYC	PWY66-367	ketogenesis	H16A_00186	Hydroxymethylglutaryl-CoA lyase	18.93	18.77	18.87	0.16	0.06	-0.1	0.16	0.06	1.02	0.88	-0.18	1.18	1.13	4.81
METACYC	PWY66-367	ketogenesis	H16A_01334	D-beta-hydroxybutyrate dehydrogenase	18.78	21.36	21.89	-2.58	-3.11	-0.53	-2.58	-3.11	-1.19	-1.68	-0.72	-1.41	-1.29	4.81
METACYC	PWY66-367	ketogenesis	H16A_01438	Acetyl-CoA acetyltransferase	23.2	24.22	24.19	-1.02	-0.99	0.03	-1.02	-0.99	0.06	0.03	-0.01	0.06	0.08	4.81
METACYC	PWY66-367	ketogenesis	H16A_01445	Acetyl-CoA acetyltransferase	21.9	23.26	23.33	-1.36	-1.43	-0.07	-1.36	-1.43	-0.21	-0.32	-0.14	-0.26	-0.21	4.81
METACYC	PWY66-367	ketogenesis	H16A_01528	Acetyl-CoA acetyltransferase	22.16	24.32	24.48	-2.16	-2.32	-0.16	-2.16	-2.32	-0.85	-1.04	-0.25	-1.12	-1.02	4.81
METACYC	PWY66-367	ketogenesis	H16A_01713	Acetyl-CoA acetyltransferase		18.48	18.93	-18.48	-18.93	-0.45	-2.02	-2.35	-0.74	-1.06	-0.62	-0.73	-0.65	4.81
METACYC	PWY-7431	aromatic biogenic amine degradation (bacteria)	H16A_00232	NAD-dependent aldehyde dehydrogenase		19.62	19.25	-19.62	-19.25	0.37	-3.16	-2.67	-1.66	-1.32	0.42	-1.74	-1.6	4.81
METACYC	PWY-5938	(<i>R</i>)-acetoin biosynthesis I	H16A_01035	acetolactate synthase III (valine sensitive)	22.39	20.91	21.17	1.48	1.22	-0.26	1.48	1.22	2.08	1.81	-0.38	2.41	2.28	4.81
METACYC	PWY-5938	(<i>R</i>)-acetoin biosynthesis I	H16A_02231	acetolactate synthase large subunit	17.21	19.14	19.05	-1.93	-1.84	0.09	-1.93	-1.84	-0.67	-0.65	0.06	-0.88	-0.79	4.8
METACYC	PWY-5938	(<i>R</i>)-acetoin biosynthesis I	H16B_00313	acetolactate synthase large subunit (TPP	16.39	16.04	15.44	0.35	0.95	0.6	0.35	0.95	1.17	1.6	0.71	1.34	1.28	4.78
METACYC	PWY-6946	cholesterol degradation to androstenedione II (cholesterol dehydrogenase)	H16A_01526	Enoyl-CoA	24.03	25.84	25.91	-1.81	-1.88	-0.07	-1.81	-1.88	-0.57	-0.69	-0.14	-0.77	-0.69	4.76
METACYC	PWY-6946	cholesterol degradation to androstenedione II (cholesterol dehydrogenase)	H16B_00200	Beta-ketoadipyl CoA thiolase	18.56	17.54	16.64	1.02	1.92	0.9	1.02	1.92	1.71	2.38	1.09	1.94	1.84	4.76
METACYC	PWY-4983	citrulline-nitric oxide cycle	H16A_02925	argininosuccinate lyase	20.1	20.23	20.25	-0.13	-0.15	-0.02	-0.13	-0.15	0.78	0.71	-0.08	0.98	0.94	4.76
METACYC	PWY-4983	citrulline-nitric oxide cycle	H16B_02531	argininosuccinate synthase	21.05	21.06	21.3	-0.01	-0.25	-0.24	-0.01	-0.25	0.88	0.63	-0.35	0.77	0.75	4.76
METACYC	PWY-6054	dimethylsulfoniopropionate biosynthesis I (Wollastonia)	H16A_00232	NAD-dependent aldehyde dehydrogenase		19.62	19.25	-19.62	-19.25	0.37	-3.16	-2.67	-1.66	-1.32	0.42	-1.74	-1.6	4.73
METACYC	P185-PWY	formaldehyde assimilation III (dihydroxyacetone cycle)	PHG_00417	3-phosphoglycerate kinase	20.5	22.02	21.94	-1.52	-1.44	0.08	-1.52	-1.44	-0.34	-0.33	0.05	-0.43	-0.37	4.73
METACYC	P185-PWY	formaldehyde assimilation III (dihydroxyacetone cycle)	PHG_00420	transketolase	19.16	21.13	20.87	-1.97	-1.71	0.26	-1.97	-1.71	-0.7	-0.55	0.28	-0.64	-0.57	4.73
METACYC	P185-PWY	formaldehyde assimilation III (dihydroxyacetone cycle)	H16A_00568	Fructose-bisphosphate aldolase	22.16	22.06	21.6	0.1	0.56	0.46	0.1	0.56	0.97	1.28	0.53	1.13	1.08	4.73
METACYC	P185-PWY	formaldehyde assimilation III (dihydroxyacetone cycle)	H16A_01047	triosephosphate isomerase	19.11	19.68	19.44	-0.57	-0.33	0.24	-0.57	-0.33	0.43	0.56	0.25	0.48	0.48	4.73
METACYC	P185-PWY	formaldehyde assimilation III (dihydroxyacetone cycle)	H16A_02346	Transaldolase	18.67	20.13	20.01	-1.46	-1.34	0.12	-1.46	-1.34	-0.29	-0.25	0.1	-0.29	-0.24	4.73
METACYC	P185-PWY	formaldehyde assimilation III (dihydroxyacetone cycle)	H16A_03147	Transketolase	21.95	22.22	21.95	-0.27	0	0.27	-0.27	0	0.67	0.83	0.29	0.8	0.78	4.73
METACYC	P185-PWY	formaldehyde assimilation III (dihydroxyacetone cycle)	H16B_01385	phosphoglycerate kinase	16.63	18.78	18.31	-2.15	-1.68	0.47	-2.15	-1.68	-0.85	-0.52	0.54	-0.51	-0.45	4.73
METACYC	P185-PWY	formaldehyde assimilation III (dihydroxyacetone cycle)	H16B_01390	Fructose-1,6-/sedoheptulose-1,7-bisphosphatase	18.52	18.24	17.6	0.28	0.92	0.64	0.28	0.92	1.11	1.57	0.76	1.23	1.18	4.73
METACYC	PWY-7184	pyrimidine deoxyribonucleotides <i>de novo</i> biosynthesis I	H16A_02368	nucleoside diphosphate kinase	21.81	21.9	21.72	-0.09	0.09	0.18	-0.09	0.09	0.81	0.9	0.18	1.05	1.01	4.73
METACYC	PWY-5676	acetyl-CoA fermentation to butyrate II	H16A_00170	Acetyl-CoA acetyltransferase	20.79	21.59	21.35	-0.8	-0.56	0.24	-0.8	-0.56	0.24	0.38	0.25	0.22	0.23	4.73
METACYC	PWY-5676	acetyl-CoA fermentation to butyrate II	H16A_01438	Acetyl-CoA acetyltransferase	23.2	24.22	24.19	-1.02	-0.99	0.03	-1.02	-0.99	0.06	0.03	-0.01	0.06	0.08	4.73
METACYC	PWY-5676	acetyl-CoA fermentation to butyrate II	H16A_01445	Acetyl-CoA acetyltransferase	21.9	23.26	23.33	-1.36	-1.43	-0.07	-1.36	-1.43	-0.21	-0.32	-0.14	-0.26	-0.21	4.73
METACYC	PWY-5676	acetyl-CoA fermentation to butyrate II	H16A_01528	Acetyl-CoA acetyltransferase	22.16	24.32	24.48	-2.16	-2.32	-0.16	-2.16	-2.32	-0.85	-1.04	-0.25	-1.12	-1.02	4.73
METACYC	PWY-5676	acetyl-CoA fermentation to butyrate II	H16A_01713	Acetyl-CoA acetyltransferase		18.48	18.93	-18.48	-18.93	-0.45	-2.02	-2.35	-0.74	-1.06	-0.62	-0.73	-0.65	4.73
METACYC	PWY-6174	mevalonate pathway II (archaea)	H16A_00170	Acetyl-CoA acetyltransferase	20.79	21.59	21.35	-0.8	-0.56	0.24	-0.8	-0.56	0.24	0.38	0.25	0.22	0.23	4.73
METACYC	PWY-6174	mevalonate pathway II (archaea)	H16A_01438	Acetyl-CoA acetyltransferase	23.2	24.22	24.19	-1.02	-0.99	0.03	-1.02	-0.99	0.06	0.03	-0.01	0.06	0.08	4.73
METACYC	PWY-6174	mevalonate pathway II (archaea)	H16A_01445	Acetyl-CoA acetyltransferase	21.9	23.26	23.33	-1.36	-1.43	-0.07	-1.36	-1.43	-0.21	-0.32	-0.14	-0.26	-0.21	4.73
METACYC	PWY-6174	mevalonate pathway II (archaea)	H16A_01528	Acetyl-CoA acetyltransferase	22.16	24.32	24.48	-2.16	-2.32	-0.16	-2.16	-2.32	-0.85	-1.04	-0.25	-1.12	-1.02	4.73
METACYC	PWY-6174	mevalonate pathway II (archaea)	H16A_01713	Acetyl-CoA acetyltransferase		18.48	18.93	-18.48	-18.93	-0.45	-2.02	-2.35	-0.74	-1.06	-0.62	-0.73	-0.65	4.73
METACYC	PWY-3781	aerobic respiration (cytochrome c)	H16A_01053	NADH dehydrogenase chain D	21.32	21.24	20.82	0.08	0.5	0.42	0.08	0.5	0.95	1.23	0.48	1.12	1.07	4.73
METACYC	PWY-3781	aerobic respiration (cytochrome c)	H16A_01054	NADH dehydrogenase chain E	15.86			15.86	15.86		-1.75	-1.69	-0.52	-0.53		-0.74	-0.66	4.73
METACYC	PWY-3781	aerobic respiration (cytochrome c)	H16A_01055	NADH dehydrogenase chain F	20.81	20.94	20.65	-0.13	0.16	0.29	-0.13	0.16	0.78	0.96	0.32	0.95	0.92	4.73
METACYC	PWY-3781	aerobic respiration (cytochrome c)	H16A_01057	NADH dehydrogenase chain H	16.02			16.02	16.02		-1.59	-1.53	-0.4	-0.4		-0.57	-0.5	4.73
METACYC	PWY-3781	aerobic respiration (cytochrome c)	H16A_01059	NADH dehydrogenase chain J	17.69	17.88	17.92	-0.19	-0.23	-0.04	-0.19	-0.23	0.73	0.65	-0.1	0.89	0.86	4.73
METACYC	PWY-3781	aerobic respiration (cytochrome c)	H16A_01061	NADH dehydrogenase chain L	18.49	17.98	17.22	0.51	1.27	0.76	0.51	1.27	1.3	1.85	0.91	1.44	1.37	4.71
METACYC	PWY-3781	aerobic respiration (cytochrome c)	H16A_01062	NADH dehydrogenase chain M	17.15			17.15	17.15		-0.46	-0.4	0.52	0.51		0.73	0.71	4.71
METACYC	PWY-3781	aerobic respiration (cytochrome c)	H16A_02319	cbb3-type cytochrome oxidase, subunit I	16.29			16.29	16.29		-1.32	-1.26	-0.18	-0.19		-0.26	-0.21	4.71
METACYC	PWY-3781	aerobic respiration (cytochrome c)	H16A_02629	succinate dehydrogenase (Fe-S protein subunit)	22.32	22.19	22.13	0.13	0.19	0.06	0.13	0.19	0.99	0.98	0.03	1.37	1.31	4.71
METACYC	PWY-3781	aerobic respiration (cytochrome c)	H16A_02630	succinate dehydrogenase (flavoprotein subunit)	23.4	23.92	23.61	-0.52	-0.21	0.31	-0.52	-0.21	0.47	0.66	0.34	0.5	0.5	4.71
METACYC	PWY-3781	aerobic respiration (cytochrome c)	H16A_03398	Ubiquinol-cytochrome c reductase, iron-sulfur	19.56	21.5	21.68	-1.94	-2.12	-0.18	-1.94	-2.12	-0.68	-0.88	-0.28	-0.86	-0.78	4.71
METACYC	PWY-922	mevalonate pathway I	H16A_00170	Acetyl-CoA acetyltransferase	20.79	21.59	21.35	-0.8	-0.56	0.24	-0.8	-0.56	0.24	0.38	0.25	0.22	0.23	4.71
METACYC	PWY-922	mevalonate pathway I	H16A_01438	Acetyl-CoA acetyltransferase	23.2	24.22	24.19	-1.02	-0.99	0.03	-1.02	-0.99	0.06	0.03	-0.01	0.06	0.08	4.71
METACYC	PWY-922	mevalonate pathway I	H16A_01445	Acetyl-CoA acetyltransferase	21.9	23.26	23.33	-1.36	-1.43	-0.07	-1.36	-1.43	-0.21	-0.32	-0.14	-0.26	-0.21	4.71
METACYC	PWY-922	mevalonate pathway I	H16A_01528	Acetyl-CoA acetyltransferase	22.16	24.32	24.48	-2.16	-2.32	-0.16	-2.16	-2.32	-0.85	-1.04	-0.25	-1.12	-1.02	4.71
METACYC	PWY-922	mevalonate pathway I	H16A_01713	Acetyl-CoA acetyltransferase		18.48	18.93	-18.48	-18.93	-0.45	-2.02	-2.35	-0.74	-1.06	-0.62	-0.73	-0.65	4.71
METACYC	PWY0-1021	alanine biosynthesis III	H16A_01158	cysteine desulfurase (IscS)	19.4	20.25	20.11	-0.85	-0.71	0.14	-0.85	-0.71	0.2	0.26	0.13	0.21	0.22	4.71
METACYC	NONOXIPENT-PWY	pentose phosphate pathway (non-oxidative branch)	PHG_00420	transketolase	19.16	21.13	20.87	-1.97	-1.71	0.26	-1.97	-1.71	-0.7	-0.55	0.28	-0.64	-0.57	4.7
METACYC	NONOXIPENT-PWY	pentose phosphate pathway (non-oxidative branch)	H16A_02346	Transaldolase	18.67	20.13	20.01	-1.46	-1.34	0.12	-1.46	-1.34	-0.29	-0.25	0.1	-0.29	-0.24	4.65
METACYC	NONOXIPENT-PWY	pentose phosphate pathway (non-oxidative branch)	H16A_03147	Transketolase	21.95	22.22	21.95	-0.27	0	0.27	-0.27	0	0.67	0.83	0.29	0.8	0.78	4.65
METACYC	PWYQT-4476	indole glucosinolate breakdown (insect chewing induced)	H16A_01125	Nitrilase		18.52	19.02	-18.52	-19.02	-0.5	-2.06	-2.44	-0.77	-1.14	-0.68	-0.76	-0.68	4.65
METACYC	PWY-6948	sitosterol degradation to androstenedione	H16B_00200	Beta-ketoadipyl CoA thiolase	18.56	17.54	16.64	1.02	1.92	0.9	1.02	1.92	1.71	2.38	1.09	1.94	1.84	4.65
METACYC	PWY-7205	CMP phosphorylation	H16A_02368	nucleoside diphosphate kinase	21.81	21.9	21.72	-0.09	0.09	0.18	-0.09	0.09	0.81	0.9	0.18	1.05	1.01	4.65
METACYC	PWY-7401	crotonate fermentation (to acetate and cyclohexane carboxylate)	H16A_00170	Acetyl-CoA acetyltransferase	20.79	21.59	21.35	-0.8	-0.56	0.24	-0.8	-0.56	0.24	0.38	0.25	0.22	0.23	4.65
METACYC	PWY-7401	crotonate fermentation (to acetate and cyclohexane carboxylate)	H16A_01438	Acetyl-CoA acetyltransferase	23.2	24.22	24.19	-1.02	-0.99	0.03	-1.02	-0.99	0.06	0.03	-0.01	0.06	0.08	4.65
METACYC	PWY-7401	crotonate fermentation (to acetate and cyclohexane carboxylate)	H16A_01445	Acetyl-CoA acetyltransferase	21.9	23.26	23.33	-1.36	-1.43	-0.07	-1.36	-1.43	-0.21	-0.32	-0.14	-0.26	-0.21	4.64
METACYC	PWY-7401	crotonate fermentation (to acetate and cyclohexane carboxylate)	H16A_01526	Enoyl-CoA	24.03	25.84	25.91	-1.81	-1.88	-0.07	-1.81	-1.88	-0.57	-0.69	-0.14	-0.77	-0.69	4.64
METACYC	PWY-7401	crotonate fermentation (to acetate and cyclohexane carboxylate)	H16A_01528	Acetyl-CoA acetyltransferase	22.16	24.32	24.48	-2.16	-2.32	-0.16	-2.16	-2.32	-0.85	-1.04	-0.25	-1.12	-1.02	4.63
METACYC	PWY-7401	crotonate fermentation (to acetate and cyclohexane carboxylate)	H16A_01713	Acetyl-CoA acetyltransferase		18.48	18.93	-18.48	-18.93	-0.45	-2.02	-2.35	-0.74	-1.06	-0.62	-0.73	-0.65	4.62
METACYC	PWY-7153	grixazone biosynthesis	H16A_01225	aspartate kinase	21.75	21.84	21.76	-0.09	-0.01	0.08	-0.09	-0.01	0.81	0.82	0.05	1.11	1.07	4.62
METACYC	PWY-6519	8-amino-7-oxononanoate biosynthesis I	H16A_02567	3-Oxoacyl-[acyl-carrier-protein] reductase	20.1	20.81	20.78	-0.71	-0.68	0.03	-0.71	-0.68	0.31	0.28	-0.01	0.41	0.41	4.57
METACYC	PWY-4381	fatty acid biosynthesis initiation I	H16A_01223	Acetyl-CoA carboxylase carboxyltransferase	17.27	19.45	19.33	-2.18	-2.06	0.12	-2.18	-2.06	-0.87	-0.83	0.1	-1.11	-1.01	4.57
METACYC	PWY-4381	fatty acid biosynthesis initiation I	H16A_03172	biotin carboxylase	19.9	21.65	21.63	-1.75	-1.73	0.02	-1.75	-1.73	-0.52	-0.56	-0.03	-0.74	-0.66	4.57
METACYC	GLYSYN-PWY	glycine biosynthesis I	H16A_02834	Glycine/serine hydroxymethyltransferase	21.94	21.78	21.6	0.16	0.34	0.18	0.16	0.34	1.02	1.1	0.18	1.34	1.28	4.56
METACYC	PWY-6587	pyruvate fermentation to ethanol III	H16B_01195	alcohol dehydrogenase, class III	19.93	20.16	20.45	-0.23	-0.52	-0.29	-0.23	-0.52	0.7	0.41	-0.42	0.43	0.43	4.55
METACYC	PWY-7295	L-arabinose degradation IV	H16A_02217	malate synthase	24.09	23.8	23.34	0.29	0.75	0.46	0.29	0.75	1.12	1.44	0.53	1.34	1.28	4.55
METACYC	PWY-7052	cyanophycin metabolism	H16A_00774	cyanophycin synthetase	17.83	19.9	19.76	-2.07	-1.93	0.14	-2.07	-1.93	-0.78	-0.73	0.13	-0.95	-0.86	4.54
METACYC	PWY-7052	cyanophycin metabolism	H16A_00775	cyanophycin synthetase	16.57	18.56	18.25	-1.99	-1.68	0.31	-1.99	-1.68	-0.72	-0.52	0.34	-0.58	-0.51	4.54
METACYC	PWY-5083	NAD/NADH phosphorylation and dephosphorylation	H16A_01053	NADH dehydrogenase chain D	21.32	21.24	20.82	0.08	0.5	0.42	0.08	0.5	0.95	1.23	0.48	1.12	1.07	4.54
METACYC	PWY-5083	NAD/NADH phosphorylation and dephosphorylation	H16A_01054	NADH dehydrogenase chain E	15.86			15.86	15.86		-1.75	-1.69	-0.52	-0.53		-0.74	-0.66	4.53
METACYC	PWY-5083	NAD/NADH phosphorylation and dephosphorylation	H16A_01055	NADH dehydrogenase chain F	20.81	20.94	20.65	-0.13	0.16	0.29	-0.13	0.16	0.78	0.96	0.32	0.95	0.92	4.53
METACYC	PWY-5083	NAD/NADH phosphorylation and dephosphorylation	H16A_01057	NADH dehydrogenase chain H	16.02			16.02	16.02		-1.59	-1.53	-0.4	-0.4		-0.57	-0.5	4.53
METACYC	PWY-5083	NAD/NADH phosphorylation and dephosphorylation	H16A_01059	NADH dehydrogenase chain J	17.69	17.88	17.92	-0.19	-0.23	-0.04	-0.19	-0.23	0.73	0.65	-0.1	0.89	0.86	4.53
METACYC	PWY-5083	NAD/NADH phosphorylation and dephosphorylation	H16A_01061	NADH dehydrogenase chain L	18.49	17.98	17.22	0.51	1.27	0.76	0.51	1.27	1.3	1.85	0.91	1.44	1.37	4.53
METACYC	PWY-5083	NAD/NADH phosphorylation and dephosphorylation	H16A_01062	NADH dehydrogenase chain M	17.15			17.15	17.15		-0.46	-0.4	0.52	0.51		0.73	0.71	4.53
METACYC	PWY-6559	spermidine biosynthesis II	H16A_01225	aspartate kinase	21.75	21.84	21.76	-0.09	-0.01	0.08	-0.09	-0.01	0.81	0.82	0.05	1.11	1.07	4.53
METACYC	PWY-7115	C4 photosynthetic carbon assimilation cycle, NAD-ME type	H16A_02634	malate dehydrogenase	24.15	24.46	24.16	-0.31	-0.01	0.3	-0.31	-0.01	0.64	0.82	0.33	0.74	0.72	4.53
METACYC	PWY-5747	2-methylcitrate cycle II	H16B_00568	aconitate hydratase 2	23.97	23.37	23.83	0.6	0.14	-0.46	0.6	0.14	1.37	0.94	-0.63	1.09	1.05	4.51
METACYC	PWY-7112	4-hydroxy-2-nonenal detoxification	H16A_00176	Glutathione S-transferase	16.16	17.64	17.65	-1.48	-1.49	-0.01	-1.48	-1.49	-0.31	-0.37	-0.06	-0.43	-0.37	4.51
METACYC	PWY-7112	4-hydroxy-2-nonenal detoxification	H16A_00252	Glutathione S-transferase	16.93	19.76	19.5	-2.83	-2.57	0.26	-2.83	-2.57	-1.4	-1.24	0.28	-1.62	-1.49	4.49
METACYC	PWY-7112	4-hydroxy-2-nonenal detoxification	H16A_01000	alanyl aminopeptidase N	18.48	20.06	20.04	-1.58	-1.56	0.02	-1.58	-1.56	-0.39	-0.43	-0.03	-0.55	-0.49	4.49
METACYC	PWY-7112	4-hydroxy-2-nonenal detoxification	H16A_01103	Glutathione S-transferase	17.74	20.1	19.93	-2.36	-2.19	0.17	-2.36	-2.19	-1.02	-0.94	0.16	-1.24	-1.13	4.48
METACYC	PWY-7112	4-hydroxy-2-nonenal detoxification	H16A_02861	Glutathione S-transferase	17.95	19.75	19.45	-1.8	-1.5	0.3	-1.8	-1.5	-0.56	-0.38	0.33	-0.38	-0.33	4.47
METACYC	PWY-5537	pyruvate fermentation to acetate V	H16A_00547	Succinyl-CoA synthetase beta chain	23.85	23.85	23.72	0	0.13	0.13	0	0.13	0.89	0.94	0.11	1.19	1.14	4.47
METACYC	PWY-5177	glutaryl-CoA degradation	H16A_00170	Acetyl-CoA acetyltransferase	20.79	21.59	21.35	-0.8	-0.56	0.24	-0.8	-0.56	0.24	0.38	0.25	0.22	0.23	4.47
METACYC	PWY-5177	glutaryl-CoA degradation	H16A_01438	Acetyl-CoA acetyltransferase	23.2	24.22	24.19	-1.02	-0.99	0.03	-1.02	-0.99	0.06	0.03	-0.01	0.06	0.08	4.47
METACYC	PWY-5177	glutaryl-CoA degradation	H16A_01445	Acetyl-CoA acetyltransferase	21.9	23.26	23.33	-1.36	-1.43	-0.07	-1.36	-1.43	-0.21	-0.32	-0.14	-0.26	-0.21	4.47
METACYC	PWY-5177	glutaryl-CoA degradation	H16A_01526	Enoyl-CoA	24.03	25.84	25.91	-1.81	-1.88	-0.07	-1.81	-1.88	-0.57	-0.69	-0.14	-0.77	-0.69	4.47
METACYC	PWY-5177	glutaryl-CoA degradation	H16A_01528	Acetyl-CoA acetyltransferase	22.16	24.32	24.48	-2.16	-2.32	-0.16	-2.16	-2.32	-0.85	-1.04	-0.25	-1.12	-1.02	4.47
METACYC	PWY-5177	glutaryl-CoA degradation	H16A_01713	Acetyl-CoA acetyltransferase		18.48	18.93	-18.48	-18.93	-0.45	-2.02	-2.35	-0.74	-1.06	-0.62	-0.73	-0.65	4.47
METACYC	PWY-3841	folate transformations II	H16A_00246	5,10-Methylenetetrahydrofolate reductase	19.2	18.37	18.38	0.83	0.82	-0.01	0.83	0.82	1.56	1.49	-0.06	2.1	1.99	4.47
METACYC	PWY-3841	folate transformations II	H16A_02704	dihydrofolate reductase	16.48			16.48	16.48		-1.13	-1.07	-0.02	-0.03		-0.04	-0.01	4.47
METACYC	PWY-3841	folate transformations II	H16A_02834	Glycine/serine hydroxymethyltransferase	21.94	21.78	21.6	0.16	0.34	0.18	0.16	0.34	1.02	1.1	0.18	1.34	1.28	4.46
METACYC	PWY-7254	TCA cycle VII (acetate-producers)	H16A_01358	Acetyl-CoA hydrolase	15.85			15.85	15.85		-1.76	-1.7	-0.53	-0.54		-0.76	-0.68	4.46
METACYC	PWY-7254	TCA cycle VII (acetate-producers)	H16A_02528	fumarate hydratase class I	22.49	22.89	22.89	-0.4	-0.4	0	-0.4	-0.4	0.56	0.51	-0.05	0.71	0.69	4.45
METACYC	PWY-7254	TCA cycle VII (acetate-producers)	H16A_02629	succinate dehydrogenase (Fe-S protein subunit)	22.32	22.19	22.13	0.13	0.19	0.06	0.13	0.19	0.99	0.98	0.03	1.37	1.31	4.45
METACYC	PWY-7254	TCA cycle VII (acetate-producers)	H16A_02630	succinate dehydrogenase (flavoprotein subunit)	23.4	23.92	23.61	-0.52	-0.21	0.31	-0.52	-0.21	0.47	0.66	0.34	0.5	0.5	4.45
METACYC	PWY-7254	TCA cycle VII (acetate-producers)	H16B_01931	isocitrate dehydrogenase [NADP]	21.38	20.77	20.46	0.61	0.92	0.31	0.61	0.92	1.38	1.57	0.34	1.78	1.69	4.45
METACYC	PWY-6932	selenate reduction	H16A_02995	sulfate adenylyltransferase subunit 1	18.4	18.38	18.09	0.02	0.31	0.29	0.02	0.31	0.9	1.08	0.32	1.12	1.07	4.43
METACYC	PWY-3162	tryptophan degradation V (side chain pathway)	H16B_01195	alcohol dehydrogenase, class III	19.93	20.16	20.45	-0.23	-0.52	-0.29	-0.23	-0.52	0.7	0.41	-0.42	0.43	0.43	4.43
METACYC	P163-PWY	lysine fermentation to acetate and butyrate	H16A_00170	Acetyl-CoA acetyltransferase	20.79	21.59	21.35	-0.8	-0.56	0.24	-0.8	-0.56	0.24	0.38	0.25	0.22	0.23	4.43
METACYC	P163-PWY	lysine fermentation to acetate and butyrate	H16A_01438	Acetyl-CoA acetyltransferase	23.2	24.22	24.19	-1.02	-0.99	0.03	-1.02	-0.99	0.06	0.03	-0.01	0.06	0.08	4.43
METACYC	P163-PWY	lysine fermentation to acetate and butyrate	H16A_01445	Acetyl-CoA acetyltransferase	21.9	23.26	23.33	-1.36	-1.43	-0.07	-1.36	-1.43	-0.21	-0.32	-0.14	-0.26	-0.21	4.43
METACYC	P163-PWY	lysine fermentation to acetate and butyrate	H16A_01528	Acetyl-CoA acetyltransferase	22.16	24.32	24.48	-2.16	-2.32	-0.16	-2.16	-2.32	-0.85	-1.04	-0.25	-1.12	-1.02	4.43
METACYC	P163-PWY	lysine fermentation to acetate and butyrate	H16A_01713	Acetyl-CoA acetyltransferase		18.48	18.93	-18.48	-18.93	-0.45	-2.02	-2.35	-0.74	-1.06	-0.62	-0.73	-0.65	4.43
METACYC	P163-PWY	lysine fermentation to acetate and butyrate	H16B_01631	Phosphotransacetylase	19.27	19.8	19.81	-0.53	-0.54	-0.01	-0.53	-0.54	0.46	0.4	-0.06	0.56	0.55	4.41
METACYC	PWY-3661	glycine betaine degradation I	H16A_02834	Glycine/serine hydroxymethyltransferase	21.94	21.78	21.6	0.16	0.34	0.18	0.16	0.34	1.02	1.1	0.18	1.34	1.28	4.41
METACYC	PWY-5508	adenosylcobalamin biosynthesis from cobyrinate <i>a,c</i>-diamide II	H16A_02713	hypothetical protein	16.75			16.75	16.75		-0.86	-0.8	0.19	0.19		0.27	0.28	4.41
METACYC	PWY-5508	adenosylcobalamin biosynthesis from cobyrinate <i>a,c</i>-diamide II	H16A_02969	Cob(I)alamin adenosyltransferase (BtuR)	16.3			16.3	16.3		-1.31	-1.25	-0.17	-0.18		-0.25	-0.21	4.41
METACYC	PWY-7013	L-1,2-propanediol degradation	H16B_01195	alcohol dehydrogenase, class III	19.93	20.16	20.45	-0.23	-0.52	-0.29	-0.23	-0.52	0.7	0.41	-0.42	0.43	0.43	4.41
METACYC	PWY-3722	glycine betaine biosynthesis II (Gram-positive bacteria)	H16A_01919	Putative Lactaldehyde dehydrogenase	20.22	20.64	20.81	-0.42	-0.59	-0.17	-0.42	-0.59	0.55	0.35	-0.27	0.41	0.41	4.41
METACYC	PWY-6945	cholesterol degradation to androstenedione I (cholesterol oxidase)	H16A_01526	Enoyl-CoA	24.03	25.84	25.91	-1.81	-1.88	-0.07	-1.81	-1.88	-0.57	-0.69	-0.14	-0.77	-0.69	4.41
METACYC	PWY-6945	cholesterol degradation to androstenedione I (cholesterol oxidase)	H16B_00200	Beta-ketoadipyl CoA thiolase	18.56	17.54	16.64	1.02	1.92	0.9	1.02	1.92	1.71	2.38	1.09	1.94	1.84	4.41
METACYC	CYSTSYN-PWY	cysteine biosynthesis I	H16A_01216	serine acetyltransferase		19.23	19.01	-19.23	-19.01	0.22	-2.77	-2.43	-1.35	-1.13	0.23	-1.55	-1.42	4.41
METACYC	PPGPPMET-PWY	ppGpp biosynthesis	H16A_02368	nucleoside diphosphate kinase	21.81	21.9	21.72	-0.09	0.09	0.18	-0.09	0.09	0.81	0.9	0.18	1.05	1.01	4.41
METACYC	PPGPPMET-PWY	ppGpp biosynthesis	H16A_02436	Exopolyphosphatase	16.18	17.63	17.74	-1.45	-1.56	-0.11	-1.45	-1.56	-0.28	-0.43	-0.19	-0.34	-0.29	4.41
METACYC	ILEUSYN-PWY	isoleucine biosynthesis I (from threonine)	H16A_01035	acetolactate synthase III (valine sensitive)	22.39	20.91	21.17	1.48	1.22	-0.26	1.48	1.22	2.08	1.81	-0.38	2.41	2.28	4.41
METACYC	ILEUSYN-PWY	isoleucine biosynthesis I (from threonine)	H16A_01037	Ketol-acid reductoisomerase	24.4	23.65	24.07	0.75	0.33	-0.42	0.75	0.33	1.49	1.1	-0.58	1.33	1.27	4.41
METACYC	ILEUSYN-PWY	isoleucine biosynthesis I (from threonine)	H16A_02231	acetolactate synthase large subunit	17.21	19.14	19.05	-1.93	-1.84	0.09	-1.93	-1.84	-0.67	-0.65	0.06	-0.88	-0.79	4.41
METACYC	ILEUSYN-PWY	isoleucine biosynthesis I (from threonine)	H16B_00313	acetolactate synthase large subunit (TPP	16.39	16.04	15.44	0.35	0.95	0.6	0.35	0.95	1.17	1.6	0.71	1.34	1.28	4.41
METACYC	PWY0-1313	acetate conversion to acetyl-CoA	H16A_02525	Acetyl-coenzyme A synthetase	20.31	18.67	19.59	1.64	0.72	-0.92	1.64	0.72	2.21	1.41	-1.22	1.52	1.45	4.41
METACYC	PWY0-1313	acetate conversion to acetyl-CoA	H16B_00834	Acetate-CoA ligase	22.69	20.81	20.48	1.88	2.21	0.33	1.88	2.21	2.4	2.61	0.37	3.21	3.03	4.41
METACYC	PWY-6536	4-aminobutyrate degradation III	H16B_00982	Succinate-semialdehyde dehydrogenase (NADP+)	16.75	18.32	18.23	-1.57	-1.48	0.09	-1.57	-1.48	-0.38	-0.36	0.06	-0.47	-0.41	4.41
METACYC	PWY-6536	4-aminobutyrate degradation III	H16B_01537	Succinate-semialdehyde dehydrogenase (NADP+)	18.11	20.02	20.33	-1.91	-2.22	-0.31	-1.91	-2.22	-0.65	-0.96	-0.44	-0.76	-0.68	4.39
METACYC	P101-PWY	ectoine biosynthesis	H16A_01225	aspartate kinase	21.75	21.84	21.76	-0.09	-0.01	0.08	-0.09	-0.01	0.81	0.82	0.05	1.11	1.07	4.39
METACYC	PWY-7384	anaerobic energy metabolism (invertebrates, mitochondrial)	H16A_00547	Succinyl-CoA synthetase beta chain	23.85	23.85	23.72	0	0.13	0.13	0	0.13	0.89	0.94	0.11	1.19	1.14	4.38
METACYC	PWY-7384	anaerobic energy metabolism (invertebrates, mitochondrial)	H16A_01358	Acetyl-CoA hydrolase	15.85			15.85	15.85		-1.76	-1.7	-0.53	-0.54		-0.76	-0.68	4.38
METACYC	PWY-7384	anaerobic energy metabolism (invertebrates, mitochondrial)	H16A_02528	fumarate hydratase class I	22.49	22.89	22.89	-0.4	-0.4	0	-0.4	-0.4	0.56	0.51	-0.05	0.71	0.69	4.36
METACYC	PWY-7339	10-<i>trans</i>-heptadecenoyl-CoA degradation (MFE-dependent, yeast)	H16B_00200	Beta-ketoadipyl CoA thiolase	18.56	17.54	16.64	1.02	1.92	0.9	1.02	1.92	1.71	2.38	1.09	1.94	1.84	4.36
METACYC	GLUTAMINEFUM-PWY	glutamine degradation II	H16A_03430	glutamate synthase [NADPH] small chain	20.05	20.17	20.46	-0.12	-0.41	-0.29	-0.12	-0.41	0.79	0.5	-0.42	0.55	0.54	4.36
METACYC	GLUTAMINEFUM-PWY	glutamine degradation II	H16A_03431	glutamate synthase [NADPH], Glutamate synthase	22.32	22.13	21.88	0.19	0.44	0.25	0.19	0.44	1.04	1.19	0.27	1.34	1.28	4.36
METACYC	ANAGLYCOLYSIS-PWY	glycolysis III (from glucose)	PHG_00417	3-phosphoglycerate kinase	20.5	22.02	21.94	-1.52	-1.44	0.08	-1.52	-1.44	-0.34	-0.33	0.05	-0.43	-0.37	4.36
METACYC	ANAGLYCOLYSIS-PWY	glycolysis III (from glucose)	H16A_00567	pyruvate kinase	18.47	20.71	20.66	-2.24	-2.19	0.05	-2.24	-2.19	-0.92	-0.94	0.01	-1.31	-1.2	4.36
METACYC	ANAGLYCOLYSIS-PWY	glycolysis III (from glucose)	H16A_00568	Fructose-bisphosphate aldolase	22.16	22.06	21.6	0.1	0.56	0.46	0.1	0.56	0.97	1.28	0.53	1.13	1.08	4.36
METACYC	ANAGLYCOLYSIS-PWY	glycolysis III (from glucose)	H16A_01047	triosephosphate isomerase	19.11	19.68	19.44	-0.57	-0.33	0.24	-0.57	-0.33	0.43	0.56	0.25	0.48	0.48	4.36
METACYC	ANAGLYCOLYSIS-PWY	glycolysis III (from glucose)	H16A_01188	phosphopyruvate hydratase	22.61	23.4	23.47	-0.79	-0.86	-0.07	-0.79	-0.86	0.25	0.14	-0.14	0.16	0.18	4.36
METACYC	ANAGLYCOLYSIS-PWY	glycolysis III (from glucose)	H16B_01385	phosphoglycerate kinase	16.63	18.78	18.31	-2.15	-1.68	0.47	-2.15	-1.68	-0.85	-0.52	0.54	-0.51	-0.45	4.36
METACYC	PWY-5316	nicotine biosynthesis	H16A_03037	quinolinate phosphoribosyl transferase		17.28	17.28	-17.28	-17.28	0	-0.82	-0.7	0.23	0.27	-0.05	0.31	0.32	4.36
METACYC	PWY-5316	nicotine biosynthesis	H16A_03038	quinolinate synthetase A protein		15.85	14.93	-15.85	-14.93	0.92	0.61	1.65	1.38	2.16	1.11	1.56	1.49	4.36
METACYC	HEMESYN2-PWY	heme biosynthesis from uroporphyrinogen-III II (anaerobic)	H16A_03633	uroporphyrinogen decarboxylase	15.76	18.27	18.34	-2.51	-2.58	-0.07	-2.51	-2.58	-1.14	-1.25	-0.14	-1.57	-1.44	4.36
METACYC	PWY-6654	phosphopantothenate biosynthesis III	H16A_03084	ketopantoate hydroxymethyltransferase	19.89	21.23	21.27	-1.34	-1.38	-0.04	-1.34	-1.38	-0.19	-0.28	-0.1	-0.25	-0.21	4.36
METACYC	P161-PWY	acetylene degradation	H16B_01195	alcohol dehydrogenase, class III	19.93	20.16	20.45	-0.23	-0.52	-0.29	-0.23	-0.52	0.7	0.41	-0.42	0.43	0.43	4.36
METACYC	P161-PWY	acetylene degradation	H16B_01631	Phosphotransacetylase	19.27	19.8	19.81	-0.53	-0.54	-0.01	-0.53	-0.54	0.46	0.4	-0.06	0.56	0.55	4.36
METACYC	LEUSYN-PWY	leucine biosynthesis	H16A_01041	2-Isopropylmalate synthase	20.75	21.03	21	-0.28	-0.25	0.03	-0.28	-0.25	0.66	0.63	-0.01	0.9	0.87	4.36
METACYC	PWY-735	jasmonic acid biosynthesis	H16A_01526	Enoyl-CoA	24.03	25.84	25.91	-1.81	-1.88	-0.07	-1.81	-1.88	-0.57	-0.69	-0.14	-0.77	-0.69	4.36
METACYC	PWY-735	jasmonic acid biosynthesis	H16A_03307	putative enoyl-CoA hydratase	18.99	21.22	21	-2.23	-2.01	0.22	-2.23	-2.01	-0.91	-0.79	0.23	-1	-0.91	4.36
METACYC	PWY-735	jasmonic acid biosynthesis	H16B_00200	Beta-ketoadipyl CoA thiolase	18.56	17.54	16.64	1.02	1.92	0.9	1.02	1.92	1.71	2.38	1.09	1.94	1.84	4.34
METACYC	PWY-5659	GDP-mannose biosynthesis	H16A_02885	Phosphomannomutase	19.64	21.56	21.3	-1.92	-1.66	0.26	-1.92	-1.66	-0.66	-0.51	0.28	-0.58	-0.51	4.33
METACYC	PWY-5659	GDP-mannose biosynthesis	H16A_02905	Mannose-1-phosphate guanylyltransferase	20.43	20.53	20.3	-0.1	0.13	0.23	-0.1	0.13	0.81	0.94	0.24	1.02	0.98	4.33
METACYC	PWY-7310	D-glucosaminate degradation	H16A_00384	phosphotransferase system	15.61	18.88	19.15	-3.27	-3.54	-0.27	-3.27	-3.54	-1.75	-2.02	-0.39	-2.32	-2.14	4.33
METACYC	PWY-6028	acetoin degradation	H16B_01195	alcohol dehydrogenase, class III	19.93	20.16	20.45	-0.23	-0.52	-0.29	-0.23	-0.52	0.7	0.41	-0.42	0.43	0.43	4.33
METACYC	PWY-5372	carbon tetrachloride degradation II	H16A_00437	carbon monoxide dehydrogenase homolog, medium		19.93	19.35	-19.93	-19.35	0.58	-3.47	-2.77	-1.91	-1.4	0.68	-1.75	-1.61	4.33
METACYC	PWY-5372	carbon tetrachloride degradation II	H16A_00438	Aerobic-type carbon monoxide dehydrogenase	14.33	19.29	19.07	-4.96	-4.74	0.22	-4.96	-4.74	-3.11	-2.99	0.23	-4.11	-3.81	4.33
METACYC	PWY-6797	6-hydroxymethyl-dihydropterin diphosphate biosynthesis II (archaea)	H16A_03082	7	15.07	17.2	17.84	-2.13	-2.77	-0.64	-2.13	-2.77	-0.83	-1.4	-0.86	-0.85	-0.77	4.33
METACYC	SERSYN-PWY	serine biosynthesis	H16A_01452	phosphoserine phosphatase	18.63	18.33	17.62	0.3	1.01	0.71	0.3	1.01	1.13	1.65	0.85	1.23	1.18	4.3
METACYC	PWY-6123	inosine-5'-phosphate biosynthesis I	H16A_00501	phosphoribosylaminoimidazole carboxamide	21.18	21.6	21.62	-0.42	-0.44	-0.02	-0.42	-0.44	0.55	0.48	-0.08	0.66	0.64	4.28
METACYC	PWY-6123	inosine-5'-phosphate biosynthesis I	H16A_03124	adenylosuccinate lyase	20.75	19.77	19.44	0.98	1.31	0.33	0.98	1.31	1.68	1.89	0.37	2.19	2.07	4.27
METACYC	PWY-7391	isoprene biosynthesis II (engineered)	H16A_00170	Acetyl-CoA acetyltransferase	20.79	21.59	21.35	-0.8	-0.56	0.24	-0.8	-0.56	0.24	0.38	0.25	0.22	0.23	4.27
METACYC	PWY-7391	isoprene biosynthesis II (engineered)	H16A_01438	Acetyl-CoA acetyltransferase	23.2	24.22	24.19	-1.02	-0.99	0.03	-1.02	-0.99	0.06	0.03	-0.01	0.06	0.08	4.27
METACYC	PWY-7391	isoprene biosynthesis II (engineered)	H16A_01445	Acetyl-CoA acetyltransferase	21.9	23.26	23.33	-1.36	-1.43	-0.07	-1.36	-1.43	-0.21	-0.32	-0.14	-0.26	-0.21	4.27
METACYC	PWY-7391	isoprene biosynthesis II (engineered)	H16A_01528	Acetyl-CoA acetyltransferase	22.16	24.32	24.48	-2.16	-2.32	-0.16	-2.16	-2.32	-0.85	-1.04	-0.25	-1.12	-1.02	4.27
METACYC	PWY-7391	isoprene biosynthesis II (engineered)	H16A_01713	Acetyl-CoA acetyltransferase		18.48	18.93	-18.48	-18.93	-0.45	-2.02	-2.35	-0.74	-1.06	-0.62	-0.73	-0.65	4.27
METACYC	PWY-882	L-ascorbate biosynthesis I (L-galactose pathway)	H16A_02885	Phosphomannomutase	19.64	21.56	21.3	-1.92	-1.66	0.26	-1.92	-1.66	-0.66	-0.51	0.28	-0.58	-0.51	4.27
METACYC	PWY-882	L-ascorbate biosynthesis I (L-galactose pathway)	H16A_02905	Mannose-1-phosphate guanylyltransferase	20.43	20.53	20.3	-0.1	0.13	0.23	-0.1	0.13	0.81	0.94	0.24	1.02	0.98	4.27
METACYC	PWY-6545	pyrimidine deoxyribonucleotides <i>de novo</i> biosynthesis III	H16A_02368	nucleoside diphosphate kinase	21.81	21.9	21.72	-0.09	0.09	0.18	-0.09	0.09	0.81	0.9	0.18	1.05	1.01	4.27
METACYC	PWY-1042	glycolysis IV (plant cytosol)	PHG_00417	3-phosphoglycerate kinase	20.5	22.02	21.94	-1.52	-1.44	0.08	-1.52	-1.44	-0.34	-0.33	0.05	-0.43	-0.37	4.27
METACYC	PWY-1042	glycolysis IV (plant cytosol)	H16A_00567	pyruvate kinase	18.47	20.71	20.66	-2.24	-2.19	0.05	-2.24	-2.19	-0.92	-0.94	0.01	-1.31	-1.2	4.27
METACYC	PWY-1042	glycolysis IV (plant cytosol)	H16A_00568	Fructose-bisphosphate aldolase	22.16	22.06	21.6	0.1	0.56	0.46	0.1	0.56	0.97	1.28	0.53	1.13	1.08	4.27
METACYC	PWY-1042	glycolysis IV (plant cytosol)	H16A_01047	triosephosphate isomerase	19.11	19.68	19.44	-0.57	-0.33	0.24	-0.57	-0.33	0.43	0.56	0.25	0.48	0.48	4.27
METACYC	PWY-1042	glycolysis IV (plant cytosol)	H16A_01188	phosphopyruvate hydratase	22.61	23.4	23.47	-0.79	-0.86	-0.07	-0.79	-0.86	0.25	0.14	-0.14	0.16	0.18	4.27
METACYC	PWY-1042	glycolysis IV (plant cytosol)	H16B_01385	phosphoglycerate kinase	16.63	18.78	18.31	-2.15	-1.68	0.47	-2.15	-1.68	-0.85	-0.52	0.54	-0.51	-0.45	4.27
METACYC	PWY-5485	pyruvate fermentation to acetate IV	H16B_01631	Phosphotransacetylase	19.27	19.8	19.81	-0.53	-0.54	-0.01	-0.53	-0.54	0.46	0.4	-0.06	0.56	0.55	4.27
METACYC	PWY-6470	peptidoglycan biosynthesis V (&beta;-lactam resistance)	H16A_03273	UDP-N-acetylglucosamine:LPS N-acetylglucosamine	17.29	19.16	18.86	-1.87	-1.57	0.3	-1.87	-1.57	-0.62	-0.44	0.33	-0.46	-0.4	4.27
METACYC	PWY-7234	inosine-5'-phosphate biosynthesis III	H16A_00501	phosphoribosylaminoimidazole carboxamide	21.18	21.6	21.62	-0.42	-0.44	-0.02	-0.42	-0.44	0.55	0.48	-0.08	0.66	0.64	4.27
METACYC	PWY-7234	inosine-5'-phosphate biosynthesis III	H16A_03124	adenylosuccinate lyase	20.75	19.77	19.44	0.98	1.31	0.33	0.98	1.31	1.68	1.89	0.37	2.19	2.07	4.27
METACYC	GLYCOLYSIS	glycolysis I (from glucose-6P)	PHG_00417	3-phosphoglycerate kinase	20.5	22.02	21.94	-1.52	-1.44	0.08	-1.52	-1.44	-0.34	-0.33	0.05	-0.43	-0.37	4.27
METACYC	GLYCOLYSIS	glycolysis I (from glucose-6P)	H16A_00567	pyruvate kinase	18.47	20.71	20.66	-2.24	-2.19	0.05	-2.24	-2.19	-0.92	-0.94	0.01	-1.31	-1.2	4.27
METACYC	GLYCOLYSIS	glycolysis I (from glucose-6P)	H16A_00568	Fructose-bisphosphate aldolase	22.16	22.06	21.6	0.1	0.56	0.46	0.1	0.56	0.97	1.28	0.53	1.13	1.08	4.27
METACYC	GLYCOLYSIS	glycolysis I (from glucose-6P)	H16A_01047	triosephosphate isomerase	19.11	19.68	19.44	-0.57	-0.33	0.24	-0.57	-0.33	0.43	0.56	0.25	0.48	0.48	4.27
METACYC	GLYCOLYSIS	glycolysis I (from glucose-6P)	H16A_01188	phosphopyruvate hydratase	22.61	23.4	23.47	-0.79	-0.86	-0.07	-0.79	-0.86	0.25	0.14	-0.14	0.16	0.18	4.27
METACYC	GLYCOLYSIS	glycolysis I (from glucose-6P)	H16A_02038	phosphoenolpyruvate synthase	23.44	22.89	23.09	0.55	0.35	-0.2	0.55	0.35	1.33	1.11	-0.3	1.46	1.39	4.27
METACYC	GLYCOLYSIS	glycolysis I (from glucose-6P)	H16B_01385	phosphoglycerate kinase	16.63	18.78	18.31	-2.15	-1.68	0.47	-2.15	-1.68	-0.85	-0.52	0.54	-0.51	-0.45	4.27
METACYC	GLYCOLYSIS	glycolysis I (from glucose-6P)	H16B_01390	Fructose-1,6-/sedoheptulose-1,7-bisphosphatase	18.52	18.24	17.6	0.28	0.92	0.64	0.28	0.92	1.11	1.57	0.76	1.23	1.18	4.27
METACYC	PWY0-166	superpathway of pyrimidine deoxyribonucleotides <i>de novo</i> biosynthesis (E. coli)	H16A_02368	nucleoside diphosphate kinase	21.81	21.9	21.72	-0.09	0.09	0.18	-0.09	0.09	0.81	0.9	0.18	1.05	1.01	4.27
METACYC	PWY-6387	UDP-<i>N</i>-acetylmuramoyl-pentapeptide biosynthesis I (<i>meso</i>-DAP-containing)	H16A_03272	UDP-N-acetylmuramate-L-alanine ligase	19.17	19.68	19.5	-0.51	-0.33	0.18	-0.51	-0.33	0.48	0.56	0.18	0.57	0.56	4.27
METACYC	PWY-6387	UDP-<i>N</i>-acetylmuramoyl-pentapeptide biosynthesis I (<i>meso</i>-DAP-containing)	H16A_03275	UDP-N-acetylmuramoylalanine-D-glutamate ligase	18.63	19.09	18.73	-0.46	-0.1	0.36	-0.46	-0.1	0.52	0.75	0.41	0.54	0.53	4.27
METACYC	PWY-6387	UDP-<i>N</i>-acetylmuramoyl-pentapeptide biosynthesis I (<i>meso</i>-DAP-containing)	H16A_03277	UDP-N-acetylmuramoyl	17.74	20.29	20.01	-2.55	-2.27	0.28	-2.55	-2.27	-1.17	-1	0.3	-1.27	-1.16	4.27
METACYC	PWY-6387	UDP-<i>N</i>-acetylmuramoyl-pentapeptide biosynthesis I (<i>meso</i>-DAP-containing)	H16A_03418	UDP-N-acetylglucosamine enolpyruvyl transferase	18.31	19.98	20.04	-1.67	-1.73	-0.06	-1.67	-1.73	-0.46	-0.56	-0.13	-0.61	-0.54	4.27
METACYC	PWY4LZ-257	superpathway of fermentation (<i>Chlamydomonas reinhardtii</i>)	H16B_01195	alcohol dehydrogenase, class III	19.93	20.16	20.45	-0.23	-0.52	-0.29	-0.23	-0.52	0.7	0.41	-0.42	0.43	0.43	4.27
METACYC	PWY4LZ-257	superpathway of fermentation (<i>Chlamydomonas reinhardtii</i>)	H16B_01631	Phosphotransacetylase	19.27	19.8	19.81	-0.53	-0.54	-0.01	-0.53	-0.54	0.46	0.4	-0.06	0.56	0.55	4.25
METACYC	GLUGLNSYN-PWY	glutamate biosynthesis IV	H16A_03430	glutamate synthase [NADPH] small chain	20.05	20.17	20.46	-0.12	-0.41	-0.29	-0.12	-0.41	0.79	0.5	-0.42	0.55	0.54	4.25
METACYC	GLUGLNSYN-PWY	glutamate biosynthesis IV	H16A_03431	glutamate synthase [NADPH], Glutamate synthase	22.32	22.13	21.88	0.19	0.44	0.25	0.19	0.44	1.04	1.19	0.27	1.34	1.28	4.25
METACYC	P224-PWY	sulfate reduction V (dissimilatory)	H16A_02995	sulfate adenylyltransferase subunit 1	18.4	18.38	18.09	0.02	0.31	0.29	0.02	0.31	0.9	1.08	0.32	1.12	1.07	4.22
METACYC	PWY-7221	guanosine ribonucleotides <i>de novo</i> biosynthesis	H16A_02030	Inosine-5'-monophosphate dehydrogenase	21.92	22.68	22.43	-0.76	-0.51	0.25	-0.76	-0.51	0.27	0.42	0.27	0.25	0.26	4.22
METACYC	PWY-7221	guanosine ribonucleotides <i>de novo</i> biosynthesis	H16A_02368	nucleoside diphosphate kinase	21.81	21.9	21.72	-0.09	0.09	0.18	-0.09	0.09	0.81	0.9	0.18	1.05	1.01	4.22
METACYC	GLUTSYN-PWY	glutamate biosynthesis I	H16A_03430	glutamate synthase [NADPH] small chain	20.05	20.17	20.46	-0.12	-0.41	-0.29	-0.12	-0.41	0.79	0.5	-0.42	0.55	0.54	4.22
METACYC	GLUTSYN-PWY	glutamate biosynthesis I	H16A_03431	glutamate synthase [NADPH], Glutamate synthase	22.32	22.13	21.88	0.19	0.44	0.25	0.19	0.44	1.04	1.19	0.27	1.34	1.28	4.22
METACYC	PWY-7216	(R)- and (S)-3-hydroxybutyrate biosynthesis	H16A_00170	Acetyl-CoA acetyltransferase	20.79	21.59	21.35	-0.8	-0.56	0.24	-0.8	-0.56	0.24	0.38	0.25	0.22	0.23	4.2
METACYC	PWY-7216	(R)- and (S)-3-hydroxybutyrate biosynthesis	H16A_01438	Acetyl-CoA acetyltransferase	23.2	24.22	24.19	-1.02	-0.99	0.03	-1.02	-0.99	0.06	0.03	-0.01	0.06	0.08	4.2
METACYC	PWY-7216	(R)- and (S)-3-hydroxybutyrate biosynthesis	H16A_01445	Acetyl-CoA acetyltransferase	21.9	23.26	23.33	-1.36	-1.43	-0.07	-1.36	-1.43	-0.21	-0.32	-0.14	-0.26	-0.21	4.2
METACYC	PWY-7216	(R)- and (S)-3-hydroxybutyrate biosynthesis	H16A_01526	Enoyl-CoA	24.03	25.84	25.91	-1.81	-1.88	-0.07	-1.81	-1.88	-0.57	-0.69	-0.14	-0.77	-0.69	4.2
METACYC	PWY-7216	(R)- and (S)-3-hydroxybutyrate biosynthesis	H16A_01528	Acetyl-CoA acetyltransferase	22.16	24.32	24.48	-2.16	-2.32	-0.16	-2.16	-2.32	-0.85	-1.04	-0.25	-1.12	-1.02	4.2
METACYC	PWY-7216	(R)- and (S)-3-hydroxybutyrate biosynthesis	H16A_01713	Acetyl-CoA acetyltransferase		18.48	18.93	-18.48	-18.93	-0.45	-2.02	-2.35	-0.74	-1.06	-0.62	-0.73	-0.65	4.2
METACYC	PWY-7187	pyrimidine deoxyribonucleotides <i>de novo</i> biosynthesis II	H16A_02368	nucleoside diphosphate kinase	21.81	21.9	21.72	-0.09	0.09	0.18	-0.09	0.09	0.81	0.9	0.18	1.05	1.01	4.2
METACYC	PWY-7342	superpathway of nicotine biosynthesis	H16A_03037	quinolinate phosphoribosyl transferase		17.28	17.28	-17.28	-17.28	0	-0.82	-0.7	0.23	0.27	-0.05	0.31	0.32	4.2
METACYC	PWY-7342	superpathway of nicotine biosynthesis	H16A_03038	quinolinate synthetase A protein		15.85	14.93	-15.85	-14.93	0.92	0.61	1.65	1.38	2.16	1.11	1.56	1.49	4.2
METACYC	RUMP-PWY	formaldehyde oxidation I	H16A_00316	Glucose-6-phosphate 1-dehydrogenase	16.56	16.55	16.64	0.01	-0.08	-0.09	0.01	-0.08	0.9	0.77	-0.16	1.04	1	4.2
METACYC	RUMP-PWY	formaldehyde oxidation I	H16B_02566	Glucose-6-phosphate 1-dehydrogenase	16.69	19.33	19.84	-2.64	-3.15	-0.51	-2.64	-3.15	-1.24	-1.71	-0.7	-1.48	-1.36	4.2
METACYC	PWY-7224	purine deoxyribonucleosides salvage	H16A_02368	nucleoside diphosphate kinase	21.81	21.9	21.72	-0.09	0.09	0.18	-0.09	0.09	0.81	0.9	0.18	1.05	1.01	4.2
METACYC	PWY-4061	glutathione-mediated detoxification I	H16A_00176	Glutathione S-transferase	16.16	17.64	17.65	-1.48	-1.49	-0.01	-1.48	-1.49	-0.31	-0.37	-0.06	-0.43	-0.37	4.2
METACYC	PWY-4061	glutathione-mediated detoxification I	H16A_00252	Glutathione S-transferase	16.93	19.76	19.5	-2.83	-2.57	0.26	-2.83	-2.57	-1.4	-1.24	0.28	-1.62	-1.49	4.2
METACYC	PWY-4061	glutathione-mediated detoxification I	H16A_01000	alanyl aminopeptidase N	18.48	20.06	20.04	-1.58	-1.56	0.02	-1.58	-1.56	-0.39	-0.43	-0.03	-0.55	-0.49	4.2
METACYC	PWY-4061	glutathione-mediated detoxification I	H16A_01103	Glutathione S-transferase	17.74	20.1	19.93	-2.36	-2.19	0.17	-2.36	-2.19	-1.02	-0.94	0.16	-1.24	-1.13	4.2
METACYC	PWY-4061	glutathione-mediated detoxification I	H16A_02861	Glutathione S-transferase	17.95	19.75	19.45	-1.8	-1.5	0.3	-1.8	-1.5	-0.56	-0.38	0.33	-0.38	-0.33	4.2
METACYC	P23-PWY	reductive TCA cycle I	H16A_00547	Succinyl-CoA synthetase beta chain	23.85	23.85	23.72	0	0.13	0.13	0	0.13	0.89	0.94	0.11	1.19	1.14	4.2
METACYC	P23-PWY	reductive TCA cycle I	H16A_02038	phosphoenolpyruvate synthase	23.44	22.89	23.09	0.55	0.35	-0.2	0.55	0.35	1.33	1.11	-0.3	1.46	1.39	4.2
METACYC	P23-PWY	reductive TCA cycle I	H16A_02528	fumarate hydratase class I	22.49	22.89	22.89	-0.4	-0.4	0	-0.4	-0.4	0.56	0.51	-0.05	0.71	0.69	4.2
METACYC	P23-PWY	reductive TCA cycle I	H16A_02634	malate dehydrogenase	24.15	24.46	24.16	-0.31	-0.01	0.3	-0.31	-0.01	0.64	0.82	0.33	0.74	0.72	4.2
METACYC	P23-PWY	reductive TCA cycle I	H16B_01931	isocitrate dehydrogenase [NADP]	21.38	20.77	20.46	0.61	0.92	0.31	0.61	0.92	1.38	1.57	0.34	1.78	1.69	4.2
METACYC	PEPTIDOGLYCANSYN-PWY	peptidoglycan biosynthesis I (<I>meso</I>-diaminopimelate containing)	H16A_00302	D-Alanyl-D-alanine carboxypeptidase	19.31	20.97	20.75	-1.66	-1.44	0.22	-1.66	-1.44	-0.45	-0.33	0.23	-0.35	-0.3	4.2
METACYC	PEPTIDOGLYCANSYN-PWY	peptidoglycan biosynthesis I (<I>meso</I>-diaminopimelate containing)	H16A_03273	UDP-N-acetylglucosamine:LPS N-acetylglucosamine	17.29	19.16	18.86	-1.87	-1.57	0.3	-1.87	-1.57	-0.62	-0.44	0.33	-0.46	-0.4	4.18
METACYC	PWY-6357	phosphate utilization in cell wall regeneration	H16B_01238	acid phosphatase		20.1	20.14	-20.1	-20.14	-0.04	-3.64	-3.56	-2.05	-2.04	-0.1	-2.8	-2.59	4.18
METACYC	PWY-6344	ornithine degradation II (Stickland reaction)	H16A_03106	Pyrroline-5-carboxylate reductase	18.46	20.61	20.94	-2.15	-2.48	-0.33	-2.15	-2.48	-0.85	-1.17	-0.47	-1.02	-0.93	4.18
METACYC	DISSULFRED-PWY	sulfate reduction IV (dissimilatory)	H16A_02995	sulfate adenylyltransferase subunit 1	18.4	18.38	18.09	0.02	0.31	0.29	0.02	0.31	0.9	1.08	0.32	1.12	1.07	4.18
METACYC	PWY-7174	<i>S</i>-methyl-5-thio-&alpha;-D-ribose 1-phosphate degradation II	H16B_02229	O-Acetylhomoserine sulfhydrylase	20.79	19.78	20.08	1.01	0.71	-0.3	1.01	0.71	1.7	1.4	-0.43	1.81	1.72	4.18
METACYC	PWY-7250	[2Fe-2S] iron-sulfur cluster biosynthesis	H16A_01158	cysteine desulfurase (IscS)	19.4	20.25	20.11	-0.85	-0.71	0.14	-0.85	-0.71	0.2	0.26	0.13	0.21	0.22	4.18
METACYC	PWY-6575	juvenile hormone III biosynthesis I	H16A_00232	NAD-dependent aldehyde dehydrogenase		19.62	19.25	-19.62	-19.25	0.37	-3.16	-2.67	-1.66	-1.32	0.42	-1.74	-1.6	4.18
METACYC	PWY66-162	ethanol degradation IV	H16A_00232	NAD-dependent aldehyde dehydrogenase		19.62	19.25	-19.62	-19.25	0.37	-3.16	-2.67	-1.66	-1.32	0.42	-1.74	-1.6	4.17
METACYC	PWY66-162	ethanol degradation IV	H16A_02525	Acetyl-coenzyme A synthetase	20.31	18.67	19.59	1.64	0.72	-0.92	1.64	0.72	2.21	1.41	-1.22	1.52	1.45	4.16
METACYC	PWY66-162	ethanol degradation IV	H16A_03109	Catalase	20.6	21.82	21.74	-1.22	-1.14	0.08	-1.22	-1.14	-0.1	-0.09	0.05	-0.09	-0.06	4.15
METACYC	PWY66-162	ethanol degradation IV	H16B_00834	Acetate-CoA ligase	22.69	20.81	20.48	1.88	2.21	0.33	1.88	2.21	2.4	2.61	0.37	3.21	3.03	4.14
METACYC	PWY-5480	pyruvate fermentation to ethanol I	H16B_01195	alcohol dehydrogenase, class III	19.93	20.16	20.45	-0.23	-0.52	-0.29	-0.23	-0.52	0.7	0.41	-0.42	0.43	0.43	4.14
METACYC	PWY-7411	superpathway phosphatidate biosynthesis (yeast)	H16A_02570	fatty acid/phospholipid biosynthesis enzyme	16.49			16.49	16.49		-1.12	-1.06	-0.02	-0.02		-0.03	0	4.14
METACYC	PWY-5743	3-hydroxypropanoate cycle	H16A_01223	Acetyl-CoA carboxylase carboxyltransferase	17.27	19.45	19.33	-2.18	-2.06	0.12	-2.18	-2.06	-0.87	-0.83	0.1	-1.11	-1.01	4.14
METACYC	PWY-5743	3-hydroxypropanoate cycle	H16A_03172	biotin carboxylase	19.9	21.65	21.63	-1.75	-1.73	0.02	-1.75	-1.73	-0.52	-0.56	-0.03	-0.74	-0.66	4.14
METACYC	PWY-5913	TCA cycle VI (obligate autotrophs)	H16A_00547	Succinyl-CoA synthetase beta chain	23.85	23.85	23.72	0	0.13	0.13	0	0.13	0.89	0.94	0.11	1.19	1.14	4.12
METACYC	PWY-5913	TCA cycle VI (obligate autotrophs)	H16A_02528	fumarate hydratase class I	22.49	22.89	22.89	-0.4	-0.4	0	-0.4	-0.4	0.56	0.51	-0.05	0.71	0.69	4.12
METACYC	PWY-5913	TCA cycle VI (obligate autotrophs)	H16A_02634	malate dehydrogenase	24.15	24.46	24.16	-0.31	-0.01	0.3	-0.31	-0.01	0.64	0.82	0.33	0.74	0.72	4.12
METACYC	PWY-5913	TCA cycle VI (obligate autotrophs)	H16B_01931	isocitrate dehydrogenase [NADP]	21.38	20.77	20.46	0.61	0.92	0.31	0.61	0.92	1.38	1.57	0.34	1.78	1.69	4.12
METACYC	PWY-5913	TCA cycle VI (obligate autotrophs)	H16B_01945	glutamate dehydrogenase [NAD(P)+]	20.88	18.84	18.24	2.04	2.64	0.6	2.04	2.64	2.53	2.96	0.71	3.25	3.07	4.12
METACYC	CALVIN-PWY	Calvin-Benson-Bassham cycle	PHG_00417	3-phosphoglycerate kinase	20.5	22.02	21.94	-1.52	-1.44	0.08	-1.52	-1.44	-0.34	-0.33	0.05	-0.43	-0.37	4.12
METACYC	CALVIN-PWY	Calvin-Benson-Bassham cycle	PHG_00420	transketolase	19.16	21.13	20.87	-1.97	-1.71	0.26	-1.97	-1.71	-0.7	-0.55	0.28	-0.64	-0.57	4.12
METACYC	CALVIN-PWY	Calvin-Benson-Bassham cycle	H16A_00568	Fructose-bisphosphate aldolase	22.16	22.06	21.6	0.1	0.56	0.46	0.1	0.56	0.97	1.28	0.53	1.13	1.08	4.12
METACYC	CALVIN-PWY	Calvin-Benson-Bassham cycle	H16A_01047	triosephosphate isomerase	19.11	19.68	19.44	-0.57	-0.33	0.24	-0.57	-0.33	0.43	0.56	0.25	0.48	0.48	4.12
METACYC	CALVIN-PWY	Calvin-Benson-Bassham cycle	H16A_03147	Transketolase	21.95	22.22	21.95	-0.27	0	0.27	-0.27	0	0.67	0.83	0.29	0.8	0.78	4.12
METACYC	CALVIN-PWY	Calvin-Benson-Bassham cycle	H16B_01385	phosphoglycerate kinase	16.63	18.78	18.31	-2.15	-1.68	0.47	-2.15	-1.68	-0.85	-0.52	0.54	-0.51	-0.45	4.12
METACYC	CALVIN-PWY	Calvin-Benson-Bassham cycle	H16B_01390	Fructose-1,6-/sedoheptulose-1,7-bisphosphatase	18.52	18.24	17.6	0.28	0.92	0.64	0.28	0.92	1.11	1.57	0.76	1.23	1.18	4.12
METACYC	CALVIN-PWY	Calvin-Benson-Bassham cycle	H16B_01395	ribulose bisphosphate carboxylase large chain	19.34	20.97	20.75	-1.63	-1.41	0.22	-1.63	-1.41	-0.43	-0.31	0.23	-0.32	-0.27	4.12
METACYC	PWY-6901	superpathway of glucose and xylose degradation	PHG_00417	3-phosphoglycerate kinase	20.5	22.02	21.94	-1.52	-1.44	0.08	-1.52	-1.44	-0.34	-0.33	0.05	-0.43	-0.37	4.12
METACYC	PWY-6901	superpathway of glucose and xylose degradation	PHG_00420	transketolase	19.16	21.13	20.87	-1.97	-1.71	0.26	-1.97	-1.71	-0.7	-0.55	0.28	-0.64	-0.57	4.12
METACYC	PWY-6901	superpathway of glucose and xylose degradation	H16A_00567	pyruvate kinase	18.47	20.71	20.66	-2.24	-2.19	0.05	-2.24	-2.19	-0.92	-0.94	0.01	-1.31	-1.2	4.12
METACYC	PWY-6901	superpathway of glucose and xylose degradation	H16A_01188	phosphopyruvate hydratase	22.61	23.4	23.47	-0.79	-0.86	-0.07	-0.79	-0.86	0.25	0.14	-0.14	0.16	0.18	4.12
METACYC	PWY-6901	superpathway of glucose and xylose degradation	H16A_03147	Transketolase	21.95	22.22	21.95	-0.27	0	0.27	-0.27	0	0.67	0.83	0.29	0.8	0.78	4.12
METACYC	PWY-6901	superpathway of glucose and xylose degradation	H16B_01385	phosphoglycerate kinase	16.63	18.78	18.31	-2.15	-1.68	0.47	-2.15	-1.68	-0.85	-0.52	0.54	-0.51	-0.45	4.12
METACYC	PWY-1361	benzoyl-CoA degradation I (aerobic)	H16A_01410	Enoyl-CoA hydratase		15.7	16.22	-15.7	-16.22	-0.52	0.76	0.36	1.5	1.12	-0.71	1.23	1.18	4.12
METACYC	PWY-1361	benzoyl-CoA degradation I (aerobic)	H16A_01526	Enoyl-CoA	24.03	25.84	25.91	-1.81	-1.88	-0.07	-1.81	-1.88	-0.57	-0.69	-0.14	-0.77	-0.69	4.12
METACYC	PWY-6562	norspermidine biosynthesis	H16A_01225	aspartate kinase	21.75	21.84	21.76	-0.09	-0.01	0.08	-0.09	-0.01	0.81	0.82	0.05	1.11	1.07	4.12
METACYC	MANNOSYL-CHITO-DOLICHOL-BIOSYNTHESIS	dolichyl-diphosphooligosaccharide biosynthesis	H16A_02894	glycosyltransferase involved in cell wall	16.55			16.55	16.55		-1.06	-1	0.03	0.02		0.04	0.07	4.12
METACYC	PWY-6696	oxalate degradation III	H16A_02937	formate dehydrogenase alpha subunit (Fe4S4	15.02			15.02	15.02		-2.59	-2.53	-1.2	-1.21		-1.7	-1.56	4.12
METACYC	PWY66-368	ketolysis	H16A_00170	Acetyl-CoA acetyltransferase	20.79	21.59	21.35	-0.8	-0.56	0.24	-0.8	-0.56	0.24	0.38	0.25	0.22	0.23	4.12
METACYC	PWY66-368	ketolysis	H16A_01332	Succinyl-CoA:3-ketoacid-coenzyme A transferase	20.85	20.9	20.77	-0.05	0.08	0.13	-0.05	0.08	0.85	0.9	0.11	1.14	1.09	4.12
METACYC	PWY66-368	ketolysis	H16A_01334	D-beta-hydroxybutyrate dehydrogenase	18.78	21.36	21.89	-2.58	-3.11	-0.53	-2.58	-3.11	-1.19	-1.68	-0.72	-1.41	-1.29	4.12
METACYC	PWY66-368	ketolysis	H16A_01438	Acetyl-CoA acetyltransferase	23.2	24.22	24.19	-1.02	-0.99	0.03	-1.02	-0.99	0.06	0.03	-0.01	0.06	0.08	4.11
METACYC	PWY66-368	ketolysis	H16A_01445	Acetyl-CoA acetyltransferase	21.9	23.26	23.33	-1.36	-1.43	-0.07	-1.36	-1.43	-0.21	-0.32	-0.14	-0.26	-0.21	4.11
METACYC	PWY66-368	ketolysis	H16A_01528	Acetyl-CoA acetyltransferase	22.16	24.32	24.48	-2.16	-2.32	-0.16	-2.16	-2.32	-0.85	-1.04	-0.25	-1.12	-1.02	4.11
METACYC	PWY66-368	ketolysis	H16A_01713	Acetyl-CoA acetyltransferase		18.48	18.93	-18.48	-18.93	-0.45	-2.02	-2.35	-0.74	-1.06	-0.62	-0.73	-0.65	4.11
METACYC	NADPHOS-DEPHOS-PWY	NAD phosphorylation and dephosphorylation I	H16A_00850	NAD(P) transhydrogenase subunit alpha 1	18.29	20.87	20.9	-2.58	-2.61	-0.03	-2.58	-2.61	-1.19	-1.27	-0.09	-1.66	-1.52	4.11
METACYC	NADPHOS-DEPHOS-PWY	NAD phosphorylation and dephosphorylation I	H16A_03128	NAD(P) transhydrogenase subunit alpha 1	17.24	20.65	19.88	-3.41	-2.64	0.77	-3.41	-2.64	-1.86	-1.3	0.92	-1.44	-1.32	4.11
METACYC	PWY-6614	tetrahydrofolate biosynthesis	H16A_02610	folylpolyglutamate synthase	16.1			16.1	16.1		-1.51	-1.45	-0.33	-0.34		-0.47	-0.41	4.11
METACYC	PWY-6614	tetrahydrofolate biosynthesis	H16A_02704	dihydrofolate reductase	16.48			16.48	16.48		-1.13	-1.07	-0.02	-0.03		-0.04	-0.01	4.11
METACYC	METH-ACETATE-PWY	methanogenesis from acetate	H16B_01631	Phosphotransacetylase	19.27	19.8	19.81	-0.53	-0.54	-0.01	-0.53	-0.54	0.46	0.4	-0.06	0.56	0.55	4.11
METACYC	PWY-6969	TCA cycle V (2-oxoglutarate:ferredoxin oxidoreductase)	H16A_00547	Succinyl-CoA synthetase beta chain	23.85	23.85	23.72	0	0.13	0.13	0	0.13	0.89	0.94	0.11	1.19	1.14	4.08
METACYC	PWY-6969	TCA cycle V (2-oxoglutarate:ferredoxin oxidoreductase)	H16A_02211	isocitrate lyase	24.22	23.88	23.93	0.34	0.29	-0.05	0.34	0.29	1.16	1.06	-0.11	1.47	1.4	4.08
METACYC	PWY-6969	TCA cycle V (2-oxoglutarate:ferredoxin oxidoreductase)	H16A_02217	malate synthase	24.09	23.8	23.34	0.29	0.75	0.46	0.29	0.75	1.12	1.44	0.53	1.34	1.28	4.08
METACYC	PWY-6969	TCA cycle V (2-oxoglutarate:ferredoxin oxidoreductase)	H16A_02528	fumarate hydratase class I	22.49	22.89	22.89	-0.4	-0.4	0	-0.4	-0.4	0.56	0.51	-0.05	0.71	0.69	4.08
METACYC	PWY-6969	TCA cycle V (2-oxoglutarate:ferredoxin oxidoreductase)	H16A_02629	succinate dehydrogenase (Fe-S protein subunit)	22.32	22.19	22.13	0.13	0.19	0.06	0.13	0.19	0.99	0.98	0.03	1.37	1.31	4.08
METACYC	PWY-6969	TCA cycle V (2-oxoglutarate:ferredoxin oxidoreductase)	H16A_02630	succinate dehydrogenase (flavoprotein subunit)	23.4	23.92	23.61	-0.52	-0.21	0.31	-0.52	-0.21	0.47	0.66	0.34	0.5	0.5	4.08
METACYC	PWY-6969	TCA cycle V (2-oxoglutarate:ferredoxin oxidoreductase)	H16A_02634	malate dehydrogenase	24.15	24.46	24.16	-0.31	-0.01	0.3	-0.31	-0.01	0.64	0.82	0.33	0.74	0.72	4.07
METACYC	PWY-6969	TCA cycle V (2-oxoglutarate:ferredoxin oxidoreductase)	H16B_01931	isocitrate dehydrogenase [NADP]	21.38	20.77	20.46	0.61	0.92	0.31	0.61	0.92	1.38	1.57	0.34	1.78	1.69	4.07
METACYC	PWY-6650	juvenile hormone III biosynthesis II	H16A_00232	NAD-dependent aldehyde dehydrogenase		19.62	19.25	-19.62	-19.25	0.37	-3.16	-2.67	-1.66	-1.32	0.42	-1.74	-1.6	4.07
METACYC	PWY-6749	CMP-legionaminate biosynthesis I	H16A_02445	Phosphomannomutase	18.96	19.23	19.23	-0.27	-0.27	0	-0.27	-0.27	0.67	0.61	-0.05	0.86	0.83	4.07
METACYC	TCA	TCA cycle I (prokaryotic)	H16A_00547	Succinyl-CoA synthetase beta chain	23.85	23.85	23.72	0	0.13	0.13	0	0.13	0.89	0.94	0.11	1.19	1.14	4.07
METACYC	TCA	TCA cycle I (prokaryotic)	H16A_02528	fumarate hydratase class I	22.49	22.89	22.89	-0.4	-0.4	0	-0.4	-0.4	0.56	0.51	-0.05	0.71	0.69	4.06
METACYC	TCA	TCA cycle I (prokaryotic)	H16A_02629	succinate dehydrogenase (Fe-S protein subunit)	22.32	22.19	22.13	0.13	0.19	0.06	0.13	0.19	0.99	0.98	0.03	1.37	1.31	4.06
METACYC	TCA	TCA cycle I (prokaryotic)	H16A_02630	succinate dehydrogenase (flavoprotein subunit)	23.4	23.92	23.61	-0.52	-0.21	0.31	-0.52	-0.21	0.47	0.66	0.34	0.5	0.5	4.01
METACYC	TCA	TCA cycle I (prokaryotic)	H16A_02634	malate dehydrogenase	24.15	24.46	24.16	-0.31	-0.01	0.3	-0.31	-0.01	0.64	0.82	0.33	0.74	0.72	4.01
METACYC	TCA	TCA cycle I (prokaryotic)	H16B_01931	isocitrate dehydrogenase [NADP]	21.38	20.77	20.46	0.61	0.92	0.31	0.61	0.92	1.38	1.57	0.34	1.78	1.69	4.01
METACYC	PWY-7183	pyrimidine nucleobases salvage I	H16B_01595	uracil phosphoribosyltransferase	20.28	20.48	20.3	-0.2	-0.02	0.18	-0.2	-0.02	0.73	0.81	0.18	0.93	0.9	4.01
METACYC	PWY-7274	D-cycloserine biosynthesis	H16A_01216	serine acetyltransferase		19.23	19.01	-19.23	-19.01	0.22	-2.77	-2.43	-1.35	-1.13	0.23	-1.55	-1.42	4.01
METACYC	RIBOSYN2-PWY	flavin biosynthesis I (bacteria and plants)	H16A_02854	bifunctional riboflavin biosynthesis protein	19.45	20.35	20.22	-0.9	-0.77	0.13	-0.9	-0.77	0.16	0.21	0.11	0.16	0.18	4.01
METACYC	RIBOSYN2-PWY	flavin biosynthesis I (bacteria and plants)	H16A_02855	riboflavin synthase beta-chain	19.96	18.96	19.53	1	0.43	-0.57	1	0.43	1.69	1.18	-0.77	1.36	1.3	4.01
METACYC	PWY-6348	phosphate acquisition	H16B_01238	acid phosphatase		20.1	20.14	-20.1	-20.14	-0.04	-3.64	-3.56	-2.05	-2.04	-0.1	-2.8	-2.59	4.01
METACYC	PWY-7177	UTP and CTP dephosphorylation II	H16A_01185	CTP synthase (utp-ammonia lyase)	20.56	21.25	20.97	-0.69	-0.41	0.28	-0.69	-0.41	0.33	0.5	0.3	0.33	0.34	4.01
METACYC	PWY-7432	phenylalanine biosynthesis (cytosolic, plants)	H16A_01151	tyrosine aminotransferase	21.84	22.73	22.74	-0.89	-0.9	-0.01	-0.89	-0.9	0.17	0.1	-0.06	0.14	0.16	4.01
METACYC	PHESYN	phenylalanine biosynthesis I	H16A_01151	tyrosine aminotransferase	21.84	22.73	22.74	-0.89	-0.9	-0.01	-0.89	-0.9	0.17	0.1	-0.06	0.14	0.16	4.01
METACYC	PWY-7387	hypotaurine degradation	H16A_00232	NAD-dependent aldehyde dehydrogenase		19.62	19.25	-19.62	-19.25	0.37	-3.16	-2.67	-1.66	-1.32	0.42	-1.74	-1.6	4.01
METACYC	PWY-6873	long chain fatty acid ester synthesis for microdiesel production	H16A_02947	long chain fatty acid-CoA ligase		19.14	18.83	-19.14	-18.83	0.31	-2.68	-2.25	-1.27	-0.98	0.34	-1.3	-1.19	4.01
METACYC	PWY-6873	long chain fatty acid ester synthesis for microdiesel production	H16A_03288	Long-chain-fatty-acid-CoA ligase	21.31	22.12	22.14	-0.81	-0.83	-0.02	-0.81	-0.83	0.23	0.16	-0.08	0.21	0.22	3.99
METACYC	PWY-5723	Rubisco shunt	PHG_00420	transketolase	19.16	21.13	20.87	-1.97	-1.71	0.26	-1.97	-1.71	-0.7	-0.55	0.28	-0.64	-0.57	3.99
METACYC	PWY-5723	Rubisco shunt	H16A_00567	pyruvate kinase	18.47	20.71	20.66	-2.24	-2.19	0.05	-2.24	-2.19	-0.92	-0.94	0.01	-1.31	-1.2	3.95
METACYC	PWY-5723	Rubisco shunt	H16A_01188	phosphopyruvate hydratase	22.61	23.4	23.47	-0.79	-0.86	-0.07	-0.79	-0.86	0.25	0.14	-0.14	0.16	0.18	3.95
METACYC	PWY-5723	Rubisco shunt	H16A_02346	Transaldolase	18.67	20.13	20.01	-1.46	-1.34	0.12	-1.46	-1.34	-0.29	-0.25	0.1	-0.29	-0.24	3.95
METACYC	PWY-5723	Rubisco shunt	H16A_03147	Transketolase	21.95	22.22	21.95	-0.27	0	0.27	-0.27	0	0.67	0.83	0.29	0.8	0.78	3.95
METACYC	PWY-5723	Rubisco shunt	H16B_01395	ribulose bisphosphate carboxylase large chain	19.34	20.97	20.75	-1.63	-1.41	0.22	-1.63	-1.41	-0.43	-0.31	0.23	-0.32	-0.27	3.95
METACYC	LYSDEGII-PWY	lysine degradation III	H16B_00982	Succinate-semialdehyde dehydrogenase (NADP+)	16.75	18.32	18.23	-1.57	-1.48	0.09	-1.57	-1.48	-0.38	-0.36	0.06	-0.47	-0.41	3.95
METACYC	LYSDEGII-PWY	lysine degradation III	H16B_01537	Succinate-semialdehyde dehydrogenase (NADP+)	18.11	20.02	20.33	-1.91	-2.22	-0.31	-1.91	-2.22	-0.65	-0.96	-0.44	-0.76	-0.68	3.95
METACYC	PWY-6728	methylaspartate cycle	H16A_00547	Succinyl-CoA synthetase beta chain	23.85	23.85	23.72	0	0.13	0.13	0	0.13	0.89	0.94	0.11	1.19	1.14	3.95
METACYC	PWY-6728	methylaspartate cycle	H16A_02217	malate synthase	24.09	23.8	23.34	0.29	0.75	0.46	0.29	0.75	1.12	1.44	0.53	1.34	1.28	3.95
METACYC	PWY-6728	methylaspartate cycle	H16A_02528	fumarate hydratase class I	22.49	22.89	22.89	-0.4	-0.4	0	-0.4	-0.4	0.56	0.51	-0.05	0.71	0.69	3.95
METACYC	PWY-6728	methylaspartate cycle	H16A_02629	succinate dehydrogenase (Fe-S protein subunit)	22.32	22.19	22.13	0.13	0.19	0.06	0.13	0.19	0.99	0.98	0.03	1.37	1.31	3.95
METACYC	PWY-6728	methylaspartate cycle	H16A_02630	succinate dehydrogenase (flavoprotein subunit)	23.4	23.92	23.61	-0.52	-0.21	0.31	-0.52	-0.21	0.47	0.66	0.34	0.5	0.5	3.95
METACYC	PWY-6728	methylaspartate cycle	H16A_02634	malate dehydrogenase	24.15	24.46	24.16	-0.31	-0.01	0.3	-0.31	-0.01	0.64	0.82	0.33	0.74	0.72	3.95
METACYC	PWY-6728	methylaspartate cycle	H16B_01931	isocitrate dehydrogenase [NADP]	21.38	20.77	20.46	0.61	0.92	0.31	0.61	0.92	1.38	1.57	0.34	1.78	1.69	3.94
METACYC	PWY-7338	10-<i>trans</i>-heptadecenoyl-CoA degradation (reductase-dependent, yeast)	H16B_00200	Beta-ketoadipyl CoA thiolase	18.56	17.54	16.64	1.02	1.92	0.9	1.02	1.92	1.71	2.38	1.09	1.94	1.84	3.94
METACYC	PWY-7269	NAD/NADP-NADH/NADPH mitochondrial interconversion (yeast)	H16A_00232	NAD-dependent aldehyde dehydrogenase		19.62	19.25	-19.62	-19.25	0.37	-3.16	-2.67	-1.66	-1.32	0.42	-1.74	-1.6	3.94
METACYC	PWY0-321	phenylacetate degradation I (aerobic)	H16A_01526	Enoyl-CoA	24.03	25.84	25.91	-1.81	-1.88	-0.07	-1.81	-1.88	-0.57	-0.69	-0.14	-0.77	-0.69	3.94
METACYC	PWY0-321	phenylacetate degradation I (aerobic)	H16A_03307	putative enoyl-CoA hydratase	18.99	21.22	21	-2.23	-2.01	0.22	-2.23	-2.01	-0.91	-0.79	0.23	-1	-0.91	3.94
METACYC	PWY0-321	phenylacetate degradation I (aerobic)	H16A_03593	Enoyl-CoA hydratase	14.78	18.68	17.98	-3.9	-3.2	0.7	-3.9	-3.2	-2.26	-1.75	0.84	-2.1	-1.93	3.94
METACYC	PWY-1801	formaldehyde oxidation II (glutathione-dependent)	H16B_01195	alcohol dehydrogenase, class III	19.93	20.16	20.45	-0.23	-0.52	-0.29	-0.23	-0.52	0.7	0.41	-0.42	0.43	0.43	3.94
METACYC	PWY-7227	adenosine deoxyribonucleotides <i>de novo</i> biosynthesis	H16A_02368	nucleoside diphosphate kinase	21.81	21.9	21.72	-0.09	0.09	0.18	-0.09	0.09	0.81	0.9	0.18	1.05	1.01	3.93
METACYC	PWY-5642	2,4-dinitrotoluene degradation	H16A_00273	Methylmalonate-semialdehyde dehydrogenase	16.89	19.23	18.96	-2.34	-2.07	0.27	-2.34	-2.07	-1	-0.84	0.29	-1.04	-0.94	3.93
METACYC	PWY-5642	2,4-dinitrotoluene degradation	H16A_03664	Methylmalonate-semialdehyde dehydrogenase		16.37	16.68	-16.37	-16.68	-0.31	0.09	-0.1	0.96	0.75	-0.44	0.82	0.79	3.9
METACYC	PWY-5642	2,4-dinitrotoluene degradation	H16B_01191	Methylmalonate-semialdehyde dehydrogenase	18.73	19.74	19.67	-1.01	-0.94	0.07	-1.01	-0.94	0.07	0.07	0.04	0.06	0.08	3.89
METACYC	PWY-1861	formaldehyde assimilation II (RuMP Cycle)	PHG_00420	transketolase	19.16	21.13	20.87	-1.97	-1.71	0.26	-1.97	-1.71	-0.7	-0.55	0.28	-0.64	-0.57	3.89
METACYC	PWY-1861	formaldehyde assimilation II (RuMP Cycle)	H16A_00568	Fructose-bisphosphate aldolase	22.16	22.06	21.6	0.1	0.56	0.46	0.1	0.56	0.97	1.28	0.53	1.13	1.08	3.89
[truncated: 485 more rows]
