# Supplementary material for: Global changes in the proteome of Cupriavidus necator H16 during poly-(3-hydroxybutyrate) synthesis from various biodiesel by-product substrates
Source: AMB Express. 2016 May 17;6:36. doi: 10.1186/s13568-016-0206-z (PMC4870535; doi:10.1186/s13568-016-0206-z)
Supplement: Supplementary file 7 — 10.1186/s13568-016-0206-z Highly expressed proteins (up- or down-regulated) in C. necator H16 grown with REG-GB in comparison to REG-FFA and REG-80 at 24 h pi. [file 13568_2016_206_MOESM7_ESM.xlsx]

## Sheet: Sheet1
Table S5. Highly expressed proteins (up- or down-regulated) in C. necator H16 grown with REG-GB in comparison to REG-FFA and REG-80 at 24 h pi.
CLASS	Higher Order Variable (HOV)	Higher Order Variable (HOV)-description	Locus	Locus-description	H16F1	H16F2	H16R1	H16R2	Z0	Z1	R0	R1	Z0C	Z1C	Z0net	Z1net	R0net	R1net	P	Pnet	STAT0
COG	K	Transcription	PHG_00013	HypB1	17.41	18.1	22.15	22.16	-4.74	-4.06	-0.69	-0.01	-4.74	-4.06	-4.04	-3.66	-0.97	-0.1	-6.64	-4.46	2.81
COG	K	Transcription	PHG_00095	HypB2			20.73	21.13	-20.73	-21.13		-0.4	-1.32	-1.82	-1.83	-2.19		-0.68	-2.53	-2.26	2.81
COG	K	Transcription	H16A_00210	transcriptional regulator, TetR/AcrR-family			16.21	16.2	-16.21	-16.2		0.01	3.2	3.11	1.08	1.05		-0.07	1.47	1.31	2.81
COG	K	Transcription	H16A_00387	DNA-directed RNA polymerase sigma subunit (RpoN)	17.95	17.32	17.66	18.31	0.29	-0.99	0.63	-0.65	0.29	-0.99	-0.79	-1.64	0.74	-1.04	-1.22	-1.09	2.81
COG	K	Transcription	H16A_01493	transcriptional regulator, LysR-family	16.33	15.65			16.33	15.65	0.68		0.19	-0.46	-0.86	-1.3	0.81		-1.18	-1.05	2.81
COG	K	Transcription	H16A_02219	transcriptional regulator, LysR-family	16.66	16.1			16.66	16.1	0.56		0.52	-0.01	-0.65	-1	0.65		-0.89	-0.79	2.81
COG	K	Transcription	H16A_02307	transcription pausing factor L	21.05	20.56	20.34	20.22	0.71	0.34	0.49	0.12	0.71	0.34	-0.52	-0.77	0.56	0.09	-0.66	-0.59	2.81
COG	K	Transcription	H16A_02725	DNA-directed RNA polymerase sigma subunit (RpoD)	19.65	20.31	20.55	20.28	-0.9	0.03	-0.66	0.27	-0.9	0.03	-1.56	-0.97	-0.94	0.31	-1.37	-1.22	2.81
COG	K	Transcription	H16A_02835	predicted transcriptional regulator, consists	16.27	15.49			16.27	15.49	0.78		0.13	-0.62	-0.9	-1.4	0.94		-1.22	-1.09	2.81
COG	K	Transcription	H16A_03458	DNA-directed RNA polymerase alpha subunit	23.52	23.39	21	21.3	2.52	2.09	0.13	-0.3	2.52	2.09	0.65	0.38	0.09	-0.53	0.5	0.45	2.81
COG	K	Transcription	H16A_03496	DNA-directed RNA polymerase beta prime subunit	24.05	23.93	22.96	23.02	1.09	0.91	0.12	-0.06	1.09	0.91	-0.28	-0.39	0.08	-0.18	-0.39	-0.35	2.81
COG	K	Transcription	H16B_00167	transcriptional regulator, IclR-family	16.38	16.13			16.38	16.13	0.25		0.24	0.02	-0.83	-0.98	0.25		-1.17	-1.04	2.81
COG	K	Transcription	H16B_00621	response regulator, NarL-family			16.06	16.22	-16.06	-16.22		-0.16	3.35	3.09	1.18	1.04		-0.32	1.42	1.27	2.81
COG	E	Amino acid transport and metabolism	H16A_00246	5,10-Methylenetetrahydrofolate reductase	18.37	18.38	18.08	17.88	0.29	0.5	-0.01	0.2	0.29	0.5	-0.79	-0.66	-0.09	0.21	-0.92	-0.82	2.81
COG	E	Amino acid transport and metabolism	H16A_00320	nitrogen regulatory protein PII	22.18	22.13			22.18	22.13	0.05		6.04	6.02	2.92	2.97	-0.01		4.16	3.71	2.82
COG	E	Amino acid transport and metabolism	H16A_00427	threonine dehydratase	19.67	19.32	16.81	16.3	2.86	3.02	0.35	0.51	2.86	3.02	0.86	0.99	0.38	0.66	0.95	0.85	2.82
COG	E	Amino acid transport and metabolism	H16A_00561	Branched-chain amino acid aminotransferase	20.14	20.35	19.46	19.6	0.68	0.75	-0.21	-0.14	0.68	0.75	-0.54	-0.5	-0.35	-0.29	-0.52	-0.46	2.82
COG	E	Amino acid transport and metabolism	H16A_00794	prephenate dehydrogenase	18.07	17.96			18.07	17.96	0.11		1.93	1.85	0.26	0.22	0.06		0.31	0.28	2.82
COG	E	Amino acid transport and metabolism	H16A_01035	acetolactate synthase III (valine sensitive)	20.91	21.17	18.27	18.63	2.64	2.54	-0.26	-0.36	2.64	2.54	0.72	0.68	-0.42	-0.62	0.64	0.57	2.85
COG	E	Amino acid transport and metabolism	H16A_01036	acetolactate synthase III small subunit	20.85	21.43	17.38	17.92	3.47	3.51	-0.58	-0.54	3.47	3.51	1.26	1.32	-0.83	-0.88	1.26	1.12	2.9
COG	E	Amino acid transport and metabolism	H16A_01041	2-Isopropylmalate synthase	21.03	21	18.66	18.86	2.37	2.14	0.03	-0.2	2.37	2.14	0.55	0.41	-0.04	-0.38	0.51	0.46	2.9
COG	E	Amino acid transport and metabolism	H16A_01075	ABC-type transporter, periplasmic component:	23.87	23.89			23.87	23.89	-0.02		7.73	7.78	4.01	4.12	-0.1		5.7	5.09	2.9
COG	E	Amino acid transport and metabolism	H16A_01107	Zinc-carboxypeptidase			16.89	16.99	-16.89	-16.99		-0.1	2.52	2.32	0.65	0.53		-0.24	0.73	0.65	2.9
COG	E	Amino acid transport and metabolism	H16A_01356	NAD-specific glutamate dehydrogenase	19.1	19.95	20.47	20.46	-1.37	-0.51	-0.85	0.01	-1.37	-0.51	-1.86	-1.33	-1.18	-0.07	-1.73	-1.54	2.9
COG	E	Amino acid transport and metabolism	H16A_01474	ABC-type transporter, periplasmic component:	18.64	18.43			18.64	18.43	0.21		2.5	2.32	0.63	0.53	0.19		0.73	0.65	2.93
COG	E	Amino acid transport and metabolism	H16A_01505	D-amino-acid dehydrogenase	15.48	15.07			15.48	15.07	0.41		-0.66	-1.04	-1.41	-1.68	0.45		-1.98	-1.77	2.93
COG	E	Amino acid transport and metabolism	H16A_01903	cysteine synthase			15.56	15.2	-15.56	-15.2		0.36	3.85	4.11	1.5	1.71		0.44	2.07	1.85	2.93
COG	E	Amino acid transport and metabolism	H16A_01910	Glutaminase-asparaginase (amidohydrolase)	21.72	20.97	22.02	22.03	-0.3	-1.06	0.75	-0.01	-0.3	-1.06	-1.17	-1.69	0.9	-0.1	-1.63	-1.46	2.93
COG	E	Amino acid transport and metabolism	H16A_02065	Aminotransferase, class I and II	18.49	18.26	17.76	17.81	0.73	0.45	0.23	-0.05	0.73	0.45	-0.51	-0.7	0.22	-0.16	-0.74	-0.66	2.93
COG	E	Amino acid transport and metabolism	H16A_02100	ABC-type transporter, periplasmic component:	20.08	19.58	16.61	15.85	3.47	3.73	0.5	0.76	3.47	3.73	1.26	1.46	0.57	1.03	1.38	1.23	2.93
COG	E	Amino acid transport and metabolism	H16A_02122	Arylesterase protein	15.58	15.43			15.58	15.43	0.15		-0.56	-0.68	-1.34	-1.44	0.12		-1.91	-1.71	2.93
COG	E	Amino acid transport and metabolism	H16A_02265	threonine synthase	20.07	19.87	17.44	17.03	2.63	2.84	0.2	0.41	2.63	2.84	0.72	0.87	0.18	0.51	0.88	0.79	2.93
COG	E	Amino acid transport and metabolism	H16A_02266	homoserine dehydrogenase	21.53	21.7	18.36	18.79	3.17	2.91	-0.17	-0.43	3.17	2.91	1.06	0.92	-0.3	-0.72	1.04	0.93	2.93
COG	E	Amino acid transport and metabolism	H16A_02454	carbamoylphosphate synthase small subunit	20.7	20.38	17.2	17.49	3.5	2.89	0.32	-0.29	3.5	2.89	1.28	0.91	0.34	-0.51	1.28	1.14	2.93
COG	E	Amino acid transport and metabolism	H16A_02619	3-Isopropylmalate dehydrogenase	19.79	19.77	18.88	18.63	0.91	1.14	0.02	0.25	0.91	1.14	-0.39	-0.24	-0.05	0.28	-0.32	-0.29	2.93
COG	E	Amino acid transport and metabolism	H16A_02949	ABC-type transporter, periplasmic component:	19.03	19.83	16.14	15.45	2.89	4.38	-0.8	0.69	2.89	4.38	0.88	1.89	-1.12	0.93	1.4	1.25	2.93
COG	E	Amino acid transport and metabolism	H16A_03026	ABC-type transporter, ATPase component: HAAT	16.84	16.22			16.84	16.22	0.62		0.7	0.11	-0.53	-0.92	0.73		-0.72	-0.64	2.93
COG	E	Amino acid transport and metabolism	H16A_03030	ABC-type transporter, periplasmic component:	24.37	24.44	19.26	18.85	5.11	5.59	-0.07	0.41	5.11	5.59	2.32	2.68	-0.17	0.51	3.29	2.94	2.93
COG	E	Amino acid transport and metabolism	H16A_03310	ABC-type transporter, periplasmic component:	19.99	20.09	16.72	17.08	3.27	3.01	-0.1	-0.36	3.27	3.01	1.13	0.99	-0.21	-0.62	1.19	1.06	2.93
COG	E	Amino acid transport and metabolism	H16A_03321	anthranilate phosphoribosyltransferase	17.91	17.78			17.91	17.78	0.13		1.77	1.67	0.16	0.11	0.09		0.15	0.13	2.93
COG	E	Amino acid transport and metabolism	H16A_03409	Phosphoribosyl-AMP cyclohydrolase	16.22	16.37			16.22	16.37	-0.15		0.08	0.26	-0.93	-0.82	-0.27		-1.11	-0.99	2.93
COG	E	Amino acid transport and metabolism	H16A_03414	Imidazoleglycerol-phosphate dehydratase	19.19	19.36	17.03	17.1	2.16	2.26	-0.17	-0.07	2.16	2.26	0.41	0.49	-0.3	-0.19	0.47	0.42	2.93
COG	E	Amino acid transport and metabolism	H16A_03430	glutamate synthase [NADPH] small chain	20.17	20.46	17.72	17.92	2.45	2.54	-0.29	-0.2	2.45	2.54	0.6	0.68	-0.45	-0.38	0.63	0.56	2.93
COG	E	Amino acid transport and metabolism	H16A_03660	ABC-type transporter, periplasmic component	18.9	18.46	19.89	19.56	-0.99	-1.1	0.44	0.33	-0.99	-1.1	-1.62	-1.72	0.49	0.4	-2.07	-1.85	2.93
COG	E	Amino acid transport and metabolism	H16B_00295	selenophosphate synthase	18.92	19.06	18.28	18.08	0.64	0.98	-0.14	0.2	0.64	0.98	-0.57	-0.35	-0.26	0.21	-0.51	-0.46	2.93
COG	E	Amino acid transport and metabolism	H16B_00313	acetolactate synthase large subunit (TPP	16.04	15.44			16.04	15.44	0.6		-0.1	-0.67	-1.05	-1.43	0.7		-1.45	-1.29	2.93
COG	E	Amino acid transport and metabolism	H16B_01207	Gluconate Transporter			16.21	15.67	-16.21	-15.67		0.54	3.2	3.64	1.08	1.4		0.71	1.43	1.28	2.93
COG	E	Amino acid transport and metabolism	H16B_01581	methionine synthase II, cobalamin-independent	23.04	22.83	22.1	22.17	0.94	0.66	0.21	-0.07	0.94	0.66	-0.37	-0.56	0.19	-0.19	-0.54	-0.48	2.93
COG	E	Amino acid transport and metabolism	H16B_01634	ABC-type transporter, periplasmic component:	18.14	18.03			18.14	18.03	0.11		2	1.92	0.31	0.27	0.06		0.38	0.34	2.93
COG	E	Amino acid transport and metabolism	H16B_02423	periplasmic solute binding protein			20.3	20.52	-20.3	-20.52		-0.22	-0.89	-1.21	-1.55	-1.79		-0.41	-2.18	-1.95	2.93
COG	N	Cell motility	H16A_00550	Type IV pilus structural subunit PilA			19.04	19.05	-19.04	-19.05		-0.01	0.37	0.26	-0.74	-0.82		-0.1	-1.06	-0.95	2.93
COG	N	Cell motility	H16A_00740	Type IV pilus protein histidine kinase/response			15.95	16.22	-15.95	-16.22		-0.27	3.46	3.09	1.25	1.04		-0.49	1.4	1.25	2.93
COG	N	Cell motility	H16A_02617	tfp pilus assembly protein FimV	20.89	21.23	20.62	20.93	0.27	0.3	-0.34	-0.31	0.27	0.3	-0.81	-0.8	-0.52	-0.54	-0.79	-0.71	2.93
COG	N	Cell motility	H16A_03104	Type IV pilus twitching motility protein PilT	17.51	18.49	19.19	18.75	-1.68	-0.26	-0.98	0.44	-1.68	-0.26	-2.06	-1.16	-1.35	0.56	-1.68	-1.5	2.93
COG	N	Cell motility	H16A_03543	general secretion pathway protein D	19.27	19.54	16.17	15.7	3.1	3.84	-0.27	0.47	3.1	3.84	1.02	1.53	-0.43	0.6	1.49	1.33	2.93
COG	N	Cell motility	H16B_01933	Methyl-accepting chemotaxis protein			16.21	15.25	-16.21	-15.25		0.96	3.2	4.06	1.08	1.68		1.32	1.38	1.23	2.93
COG	M	Cell wall/membrane/envelope biogenesis	H16A_00114	rod shape-determining protein MreC	17.24	17.06			17.24	17.06	0.18		1.1	0.95	-0.27	-0.37	0.16		-0.38	-0.34	2.94
COG	M	Cell wall/membrane/envelope biogenesis	H16A_00251	predicted nucleoside-diphosphate-sugar epimerase	16.3	16.17	16.69	17.17	-0.39	-1	0.13	-0.48	-0.39	-1	-1.23	-1.65	0.09	-0.79	-1.68	-1.5	2.94
COG	M	Cell wall/membrane/envelope biogenesis	H16A_00262	UDP-N-acetylglucosamine	19.42	19.2	16.56	16.33	2.86	2.87	0.22	0.23	2.86	2.87	0.86	0.89	0.21	0.25	1.08	0.96	2.94
COG	M	Cell wall/membrane/envelope biogenesis	H16A_00263	Glutamine-fructose-6-phosphate transaminase	21.09	21.19	19.16	18.95	1.93	2.24	-0.1	0.21	1.93	2.24	0.26	0.48	-0.21	0.22	0.4	0.36	2.94
COG	M	Cell wall/membrane/envelope biogenesis	H16A_00302	D-Alanyl-D-alanine carboxypeptidase	20.97	20.75	17.73	18.29	3.24	2.46	0.22	-0.56	3.24	2.46	1.11	0.62	0.21	-0.91	0.83	0.74	2.94
COG	M	Cell wall/membrane/envelope biogenesis	H16A_00775	cyanophycin synthetase	18.56	18.25	15.8	15.82	2.76	2.43	0.31	-0.02	2.76	2.43	0.8	0.61	0.32	-0.12	0.85	0.76	2.94
COG	M	Cell wall/membrane/envelope biogenesis	H16A_00788	outer membrane protein or related	26.08	26.05	23.63	23.43	2.45	2.62	0.03	0.2	2.45	2.62	0.6	0.73	-0.04	0.21	0.84	0.75	2.94
COG	M	Cell wall/membrane/envelope biogenesis	H16A_00941	ABC-type transporter, periplasmic component:	15.53	15.67			15.53	15.67	-0.14		-0.61	-0.44	-1.37	-1.28	-0.26		-1.75	-1.56	2.94
COG	M	Cell wall/membrane/envelope biogenesis	H16A_01205	uncharacterized lipoprotein	22.19	22.37	20.06	20.12	2.13	2.25	-0.18	-0.06	2.13	2.25	0.39	0.49	-0.31	-0.18	0.46	0.41	2.94
COG	M	Cell wall/membrane/envelope biogenesis	H16A_01425	dTDP-glucose 4-6-dehydratase	22.37	22.15	15.05	15.44	7.32	6.71	0.22	-0.39	7.32	6.71	3.74	3.42	0.21	-0.66	4.74	4.23	2.94
COG	M	Cell wall/membrane/envelope biogenesis	H16A_01467	Cation/multidrug efflux system, mebrane-fusion	19.54	19.63			19.54	19.63	-0.09		3.4	3.52	1.21	1.32	-0.19		1.7	1.52	2.94
COG	M	Cell wall/membrane/envelope biogenesis	H16A_02047	outer membrane protein, surface antigen OMA87	21.36	21.32	18.87	19.09	2.49	2.23	0.04	-0.22	2.49	2.23	0.63	0.47	-0.03	-0.41	0.59	0.53	2.94
COG	M	Cell wall/membrane/envelope biogenesis	H16A_02905	Mannose-1-phosphate guanylyltransferase	20.53	20.3	17.7	17.39	2.83	2.91	0.23	0.31	2.83	2.91	0.85	0.92	0.22	0.37	1.05	0.94	2.94
COG	M	Cell wall/membrane/envelope biogenesis	H16A_02956	outer membrane protein	15.94	15.59			15.94	15.59	0.35		-0.2	-0.52	-1.11	-1.34	0.38		-1.56	-1.39	2.94
COG	M	Cell wall/membrane/envelope biogenesis	H16A_03266	UDP-3-O-Acyl-N-acetylglucosamine deacetylase	17.74	17.81	14.83	15.09	2.91	2.72	-0.07	-0.26	2.91	2.72	0.9	0.8	-0.17	-0.47	0.97	0.87	2.94
COG	M	Cell wall/membrane/envelope biogenesis	H16A_03275	UDP-N-acetylmuramoylalanine-D-glutamate ligase	19.09	18.73	18.66	18.4	0.43	0.33	0.36	0.26	0.43	0.33	-0.7	-0.78	0.39	0.29	-0.82	-0.73	2.94
COG	M	Cell wall/membrane/envelope biogenesis	H16A_03281	hypothetical protein	19.1	19.02	18.08	18.14	1.02	0.88	0.08	-0.06	1.02	0.88	-0.32	-0.41	0.03	-0.18	-0.43	-0.38	2.94
COG	M	Cell wall/membrane/envelope biogenesis	H16A_03441	periplasmic multimodular	19.26	18.55	15.69	15.7	3.57	2.85	0.71	-0.01	3.57	2.85	1.32	0.88	0.84	-0.1	1.19	1.06	2.94
COG	M	Cell wall/membrane/envelope biogenesis	H16A_03729	acriflavin resistance protein A	22.36	22.18	15.06	16.57	7.3	5.61	0.18	-1.51	7.3	5.61	3.73	2.7	0.16	-2.31	3.52	3.14	2.94
COG	M	Cell wall/membrane/envelope biogenesis	H16A_03731	outer membrane efflux protein	22.35	21.96	17.81	17.51	4.54	4.45	0.39	0.3	4.54	4.45	1.95	1.93	0.43	0.35	2.48	2.21	2.95
COG	M	Cell wall/membrane/envelope biogenesis	H16B_00581	Cation/multidrug efflux system outer membrane	21.19	21.15	17.33	16.3	3.86	4.85	0.04	1.03	3.86	4.85	1.51	2.2	-0.03	1.43	2	1.79	2.96
COG	M	Cell wall/membrane/envelope biogenesis	H16B_00582	Cation/multidrug efflux system, mebrane-fusion	23	22.46	19.6	19.49	3.4	2.97	0.54	0.11	3.4	2.97	1.21	0.96	0.62	0.07	1.25	1.12	2.96
COG	M	Cell wall/membrane/envelope biogenesis	H16B_01406	predicted nucleoside-diphosphate-sugar epimerase	18.06	17.53	18.29	18.06	-0.23	-0.53	0.53	0.23	-0.23	-0.53	-1.13	-1.34	0.61	0.25	-1.44	-1.29	2.96
COG	S	Function unknown	PHG_00175	hypothetical protein	15.3	15.5			15.3	15.5	-0.2		-0.84	-0.61	-1.52	-1.39	-0.34		-1.9	-1.7	2.96
COG	S	Function unknown	H16A_00226	Polyphosphate:AMP phosphotransferase (EC	18.57	18.52	19.07	18.52	-0.5	0	0.05	0.55	-0.5	0	-1.3	-0.99	-0.01	0.72	-1.3	-1.16	2.96
COG	S	Function unknown	H16A_00389	OstA-like protein	18.8	19.08			18.8	19.08	-0.28		2.66	2.97	0.74	0.96	-0.44		1.01	0.9	2.96
COG	S	Function unknown	H16A_00407	hypothetical membrane associated protein	17.75	18.52	18.44	18.94	-0.69	-0.42	-0.77	-0.5	-0.69	-0.42	-1.43	-1.27	-1.08	-0.82	-1.28	-1.14	2.96
COG	S	Function unknown	H16A_00434	carbon monoxide dehydrogenase homolog, subunit G			17.09	16.99	-17.09	-16.99		0.1	2.32	2.32	0.52	0.53		0.06	0.71	0.63	2.96
COG	S	Function unknown	H16A_00485	iron sulfur cluster assembly protein			16.76	16.36	-16.76	-16.36		0.4	2.65	2.95	0.73	0.95		0.5	0.96	0.86	2.96
COG	S	Function unknown	H16A_00681	hypothetical protein	16.84	17.11			16.84	17.11	-0.27		0.7	1	-0.53	-0.34	-0.43		-0.43	-0.38	2.97
COG	S	Function unknown	H16A_00912	hypothetical protein	19.79	19.59	18.77	18.83	1.02	0.76	0.2	-0.06	1.02	0.76	-0.32	-0.49	0.18	-0.18	-0.47	-0.42	2.97
COG	S	Function unknown	H16A_01180	hypothetical protein	20.02	19.57	14.99	15.5	5.03	4.07	0.45	-0.51	5.03	4.07	2.26	1.68	0.51	-0.84	2.35	2.1	2.97
COG	S	Function unknown	H16A_01579	hypothetical membrane spanning protein			19.51	19.31	-19.51	-19.31		0.2	-0.1	0	-1.05	-0.99		0.21	-1.34	-1.2	2.97
COG	S	Function unknown	H16A_01800	hypothetical protein			17.11	16.88	-17.11	-16.88		0.23	2.3	2.43	0.5	0.61		0.25	0.67	0.6	2.97
COG	S	Function unknown	H16A_02727	hypothetical protein			16.5	16.49	-16.5	-16.49		0.01	2.91	2.82	0.9	0.86		-0.07	1.21	1.08	2.97
COG	S	Function unknown	H16A_02772	probable extra-cytoplasmic solute receptor	18.86	19.42			18.86	19.42	-0.56		2.72	3.31	0.77	1.18	-0.81		1.03	0.92	2.97
COG	S	Function unknown	H16A_02820	hypothetical protein	22.13	22.26	22.32	21.81	-0.19	0.45	-0.13	0.51	-0.19	0.45	-1.1	-0.7	-0.25	0.66	-0.97	-0.87	2.97
COG	S	Function unknown	H16A_02958	condensin subunit ScpA	16.8	16.62			16.8	16.62	0.18		0.66	0.51	-0.55	-0.66	0.16		-0.78	-0.7	2.97
COG	S	Function unknown	H16A_02977	predicted periplasmic or secreted protein	20.47	20.64	18.33	18.15	2.14	2.49	-0.17	0.18	2.14	2.49	0.4	0.64	-0.3	0.18	0.59	0.53	2.97
COG	S	Function unknown	H16A_03181	hypothetical protein	20.5	20.81			20.5	20.81	-0.31		4.36	4.7	1.83	2.1	-0.48		2.56	2.29	2.97
COG	S	Function unknown	H16A_03448	hypothetical protein	21.57	21.6	20.75	20.74	0.82	0.86	-0.03	0.01	0.82	0.86	-0.45	-0.43	-0.12	-0.07	-0.56	-0.5	2.97
COG	S	Function unknown	H16A_03718	probable extra-cytoplasmic solute	23.32	22.85	24.39	24.25	-1.07	-1.4	0.47	0.14	-1.07	-1.4	-1.67	-1.91	0.53	0.12	-2.28	-2.04	2.97
COG	S	Function unknown	H16B_00053	probable extra-cytoplasmic solute receptor	20.15	20.78	17.66	17.65	2.49	3.13	-0.63	0.01	2.49	3.13	0.63	1.07	-0.9	-0.07	0.82	0.73	2.97
COG	S	Function unknown	H16B_00192	hypothetical protein	15.99	16.5			15.99	16.5	-0.51		-0.15	0.39	-1.08	-0.74	-0.74		-0.96	-0.86	2.97
COG	S	Function unknown	H16B_00766	probable extra-cytoplasmic solute receptor	22.24	21.95	18.66	18.53	3.58	3.42	0.29	0.13	3.58	3.42	1.33	1.26	0.3	0.1	1.68	1.5	2.97
COG	S	Function unknown	H16B_01095	hypothetical protein	15.95	16.51			15.95	16.51	-0.56		-0.19	0.4	-1.1	-0.73	-0.81		-0.94	-0.84	2.98
COG	S	Function unknown	H16B_01582	hypothetical protein	20.1	20.2	19.97	19.54	0.13	0.66	-0.1	0.43	0.13	0.66	-0.9	-0.56	-0.21	0.54	-0.79	-0.71	2.98
COG	S	Function unknown	H16B_01645	hypothetical protein			16.14	16.57	-16.14	-16.57		-0.43	3.27	2.74	1.13	0.81		-0.72	1.05	0.94	2.98
COG	S	Function unknown	H16B_02204	hypothetical protein	20.52	20.15	16.34	16.55	4.18	3.6	0.37	-0.21	4.18	3.6	1.72	1.38	0.4	-0.4	1.94	1.73	2.98
COG	S	Function unknown	H16B_02415	hypothetical protein			19.42	19.03	-19.42	-19.03		0.39	-0.01	0.28	-0.99	-0.81		0.49	-1.05	-0.94	3
COG	S	Function unknown	H16B_02417	hypothetical protein			18.98	18.95	-18.98	-18.95		0.03	0.43	0.36	-0.7	-0.76		-0.04	-1.01	-0.9	3.03
COG	S	Function unknown	H16B_02418	hypothetical protein			18.85	19.14	-18.85	-19.14		-0.29	0.56	0.17	-0.62	-0.88		-0.51	-0.84	-0.75	3.04
COG	S	Function unknown	H16B_02427	hypothetical protein			16.48	16.11	-16.48	-16.11		0.37	2.93	3.2	0.91	1.11		0.46	1.22	1.09	3.04
COG	S	Function unknown	H16B_02430	hypothetical protein			16.55	16.31	-16.55	-16.31		0.24	2.86	3	0.86	0.98		0.26	1.18	1.05	3.04
COG	S	Function unknown	H16B_02432	hypothetical protein			21.84	22.31	-21.84	-22.31		-0.47	-2.43	-3	-2.55	-2.97		-0.78	-3.55	-3.17	3.05
COG	S	Function unknown	H16B_02433	hypothetical protein			24.2	24.51	-24.2	-24.51		-0.31	-4.79	-5.2	-4.07	-4.41		-0.54	-5.75	-5.13	3.05
COG	S	Function unknown	H16B_02434	hypothetical protein			22.31	22.64	-22.31	-22.64		-0.33	-2.9	-3.33	-2.85	-3.18		-0.57	-4	-3.57	3.06
COG	J	Translation, ribosomal structure and biogenesis	PHG_00018	HypX			18.49	18.78	-18.49	-18.78		-0.29	0.92	0.53	-0.39	-0.64		-0.51	-0.51	-0.46	3.06
COG	J	Translation, ribosomal structure and biogenesis	H16A_00111	Glutamyl/Aspartyl-tRNA(Gln/Asp) amidotransferase	19.9	20.39	17.45	17.44	2.45	2.95	-0.49	0.01	2.45	2.95	0.6	0.95	-0.71	-0.07	0.79	0.71	3.06
COG	J	Translation, ribosomal structure and biogenesis	H16A_00482	LSU ribosomal protein L13	21.61	21.76	21.17	20.96	0.44	0.8	-0.15	0.21	0.44	0.8	-0.7	-0.47	-0.27	0.22	-0.68	-0.61	3.06
COG	J	Translation, ribosomal structure and biogenesis	H16A_00521	Glycyl-tRNA synthetase beta subunit	20.89	20.69	17.55	17.81	3.34	2.88	0.2	-0.26	3.34	2.88	1.17	0.9	0.18	-0.47	1.24	1.11	3.06
COG	J	Translation, ribosomal structure and biogenesis	H16A_01167	Lysyl-tRNA synthetase (class II)	20.55	20.42	17.37	17.87	3.18	2.55	0.13	-0.5	3.18	2.55	1.07	0.68	0.09	-0.82	0.88	0.79	3.09
COG	J	Translation, ribosomal structure and biogenesis	H16A_01344	Phenylalanyl-tRNA synthetase beta chain	20.47	20.48	19.38	19.24	1.09	1.24	-0.01	0.14	1.09	1.24	-0.28	-0.18	-0.09	0.12	-0.26	-0.23	3.09
COG	J	Translation, ribosomal structure and biogenesis	H16A_01910	Glutaminase-asparaginase (amidohydrolase)	21.72	20.97	22.02	22.03	-0.3	-1.06	0.75	-0.01	-0.3	-1.06	-1.17	-1.69	0.9	-0.1	-1.63	-1.46	3.11
COG	J	Translation, ribosomal structure and biogenesis	H16A_02040	23S rRNA methyltransferase	15.67	15.18			15.67	15.18	0.49		-0.47	-0.93	-1.28	-1.61	0.56		-1.79	-1.6	3.11
COG	J	Translation, ribosomal structure and biogenesis	H16A_02055	SSU ribosomal protein S2	22.84	23.13	22.26	22.23	0.58	0.9	-0.29	0.03	0.58	0.9	-0.61	-0.4	-0.45	-0.04	-0.52	-0.46	3.11
COG	J	Translation, ribosomal structure and biogenesis	H16A_02279	SSU ribosomal protein S6	20.78	20.56	20.3	20.22	0.48	0.34	0.22	0.08	0.48	0.34	-0.67	-0.77	0.21	0.03	-0.92	-0.82	3.12
COG	J	Translation, ribosomal structure and biogenesis	H16A_02363	Histidyl-tRNA synthetase	20.67	20.02	17.32	17.28	3.35	2.74	0.65	0.04	3.35	2.74	1.18	0.81	0.77	-0.03	1.07	0.96	3.13
COG	J	Translation, ribosomal structure and biogenesis	H16A_03034	LSU ribosomal protein L28	20.94	20.56	20.64	20.73	0.3	-0.17	0.38	-0.09	0.3	-0.17	-0.79	-1.11	0.42	-0.22	-1.14	-1.02	3.13
COG	J	Translation, ribosomal structure and biogenesis	H16A_03246	Prolyl-tRNA synthetase	22.21	21.99	19.76	19.79	2.45	2.2	0.22	-0.03	2.45	2.2	0.6	0.45	0.21	-0.13	0.63	0.56	3.13
COG	J	Translation, ribosomal structure and biogenesis	H16A_03461	SSU ribosomal protein S13	20.55	21.1	20.63	20.48	-0.08	0.62	-0.55	0.15	-0.08	0.62	-1.03	-0.59	-0.79	0.13	-0.81	-0.72	3.13
COG	J	Translation, ribosomal structure and biogenesis	H16A_03466	LSU ribosomal protein L30	21.8	21.71	19.45	19.37	2.35	2.34	0.09	0.08	2.35	2.34	0.54	0.55	0.04	0.03	0.75	0.67	3.13
COG	J	Translation, ribosomal structure and biogenesis	H16A_03477	LSU ribosomal protein L16	21.84	22.01	21.17	21.06	0.67	0.95	-0.17	0.11	0.67	0.95	-0.55	-0.37	-0.3	0.07	-0.52	-0.46	3.13
COG	J	Translation, ribosomal structure and biogenesis	H16A_03481	LSU ribosomal protein L2	22.97	22.77	21.82	21.71	1.15	1.06	0.2	0.11	1.15	1.06	-0.24	-0.3	0.18	0.07	-0.29	-0.26	3.13
COG	J	Translation, ribosomal structure and biogenesis	H16A_03491	translation elongation factor EF-1alpha	26.46	26.09	25.51	25.36	0.95	0.73	0.37	0.15	0.95	0.73	-0.37	-0.51	0.4	0.13	-0.43	-0.38	3.13
COG	J	Translation, ribosomal structure and biogenesis	H16A_03493	SSU ribosomal protein S7	22.35	22.31	21.59	21.34	0.76	0.97	0.04	0.25	0.76	0.97	-0.49	-0.36	-0.03	0.28	-0.48	-0.43	3.13
COG	D	Cell cycle control, cell division, chromosome partitioning	PHG_00374	putative partitioning protein	17.26	17.18			17.26	17.18	0.08		1.12	1.07	-0.26	-0.29	0.03		-0.38	-0.34	3.15
COG	D	Cell cycle control, cell division, chromosome partitioning	H16A_00113	rod shape-determining protein MreB	21.6	21.59	19.53	19.59	2.07	2	0.01	-0.06	2.07	2	0.35	0.32	-0.06	-0.18	0.39	0.35	3.15
COG	D	Cell cycle control, cell division, chromosome partitioning	H16B_00960	Predicted ATPase, nucleotide-binding protein Mrp	18.88	19.15	16.64	16.59	2.24	2.56	-0.27	0.05	2.24	2.56	0.46	0.69	-0.43	-0.01	0.63	0.56	3.15
COG	I	Lipid transport and metabolism	PHG_00018	HypX			18.49	18.78	-18.49	-18.78		-0.29	0.92	0.53	-0.39	-0.64		-0.51	-0.51	-0.46	3.16
COG	I	Lipid transport and metabolism	H16A_00170	Acetyl-CoA acetyltransferase	21.59	21.35	20.94	21.23	0.65	0.12	0.24	-0.29	0.65	0.12	-0.56	-0.91	0.23	-0.51	-0.81	-0.72	3.16
COG	I	Lipid transport and metabolism	H16A_00184	biotin carboxylase	19.83	19.5	19.89	19.92	-0.06	-0.42	0.33	-0.03	-0.06	-0.42	-1.02	-1.27	0.35	-0.13	-1.45	-1.29	3.16
COG	I	Lipid transport and metabolism	H16A_00234	Acyl-CoA dehydrogenase, short-chain specific	16.86	17.58	18.27	17.89	-1.41	-0.31	-0.72	0.38	-1.41	-0.31	-1.89	-1.2	-1.01	0.47	-1.72	-1.54	3.16
COG	I	Lipid transport and metabolism	H16A_00460	Acyl-CoA dehydrogenase	24.43	24.58	16.85	16.77	7.58	7.81	-0.15	0.08	7.58	7.81	3.91	4.14	-0.27	0.03	5.57	4.97	3.16
COG	I	Lipid transport and metabolism	H16A_00461	two domain protein: 3-hydroxyacyl-CoA	25.24	24.79	18.13	17.61	7.11	7.18	0.45	0.52	7.11	7.18	3.61	3.73	0.51	0.68	4.79	4.28	3.16
COG	I	Lipid transport and metabolism	H16A_00462	Acetyl-CoA C-acyltransferase	24.82	25.19	18.2	16.44	6.62	8.75	-0.37	1.76	6.62	8.75	3.29	4.76	-0.56	2.5	4.58	4.09	3.16
COG	I	Lipid transport and metabolism	H16A_00464	Enoyl-CoA hydratase/carnithine racemase	21.69	20.8			21.69	20.8	0.89		5.55	4.69	2.6	2.09	1.08		2.83	2.53	3.16
COG	I	Lipid transport and metabolism	H16A_00816	Acyl-CoA dehydrogenase	22.14	21.94	20.3	20.22	1.84	1.72	0.2	0.08	1.84	1.72	0.21	0.14	0.18	0.03	0.17	0.15	3.16
COG	I	Lipid transport and metabolism	H16A_01068	Acyl-CoA dehydrogenase	23.8	23.83	20.89	20.64	2.91	3.19	-0.03	0.25	2.91	3.19	0.9	1.11	-0.12	0.28	1.29	1.15	3.16
COG	I	Lipid transport and metabolism	H16A_01331	Succinyl-CoA:3-ketoacid-coenzyme A transferase	21.16	20.67	18.64	18.41	2.52	2.26	0.49	0.23	2.52	2.26	0.65	0.49	0.56	0.25	0.53	0.47	3.17
COG	I	Lipid transport and metabolism	H16A_01438	Acetyl-CoA acetyltransferase	24.22	24.19	23.01	22.86	1.21	1.33	0.03	0.15	1.21	1.33	-0.2	-0.12	-0.04	0.13	-0.17	-0.15	3.17
COG	I	Lipid transport and metabolism	H16A_01445	Acetyl-CoA acetyltransferase	23.26	23.33	21	20.69	2.26	2.64	-0.07	0.31	2.26	2.64	0.48	0.74	-0.17	0.37	0.69	0.62	3.17
COG	I	Lipid transport and metabolism	H16A_01526	Enoyl-CoA	25.84	25.91	23.27	23.36	2.57	2.55	-0.07	-0.09	2.57	2.55	0.68	0.68	-0.17	-0.22	0.83	0.74	3.18
COG	I	Lipid transport and metabolism	H16A_01528	Acetyl-CoA acetyltransferase	24.32	24.48	21.52	21.44	2.8	3.04	-0.16	0.08	2.8	3.04	0.83	1.01	-0.29	0.03	1.17	1.04	3.18
COG	I	Lipid transport and metabolism	H16A_01530	Acyl-CoA dehydrogenase	21.28	21.16	17.48	16.93	3.8	4.23	0.12	0.55	3.8	4.23	1.47	1.79	0.08	0.72	1.98	1.77	3.18
COG	I	Lipid transport and metabolism	H16A_01531	short chain dehydrogenase	21.77	21.73	19.23	18.85	2.54	2.88	0.04	0.38	2.54	2.88	0.66	0.9	-0.03	0.47	0.89	0.79	3.18
COG	I	Lipid transport and metabolism	H16A_02119	Acyl-CoA-binding protein	22.69	22.25			22.69	22.25	0.44		6.55	6.14	3.25	3.05	0.49		4.23	3.78	3.18
COG	I	Lipid transport and metabolism	H16A_02566	acyl carrier protein	21.17	21.93	21.99	21.63	-0.82	0.3	-0.76	0.36	-0.82	0.3	-1.51	-0.8	-1.06	0.44	-1.17	-1.04	3.18
COG	I	Lipid transport and metabolism	H16A_02611	Acetyl-CoA carboxylase carboxyltransferase	18.82	18.71	18.14	17.76	0.68	0.95	0.11	0.38	0.68	0.95	-0.54	-0.37	0.06	0.47	-0.43	-0.38	3.18
COG	I	Lipid transport and metabolism	H16A_02818	Glutaryl-CoA dehydrogenase	17.96	18.78	19.28	19.11	-1.32	-0.33	-0.82	0.17	-1.32	-0.33	-1.83	-1.21	-1.14	0.16	-1.65	-1.47	3.18
COG	I	Lipid transport and metabolism	H16A_02946	Acetyl-CoA carboxylase (Biotin carboxylase and	19.54	19.81	16.69	16.34	2.85	3.47	-0.27	0.35	2.85	3.47	0.86	1.29	-0.43	0.43	1.26	1.12	3.18
COG	I	Lipid transport and metabolism	H16A_02978	Acyl-CoA synthetase	20.94	21.08	17.24	16.38	3.7	4.7	-0.14	0.86	3.7	4.7	1.41	2.1	-0.26	1.18	1.96	1.75	3.18
COG	I	Lipid transport and metabolism	H16A_03288	Long-chain-fatty-acid-CoA ligase	22.12	22.14	18.08	18.91	4.04	3.23	-0.02	-0.83	4.04	3.23	1.63	1.13	-0.1	-1.31	1.37	1.22	3.18
COG	I	Lipid transport and metabolism	H16A_03290	biotin carboxylase	19.94	19.64	16.1	16.32	3.84	3.32	0.3	-0.22	3.84	3.32	1.5	1.19	0.31	-0.41	1.67	1.49	3.18
COG	I	Lipid transport and metabolism	H16A_03600	2-Hydroxy-3-oxopropionate reductase			17.36	17.36	-17.36	-17.36		0	2.05	1.95	0.34	0.29		-0.09	0.4	0.36	3.18
COG	I	Lipid transport and metabolism	H16B_00174	Acyl-CoA synthetase (AMP-forming)/AMP-acid	17.21	17.02	17.78	17.68	-0.57	-0.66	0.19	0.1	-0.57	-0.66	-1.35	-1.43	0.17	0.06	-1.88	-1.68	3.18
COG	I	Lipid transport and metabolism	H16B_00834	Acetate-CoA ligase	20.81	20.48	20.33	20.11	0.48	0.37	0.33	0.22	0.48	0.37	-0.67	-0.75	0.35	0.24	-0.81	-0.72	3.18
COG	I	Lipid transport and metabolism	H16B_01240	dehydrogenase with different specificities	23.46	23.44	19.71	19.65	3.75	3.79	0.02	0.06	3.75	3.79	1.44	1.5	-0.05	0	2.06	1.84	3.18
COG	I	Lipid transport and metabolism	H16B_01629	Enoyl-[acyl-carrier-protein]	19.34	18.59			19.34	18.59	0.75		3.2	2.48	1.08	0.64	0.9		0.83	0.74	3.18
COG	V	Defense mechanisms	H16A_01468	Cation/multidrug efflux pump	16.93	16.75			16.93	16.75	0.18		0.79	0.64	-0.47	-0.57	0.16		-0.66	-0.59	3.18
COG	V	Defense mechanisms	H16A_02603	ABC-type transporter, permease component: LOSE	15.13	14.33			15.13	14.33	0.8		-1.01	-1.78	-1.63	-2.16	0.96		-2.25	-2.01	3.18
COG	V	Defense mechanisms	H16A_03716	Cation/multidrug efflux pump	16.62	16.15			16.62	16.15	0.47		0.48	0.04	-0.67	-0.97	0.53		-0.93	-0.83	3.18
COG	V	Defense mechanisms	H16A_03730	Cation/multidrug efflux pump	21.69	21.77	15.46	17.04	6.23	4.73	-0.08	-1.58	6.23	4.73	3.04	2.12	-0.18	-2.41	2.57	2.29	3.18
COG	U	Intracellular trafficking, secretion, and vesicular transport	H16A_00550	Type IV pilus structural subunit PilA			19.04	19.05	-19.04	-19.05		-0.01	0.37	0.26	-0.74	-0.82		-0.1	-1.06	-0.95	3.19
COG	U	Intracellular trafficking, secretion, and vesicular transport	H16A_00982	flp pilus assembly protein secretin CpaC	23.41	23.68	21.04	21.09	2.37	2.59	-0.27	-0.05	2.37	2.59	0.55	0.71	-0.43	-0.16	0.68	0.61	3.19
COG	U	Intracellular trafficking, secretion, and vesicular transport	H16A_02533	biopolymer transport protein	16.43	15.68			16.43	15.68	0.75		0.29	-0.43	-0.79	-1.28	0.9		-1.08	-0.96	3.19
COG	U	Intracellular trafficking, secretion, and vesicular transport	H16A_02617	tfp pilus assembly protein FimV	20.89	21.23	20.62	20.93	0.27	0.3	-0.34	-0.31	0.27	0.3	-0.81	-0.8	-0.52	-0.54	-0.79	-0.71	3.19
COG	U	Intracellular trafficking, secretion, and vesicular transport	H16A_03104	Type IV pilus twitching motility protein PilT	17.51	18.49	19.19	18.75	-1.68	-0.26	-0.98	0.44	-1.68	-0.26	-2.06	-1.16	-1.35	0.56	-1.68	-1.5	3.19
COG	U	Intracellular trafficking, secretion, and vesicular transport	H16A_03264	preprotein translocase subunit SecA	21.43	21.27	18.64	18.32	2.79	2.95	0.16	0.32	2.79	2.95	0.82	0.95	0.13	0.38	1.07	0.96	3.19
COG	U	Intracellular trafficking, secretion, and vesicular transport	H16A_03543	general secretion pathway protein D	19.27	19.54	16.17	15.7	3.1	3.84	-0.27	0.47	3.1	3.84	1.02	1.53	-0.43	0.6	1.49	1.33	3.21
COG	U	Intracellular trafficking, secretion, and vesicular transport	H16A_03731	outer membrane efflux protein	22.35	21.96	17.81	17.51	4.54	4.45	0.39	0.3	4.54	4.45	1.95	1.93	0.43	0.35	2.48	2.21	3.21
COG	U	Intracellular trafficking, secretion, and vesicular transport	H16B_00178	hemolysin activation/secretion protein			14.96	14.89	-14.96	-14.89		0.07	4.45	4.42	1.89	1.91		0.01	2.68	2.39	3.21
COG	U	Intracellular trafficking, secretion, and vesicular transport	H16B_00184	flp pilus assembly protein CpaB	19.98	20.34	16.81	16.76	3.17	3.58	-0.36	0.05	3.17	3.58	1.06	1.36	-0.55	-0.01	1.47	1.31	3.21
COG	U	Intracellular trafficking, secretion, and vesicular transport	H16B_00185	flp pilus assembly protein, secretin	20.06	20.08	17.91	17.69	2.15	2.39	-0.02	0.22	2.15	2.39	0.41	0.58	-0.1	0.24	0.59	0.53	3.21
COG	U	Intracellular trafficking, secretion, and vesicular transport	H16B_00581	Cation/multidrug efflux system outer membrane	21.19	21.15	17.33	16.3	3.86	4.85	0.04	1.03	3.86	4.85	1.51	2.2	-0.03	1.43	2	1.79	3.21
COG	R	General function prediction only	PHG_00395	putative 2-nitropropane dioxygenase	19.26	19.97			19.26	19.97	-0.71		3.12	3.86	1.03	1.55	-1		1.39	1.24	3.21
COG	R	General function prediction only	H16A_00103	Predicted GTPase			15.3	15.06	-15.3	-15.06		0.24	4.11	4.25	1.67	1.8		0.26	2.33	2.08	3.21
COG	R	General function prediction only	H16A_00126	lactam utilization protein LamB			16.34	16.25	-16.34	-16.25		0.09	3.07	3.06	1	1.02		0.04	1.41	1.26	3.21
COG	R	General function prediction only	H16A_00195	Putative GTPase (G3E family)	19.57	19.05	16.73	16.89	2.84	2.16	0.52	-0.16	2.84	2.16	0.85	0.43	0.6	-0.32	0.63	0.56	3.21
COG	R	General function prediction only	H16A_00293	Putative 2-nitropropane dioxygenase	21.58	21.61	16.96	17.67	4.62	3.94	-0.03	-0.71	4.62	3.94	2	1.6	-0.12	-1.13	2.03	1.81	3.21
COG	R	General function prediction only	H16A_00380	Uncharacterized protein, similar to the			15.57	15.5	-15.57	-15.5		0.07	3.84	3.81	1.5	1.51		0.01	2.12	1.89	3.21
COG	R	General function prediction only	H16A_00394	putative intracellular			16.51	15.78	-16.51	-15.78		0.73	2.9	3.53	0.89	1.33		0.99	1.14	1.02	3.21
COG	R	General function prediction only	H16A_00436	putative chaperone-like ATPase, involved in			16.14	16.34	-16.14	-16.34		-0.2	3.27	2.97	1.13	0.96		-0.38	1.3	1.16	3.21
COG	R	General function prediction only	H16A_00682	Paraquat-inducible protein B	17.06	17.19			17.06	17.19	-0.13		0.92	1.08	-0.39	-0.28	-0.25		-0.36	-0.32	3.21
COG	R	General function prediction only	H16A_00732	Beta-propeller domains of methanol	17.16	17.01			17.16	17.01	0.15		1.02	0.9	-0.32	-0.4	0.12		-0.46	-0.41	3.21
COG	R	General function prediction only	H16A_01312	Lysophospholipase	18.64	18.65			18.64	18.65	-0.01		2.5	2.54	0.63	0.68	-0.09		0.88	0.79	3.21
COG	R	General function prediction only	H16A_01314	conserved hypothetical protein with CBS domain	19.49	19.63	18.54	18.4	0.95	1.23	-0.14	0.14	0.95	1.23	-0.37	-0.18	-0.26	0.12	-0.28	-0.25	3.21
COG	R	General function prediction only	H16A_01531	short chain dehydrogenase	21.77	21.73	19.23	18.85	2.54	2.88	0.04	0.38	2.54	2.88	0.66	0.9	-0.03	0.47	0.89	0.79	3.21
COG	R	General function prediction only	H16A_01574	ankyrin repeat protein containing three repeats	16.68	16.91			16.68	16.91	-0.23		0.54	0.8	-0.63	-0.47	-0.38		-0.61	-0.54	3.21
COG	R	General function prediction only	H16A_02213	Non-heme haloperoxidase	18.09	18.62	23.77	24.03	-5.68	-5.41	-0.53	-0.26	-5.68	-5.41	-4.65	-4.55	-0.77	-0.47	-6.08	-5.43	3.21
COG	R	General function prediction only	H16A_02359	uncharacterized host factor I protein	17.45	17.87	18.05	18.46	-0.6	-0.59	-0.42	-0.41	-0.6	-0.59	-1.37	-1.38	-0.62	-0.69	-1.51	-1.35	3.21
COG	R	General function prediction only	H16A_02377	NADPH:quinone oxidoreductase	22.99	22.81	20.71	20.76	2.28	2.05	0.18	-0.05	2.28	2.05	0.49	0.36	0.16	-0.16	0.5	0.45	3.21
COG	R	General function prediction only	H16A_02509	predicted periplasmic protein			17.28	16.89	-17.28	-16.89		0.39	2.13	2.42	0.39	0.6		0.49	0.49	0.44	3.21
COG	R	General function prediction only	H16A_03093	Acetyltransferase			15.34	15.92	-15.34	-15.92		-0.58	4.07	3.39	1.65	1.24		-0.94	1.62	1.45	3.21
COG	R	General function prediction only	H16A_03330	alcohol dehydrogenase	17.88	18.82	18.72	18.81	-0.84	0.01	-0.94	-0.09	-0.84	0.01	-1.52	-0.99	-1.3	-0.22	-1.19	-1.06	3.21
COG	R	General function prediction only	H16A_03360	ABC-type transporter, duplicated ATPase	19.03	19.11	18.57	18.54	0.46	0.57	-0.08	0.03	0.46	0.57	-0.68	-0.62	-0.18	-0.04	-0.83	-0.74	3.21
COG	R	General function prediction only	H16A_03394	stringent starvation protein B			16.7	17.06	-16.7	-17.06		-0.36	2.71	2.25	0.77	0.49		-0.62	0.62	0.55	3.21
COG	R	General function prediction only	H16A_03430	glutamate synthase [NADPH] small chain	20.17	20.46	17.72	17.92	2.45	2.54	-0.29	-0.2	2.45	2.54	0.6	0.68	-0.45	-0.38	0.63	0.56	3.21
COG	R	General function prediction only	H16A_03575	Uncharacterized NAD(FAD)-dependent dehydrogenase	19.46	19.6	17.2	17.39	2.26	2.21	-0.14	-0.19	2.26	2.21	0.48	0.46	-0.26	-0.37	0.45	0.4	3.21
COG	R	General function prediction only	H16A_03676	large extracellular alpha-helicalprotein	20.45	20.39	18.08	17.59	2.37	2.8	0.06	0.49	2.37	2.8	0.55	0.85	0	0.63	0.72	0.64	3.21
COG	R	General function prediction only	H16B_00146	Dihydrolipoamide S-acetyltransferase component			19.13	19.12	-19.13	-19.12		0.01	0.28	0.19	-0.8	-0.87		-0.07	-1.15	-1.03	3.21
COG	R	General function prediction only	H16B_00223	dioxygenase related to 2-nitropropane	18.81	19.3			18.81	19.3	-0.49		2.67	3.19	0.74	1.11	-0.71		1	0.89	3.21
COG	R	General function prediction only	H16B_00227	H-NS-like DNA-binding protein	22.18	22.21	20.97	20.96	1.21	1.25	-0.03	0.01	1.21	1.25	-0.2	-0.17	-0.12	-0.07	-0.2	-0.18	3.21
COG	R	General function prediction only	H16B_01182	Metallo-beta-lactamase	18.25	17.82	17.59	17.81	0.66	0.01	0.43	-0.22	0.66	0.01	-0.55	-0.99	0.48	-0.41	-0.84	-0.75	3.21
COG	R	General function prediction only	H16B_01240	dehydrogenase with different specificities	23.46	23.44	19.71	19.65	3.75	3.79	0.02	0.06	3.75	3.79	1.44	1.5	-0.05	0	2.06	1.84	3.21
COG	R	General function prediction only	H16B_01347	putative peptidase, C56 family	18.4	19.56	21.2	20.21	-2.8	-0.65	-1.16	0.99	-2.8	-0.65	-2.79	-1.42	-1.58	1.37	-2.15	-1.92	3.21
COG	R	General function prediction only	H16B_01392	Hydrolase	19.95	19.77			19.95	19.77	0.18		3.81	3.66	1.48	1.41	0.16		1.97	1.76	3.21
COG	R	General function prediction only	H16B_01943	putative non-heme chloroperoxidase	15.89	17.34	18.99	19.38	-3.1	-2.04	-1.45	-0.39	-3.1	-2.04	-2.98	-2.34	-1.96	-0.66	-2.82	-2.52	3.21
COG	R	General function prediction only	H16B_01974	oxidoreductase short-chain	21.35	21.38	17.99	18.24	3.36	3.14	-0.03	-0.25	3.36	3.14	1.19	1.07	-0.12	-0.46	1.38	1.23	3.21
COG	R	General function prediction only	H16B_02255	lactoylglutathione lyase			16.94	17.1	-16.94	-17.1		-0.16	2.47	2.21	0.61	0.46		-0.32	0.61	0.54	3.21
COG	G	Carbohydrate transport and metabolism	H16A_00251	predicted nucleoside-diphosphate-sugar epimerase	16.3	16.17	16.69	17.17	-0.39	-1	0.13	-0.48	-0.39	-1	-1.23	-1.65	0.09	-0.79	-1.68	-1.5	3.22
COG	G	Carbohydrate transport and metabolism	H16A_00316	Glucose-6-phosphate 1-dehydrogenase	16.55	16.64			16.55	16.64	-0.09		0.41	0.53	-0.72	-0.64	-0.19		-0.87	-0.78	3.22
COG	G	Carbohydrate transport and metabolism	H16A_00326	Phosphoenolpyruvate-protein kinase (PTS system	16.93	16.64			16.93	16.64	0.29		0.79	0.53	-0.47	-0.64	0.3		-0.65	-0.58	3.23
COG	G	Carbohydrate transport and metabolism	H16A_00566	phosphoglycerate kinase	22.28	22.13	19.97	19.83	2.31	2.3	0.15	0.14	2.31	2.3	0.51	0.52	0.12	0.12	0.65	0.58	3.23
COG	G	Carbohydrate transport and metabolism	H16A_00567	pyruvate kinase	20.71	20.66			20.71	20.66	0.05		4.57	4.55	1.97	2	-0.01		2.8	2.5	3.25
COG	G	Carbohydrate transport and metabolism	H16A_00568	Fructose-bisphosphate aldolase	22.06	21.6	21.52	21.82	0.54	-0.22	0.46	-0.3	0.54	-0.22	-0.63	-1.14	0.52	-0.53	-0.95	-0.85	3.25
COG	G	Carbohydrate transport and metabolism	H16A_01047	triosephosphate isomerase	19.68	19.44	16.96	16.33	2.72	3.11	0.24	0.63	2.72	3.11	0.77	1.05	0.23	0.84	0.89	0.79	3.25
COG	G	Carbohydrate transport and metabolism	H16A_01328	TRAP-type transporter, periplasmic component	23.06	22.91	20.47	20.41	2.59	2.5	0.15	0.06	2.59	2.5	0.69	0.65	0.12	0	0.89	0.79	3.26
COG	G	Carbohydrate transport and metabolism	H16A_01425	dTDP-glucose 4-6-dehydratase	22.37	22.15	15.05	15.44	7.32	6.71	0.22	-0.39	7.32	6.71	3.74	3.42	0.21	-0.66	4.74	4.23	3.27
COG	G	Carbohydrate transport and metabolism	H16A_02038	phosphoenolpyruvate synthase	22.89	23.09	22.43	22.27	0.46	0.82	-0.2	0.16	0.46	0.82	-0.68	-0.45	-0.34	0.15	-0.64	-0.57	3.27
COG	G	Carbohydrate transport and metabolism	H16A_02345	Ribose 5-phosphate isomerase	20.01	19.69	16.53	16.42	3.48	3.27	0.32	0.11	3.48	3.27	1.26	1.16	0.34	0.07	1.55	1.38	3.27
COG	G	Carbohydrate transport and metabolism	H16A_02445	Phosphomannomutase	19.23	19.23	18.87	18.39	0.36	0.84	0	0.48	0.36	0.84	-0.75	-0.44	-0.08	0.62	-0.58	-0.52	3.27
COG	G	Carbohydrate transport and metabolism	H16A_02498	ABC-type sugar transporter, periplasmic	19.43	19.71	24.46	24.45	-5.03	-4.74	-0.28	0.01	-5.03	-4.74	-4.23	-4.11	-0.44	-0.07	-5.69	-5.08	3.27
COG	G	Carbohydrate transport and metabolism	H16A_02501	ABC-type sugar transport systems, permease			18.63	18.39	-18.63	-18.39		0.24	0.78	0.92	-0.48	-0.39		0.26	-0.5	-0.45	3.28
COG	G	Carbohydrate transport and metabolism	H16A_02502	ABC-type transporter, ATPase component: CUT1			19.37	19.65	-19.37	-19.65		-0.28	0.04	-0.34	-0.95	-1.22		-0.5	-1.31	-1.17	3.28
COG	G	Carbohydrate transport and metabolism	H16A_02503	ABC-type transporter, ATPase component: CUT1			19.1	19.71	-19.1	-19.71		-0.61	0.31	-0.4	-0.78	-1.26		-0.99	-1.02	-0.91	3.28
COG	G	Carbohydrate transport and metabolism	H16A_02550	Beta-glucosidase-related glycosidase	19.94	19.95	16.84	16.62	3.1	3.33	-0.01	0.22	3.1	3.33	1.02	1.2	-0.09	0.24	1.45	1.29	3.28
COG	G	Carbohydrate transport and metabolism	H16A_02905	Mannose-1-phosphate guanylyltransferase	20.53	20.3	17.7	17.39	2.83	2.91	0.23	0.31	2.83	2.91	0.85	0.92	0.22	0.37	1.05	0.94	3.28
COG	G	Carbohydrate transport and metabolism	H16A_03599	hydroxypyruvate isomerase			16.15	16.28	-16.15	-16.28		-0.13	3.26	3.03	1.12	1		-0.28	1.37	1.22	3.28
COG	G	Carbohydrate transport and metabolism	H16B_00278	Fructose-bisphosphate aldolase class-I	17.14	17.39	17.03	17.07	0.11	0.32	-0.25	-0.04	0.11	0.32	-0.91	-0.78	-0.4	-0.15	-1	-0.89	3.28
COG	G	Carbohydrate transport and metabolism	H16B_01207	Gluconate Transporter			16.21	15.67	-16.21	-15.67		0.54	3.2	3.64	1.08	1.4		0.71	1.43	1.28	3.28
COG	G	Carbohydrate transport and metabolism	H16B_01212	2-Keto-3-deoxygluconate kinase			16.15	15.64	-16.15	-15.64		0.51	3.26	3.67	1.12	1.42		0.66	1.5	1.34	3.28
COG	G	Carbohydrate transport and metabolism	H16B_01213	2-Keto-3-deoxy-6-phosphogluconate aldolase	17.44	17.15	18.3	17.5	-0.86	-0.35	0.29	0.8	-0.86	-0.35	-1.54	-1.22	0.3	1.09	-1.43	-1.28	3.3
COG	G	Carbohydrate transport and metabolism	H16B_01406	predicted nucleoside-diphosphate-sugar epimerase	18.06	17.53	18.29	18.06	-0.23	-0.53	0.53	0.23	-0.23	-0.53	-1.13	-1.34	0.61	0.25	-1.44	-1.29	3.3
COG	L	Replication, recombination and repair	H16A_00789	DNA gyrase subunit A	20.86	20.8	18.18	18.18	2.68	2.62	0.06	0	2.68	2.62	0.75	0.73	0	-0.09	1	0.89	3.3
COG	Q	Secondary metabolites biosynthesis, transport and catabolism	H16A_00241	Uncharacterized protein, possibly involved in	16.03	15.96			16.03	15.96	0.07		-0.11	-0.15	-1.05	-1.09	0.01		-1.51	-1.35	3.3
COG	Q	Secondary metabolites biosynthesis, transport and catabolism	H16A_01531	short chain dehydrogenase	21.77	21.73	19.23	18.85	2.54	2.88	0.04	0.38	2.54	2.88	0.66	0.9	-0.03	0.47	0.89	0.79	3.3
COG	Q	Secondary metabolites biosynthesis, transport and catabolism	H16A_02214	amidase related to nicotinamidases			18.96	19.19	-18.96	-19.19		-0.23	0.45	0.12	-0.69	-0.91		-0.43	-0.94	-0.84	3.33
COG	Q	Secondary metabolites biosynthesis, transport and catabolism	H16A_02215	dienelactone hydrolase or related enzyme	19.28	18.99	21.99	22.13	-2.71	-3.14	0.29	-0.14	-2.71	-3.14	-2.73	-3.06	0.3	-0.29	-3.9	-3.48	3.33
COG	Q	Secondary metabolites biosynthesis, transport and catabolism	H16A_02566	acyl carrier protein	21.17	21.93	21.99	21.63	-0.82	0.3	-0.76	0.36	-0.82	0.3	-1.51	-0.8	-1.06	0.44	-1.17	-1.04	3.33
COG	Q	Secondary metabolites biosynthesis, transport and catabolism	H16A_02978	Acyl-CoA synthetase	20.94	21.08	17.24	16.38	3.7	4.7	-0.14	0.86	3.7	4.7	1.41	2.1	-0.26	1.18	1.96	1.75	3.33
COG	Q	Secondary metabolites biosynthesis, transport and catabolism	H16A_03288	Long-chain-fatty-acid-CoA ligase	22.12	22.14	18.08	18.91	4.04	3.23	-0.02	-0.83	4.04	3.23	1.63	1.13	-0.1	-1.31	1.37	1.22	3.33
COG	Q	Secondary metabolites biosynthesis, transport and catabolism	H16B_00174	Acyl-CoA synthetase (AMP-forming)/AMP-acid	17.21	17.02	17.78	17.68	-0.57	-0.66	0.19	0.1	-0.57	-0.66	-1.35	-1.43	0.17	0.06	-1.88	-1.68	3.33
COG	Q	Secondary metabolites biosynthesis, transport and catabolism	H16B_01240	dehydrogenase with different specificities	23.46	23.44	19.71	19.65	3.75	3.79	0.02	0.06	3.75	3.79	1.44	1.5	-0.05	0	2.06	1.84	3.33
COG	Q	Secondary metabolites biosynthesis, transport and catabolism	H16B_02322	predicted dithiol-disulfide isomerase	17.45	17.19	16.96	16.67	0.49	0.52	0.26	0.29	0.49	0.52	-0.66	-0.65	0.26	0.34	-0.73	-0.65	3.33
COG	H	Coenzyme transport and metabolism	H16A_00181	8-Amino-7-oxononanoate synthase			15.24	16.06	-15.24	-16.06		-0.82	4.17	3.25	1.71	1.14		-1.29	1.45	1.29	3.33
COG	H	Coenzyme transport and metabolism	H16A_00235	thiamine biosynthesis protein ThiC	19.5	18.92	19.14	18.88	0.36	0.04	0.58	0.26	0.36	0.04	-0.75	-0.97	0.68	0.29	-0.88	-0.79	3.33
COG	H	Coenzyme transport and metabolism	H16A_00239	thiamine monophosphate synthase	18.19	18.22			18.19	18.22	-0.03		2.05	2.11	0.34	0.39	-0.12		0.46	0.41	3.33
COG	H	Coenzyme transport and metabolism	H16A_00244	Adenosylhomocysteinase	22.68	22.84	22.03	22.09	0.65	0.75	-0.16	-0.06	0.65	0.75	-0.56	-0.5	-0.29	-0.18	-0.59	-0.53	3.33
COG	H	Coenzyme transport and metabolism	H16A_00272	Omega-amino acid-pyruvate aminotransferase	18.14	17.48	18.94	18.26	-0.8	-0.78	0.66	0.68	-0.8	-0.78	-1.5	-1.51	0.78	0.91	-1.57	-1.4	3.33
COG	H	Coenzyme transport and metabolism	H16A_00367	phosphopantetheine adenylyltransferase	17	17.82	18.6	18.29	-1.6	-0.47	-0.82	0.31	-1.6	-0.47	-2.01	-1.3	-1.14	0.37	-1.83	-1.63	3.33
COG	H	Coenzyme transport and metabolism	H16A_00561	Branched-chain amino acid aminotransferase	20.14	20.35	19.46	19.6	0.68	0.75	-0.21	-0.14	0.68	0.75	-0.54	-0.5	-0.35	-0.29	-0.52	-0.46	3.34
COG	H	Coenzyme transport and metabolism	H16A_01035	acetolactate synthase III (valine sensitive)	20.91	21.17	18.27	18.63	2.64	2.54	-0.26	-0.36	2.64	2.54	0.72	0.68	-0.42	-0.62	0.64	0.57	3.34
COG	H	Coenzyme transport and metabolism	H16A_02230	demethylmenaquinone methyltransferase	17.98	18.67	18.58	18.5	-0.6	0.17	-0.69	0.08	-0.6	0.17	-1.37	-0.88	-0.97	0.03	-1.17	-1.04	3.34
COG	H	Coenzyme transport and metabolism	H16A_02264	molybdopterin biosynthesis protein	18.54	18.34			18.54	18.34	0.2		2.4	2.23	0.57	0.47	0.18		0.65	0.58	3.34
COG	H	Coenzyme transport and metabolism	H16A_02972	outer membrane cobalamin receptor, TonB	21.9	21.97	18.38	18.61	3.52	3.36	-0.07	-0.23	3.52	3.36	1.29	1.22	-0.17	-0.43	1.56	1.39	3.35
COG	H	Coenzyme transport and metabolism	H16A_03038	quinolinate synthetase A protein	15.85	14.93			15.85	14.93	0.92		-0.29	-1.18	-1.17	-1.77	1.12		-1.6	-1.43	3.35
COG	H	Coenzyme transport and metabolism	H16A_03084	ketopantoate hydroxymethyltransferase	21.23	21.27	19.26	19.33	1.97	1.94	-0.04	-0.07	1.97	1.94	0.29	0.28	-0.13	-0.19	0.29	0.26	3.35
COG	H	Coenzyme transport and metabolism	H16A_03129	Aspartate 1-decarboxylase	19.07	19.97			19.07	19.97	-0.9		2.93	3.86	0.91	1.55	-1.25		1.21	1.08	3.35
COG	H	Coenzyme transport and metabolism	H16B_00313	acetolactate synthase large subunit (TPP	16.04	15.44			16.04	15.44	0.6		-0.1	-0.67	-1.05	-1.43	0.7		-1.45	-1.29	3.35
COG	H	Coenzyme transport and metabolism	H16B_01597	GTP cyclohydrolase	20.21	19.78			20.21	19.78	0.43		4.07	3.67	1.65	1.42	0.48		1.95	1.74	3.35
COG	F	Nucleotide transport and metabolism	H16A_01016	xanthine dehydrogenase, subunit B	16.55	16.91			16.55	16.91	-0.36		0.41	0.8	-0.72	-0.47	-0.55		-0.6	-0.54	3.35
COG	F	Nucleotide transport and metabolism	H16A_01401	dihydroorotate dehydrogenase	19.67	19.28			19.67	19.28	0.39		3.53	3.17	1.3	1.09	0.43		1.49	1.33	3.35
COG	F	Nucleotide transport and metabolism	H16A_01511	Phosphoribosyl-formylglycinamidine synthase	20.9	21.11	17.95	18.2	2.95	2.91	-0.21	-0.25	2.95	2.91	0.92	0.92	-0.35	-0.46	1.03	0.92	3.35
COG	F	Nucleotide transport and metabolism	H16A_01892	phosphoribosylglycinamide formyltransferase 2	19.8	19.42	18.8	18.87	1	0.55	0.38	-0.07	1	0.55	-0.34	-0.63	0.42	-0.19	-0.5	-0.45	3.35
COG	F	Nucleotide transport and metabolism	H16A_01917	glutamine amidotransferase	17.67	17.26	17.29	17.16	0.38	0.1	0.41	0.13	0.38	0.1	-0.74	-0.93	0.45	0.1	-0.97	-0.87	3.35
COG	F	Nucleotide transport and metabolism	H16A_02354	adenylosuccinate synthetase	22.15	22.09	20.04	20.06	2.11	2.03	0.06	-0.02	2.11	2.03	0.38	0.34	0	-0.12	0.45	0.4	3.35
COG	F	Nucleotide transport and metabolism	H16A_02454	carbamoylphosphate synthase small subunit	20.7	20.38	17.2	17.49	3.5	2.89	0.32	-0.29	3.5	2.89	1.28	0.91	0.34	-0.51	1.28	1.14	3.35
COG	F	Nucleotide transport and metabolism	H16A_02913	aspartate carbamoyltransferase, catalytic chain	19.61	19.67			19.61	19.67	-0.06		3.47	3.56	1.26	1.35	-0.16		1.77	1.58	3.35
COG	F	Nucleotide transport and metabolism	H16A_03563	5'-Nucleotidase/2',3'-cyclic phosphodiesterase	16.64	16.46			16.64	16.46	0.18		0.5	0.35	-0.66	-0.76	0.16		-0.93	-0.83	3.35
COG	T	Signal transduction mechanisms	PHG_00019	HoxA			19.79	19.72	-19.79	-19.72		0.07	-0.38	-0.41	-1.23	-1.26		0.01	-1.76	-1.57	3.35
COG	T	Signal transduction mechanisms	PHG_00276	transcriptional regulator			15.58	15.91	-15.58	-15.91		-0.33	3.83	3.4	1.49	1.24		-0.57	1.67	1.49	3.35
COG	T	Signal transduction mechanisms	H16A_00194	DnaK suppressor protein	21.18	21.15	20.36	20.61	0.82	0.54	0.03	-0.25	0.82	0.54	-0.45	-0.64	-0.04	-0.46	-0.57	-0.51	3.35
COG	T	Signal transduction mechanisms	H16A_00533	universal stress protein, UspA family	20.42	20.18	19.24	19.23	1.18	0.95	0.24	0.01	1.18	0.95	-0.22	-0.37	0.23	-0.07	-0.32	-0.29	3.35
COG	T	Signal transduction mechanisms	H16A_00740	Type IV pilus protein histidine kinase/response			15.95	16.22	-15.95	-16.22		-0.27	3.46	3.09	1.25	1.04		-0.49	1.4	1.25	3.35
COG	T	Signal transduction mechanisms	H16A_02161	universal stress protein, UspA family	18.39	19.45	19.81	19.87	-1.42	-0.42	-1.06	-0.06	-1.42	-0.42	-1.9	-1.27	-1.45	-0.18	-1.6	-1.43	3.35
COG	T	Signal transduction mechanisms	H16A_02294	GTP-binding elongation factor family protein	20.38	20.69	17.77	18.1	2.61	2.59	-0.31	-0.33	2.61	2.59	0.7	0.71	-0.48	-0.57	0.65	0.58	3.35
COG	T	Signal transduction mechanisms	H16A_03310	ABC-type transporter, periplasmic component:	19.99	20.09	16.72	17.08	3.27	3.01	-0.1	-0.36	3.27	3.01	1.13	0.99	-0.21	-0.62	1.19	1.06	3.35
COG	T	Signal transduction mechanisms	H16B_00193	transcriptional regulator, PspF-family	19.89	19.7	16.21	16.9	3.68	2.8	0.19	-0.69	3.68	2.8	1.39	0.85	0.17	-1.1	1.11	0.99	3.35
COG	T	Signal transduction mechanisms	H16B_00621	response regulator, NarL-family			16.06	16.22	-16.06	-16.22		-0.16	3.35	3.09	1.18	1.04		-0.32	1.42	1.27	3.36
COG	T	Signal transduction mechanisms	H16B_00700	Serine protein kinase	23.26	23.08	22.35	22.1	0.91	0.98	0.18	0.25	0.91	0.98	-0.39	-0.35	0.16	0.28	-0.37	-0.33	3.38
COG	T	Signal transduction mechanisms	H16B_01634	ABC-type transporter, periplasmic component:	18.14	18.03			18.14	18.03	0.11		2	1.92	0.31	0.27	0.06		0.38	0.34	3.39
COG	T	Signal transduction mechanisms	H16B_01933	Methyl-accepting chemotaxis protein			16.21	15.25	-16.21	-15.25		0.96	3.2	4.06	1.08	1.68		1.32	1.38	1.23	3.39
COG	T	Signal transduction mechanisms	H16B_02423	periplasmic solute binding protein			20.3	20.52	-20.3	-20.52		-0.22	-0.89	-1.21	-1.55	-1.79		-0.41	-2.18	-1.95	3.39
COG	C	Energy production and conversion	PHG_00001	membrane-bound [NiFe] hydrogenase small subunit			19.49	19.77	-19.49	-19.77		-0.28	-0.08	-0.46	-1.03	-1.3		-0.5	-1.42	-1.27	3.39
COG	C	Energy production and conversion	PHG_00002	membrane-bound [NiFe] hydrogenase large subunit			23.29	23.36	-23.29	-23.36		-0.07	-3.88	-4.05	-3.48	-3.66		-0.19	-4.96	-4.43	3.39
COG	C	Energy production and conversion	PHG_00003	membrane-bound hydrogenase-linked b-type			18.55	18.25	-18.55	-18.25		0.3	0.86	1.06	-0.43	-0.3		0.35	-0.36	-0.32	3.39
COG	C	Energy production and conversion	PHG_00021	regulatory [NiFe] hydrogenase large subunit	18.55	18.62	21.14	20.57	-2.59	-1.95	-0.07	0.57	-2.59	-1.95	-2.65	-2.28	-0.17	0.75	-3.13	-2.79	3.39
COG	C	Energy production and conversion	PHG_00088	NAD-reducing hydrogenase diaphorase moiety large			23.95	23.95	-23.95	-23.95		0	-4.54	-4.64	-3.91	-4.05		-0.09	-5.59	-4.99	3.39
COG	C	Energy production and conversion	PHG_00091	NAD-reducing hydrogenase hydrogenase moiety			24.03	24.53	-24.03	-24.53		-0.5	-4.62	-5.22	-3.96	-4.43		-0.82	-5.56	-4.96	3.39
COG	C	Energy production and conversion	PHG_00200	flavohemoprotein	17.79	17.62	19.03	18.89	-1.24	-1.27	0.17	0.14	-1.24	-1.27	-1.78	-1.83	0.14	0.12	-2.47	-2.21	3.39
COG	C	Energy production and conversion	H16A_00232	NAD-dependent aldehyde dehydrogenase	19.62	19.25			19.62	19.25	0.37		3.48	3.14	1.26	1.07	0.4		1.47	1.31	3.39
COG	C	Energy production and conversion	H16A_00273	Methylmalonate-semialdehyde dehydrogenase	19.23	18.96	19.06	19.01	0.17	-0.05	0.27	0.05	0.17	-0.05	-0.87	-1.03	0.27	-0.01	-1.22	-1.09	3.39
COG	C	Energy production and conversion	H16A_00437	carbon monoxide dehydrogenase homolog, medium	19.93	19.35	20.82	20.69	-0.89	-1.34	0.58	0.13	-0.89	-1.34	-1.55	-1.88	0.68	0.1	-2.11	-1.88	3.39
COG	C	Energy production and conversion	H16A_00438	Aerobic-type carbon monoxide dehydrogenase	19.29	19.07	21.56	21.92	-2.27	-2.85	0.22	-0.36	-2.27	-2.85	-2.45	-2.87	0.21	-0.62	-3.47	-3.1	3.39
COG	C	Energy production and conversion	H16A_00499	glycerophosphoryl diester phosphodiesterase	16.35	17.01	16.97	17.32	-0.62	-0.31	-0.66	-0.35	-0.62	-0.31	-1.38	-1.2	-0.94	-0.6	-1.3	-1.16	3.39
COG	C	Energy production and conversion	H16A_00547	Succinyl-CoA synthetase beta chain	23.85	23.72	22.57	22.44	1.28	1.28	0.13	0.13	1.28	1.28	-0.15	-0.15	0.09	0.1	-0.15	-0.13	3.39
COG	C	Energy production and conversion	H16A_00701	Aerobic-type carbon monoxide dehydrogenase	22.42	22.17	21.44	21.58	0.98	0.59	0.25	-0.14	0.98	0.59	-0.35	-0.61	0.25	-0.29	-0.52	-0.46	3.39
COG	C	Energy production and conversion	H16A_00814	electron transfer flavoprotein beta-subunit	24.84	24.96	22.8	22.4	2.04	2.56	-0.12	0.4	2.04	2.56	0.34	0.69	-0.23	0.5	0.51	0.46	3.39
COG	C	Energy production and conversion	H16A_01002	malic enzyme (NADP)	23.54	23.61	20.62	20.34	2.92	3.27	-0.07	0.28	2.92	3.27	0.9	1.16	-0.17	0.32	1.3	1.16	3.39
COG	C	Energy production and conversion	H16A_01055	NADH dehydrogenase chain F	20.94	20.65	18.26	18.11	2.68	2.54	0.29	0.15	2.68	2.54	0.75	0.68	0.3	0.13	0.86	0.77	3.39
COG	C	Energy production and conversion	H16A_01251	pyruvate carboxylase	15.21	15.28	17.97	16.58	-2.76	-1.3	-0.07	1.39	-2.76	-1.3	-2.76	-1.85	-0.17	1.96	-2.4	-2.14	3.39
COG	C	Energy production and conversion	H16A_01324	electron transfer flavoprotein ubiquinone	24.21	23.92	21.1	21.25	3.11	2.67	0.29	-0.15	3.11	2.67	1.03	0.76	0.3	-0.31	1.08	0.96	3.39
COG	C	Energy production and conversion	H16A_01374	pyruvate dehydrogenase complex, dehydrogenase	22.67	21.9	22.49	22.4	0.18	-0.5	0.77	0.09	0.18	-0.5	-0.86	-1.32	0.92	0.04	-1.14	-1.02	3.39
COG	C	Energy production and conversion	H16A_01375	dihydrolipoamide acetyltransferase (E2)	20.06	19.79	19.47	19.57	0.59	0.22	0.27	-0.1	0.59	0.22	-0.6	-0.85	0.27	-0.24	-0.87	-0.78	3.39
COG	C	Energy production and conversion	H16A_01377	dihydrolipoamide dehydrogenase (E3) component	21.08	20.6	20.98	20.75	0.1	-0.15	0.48	0.23	0.1	-0.15	-0.92	-1.09	0.55	0.25	-1.14	-1.02	3.39
COG	C	Energy production and conversion	H16A_01919	Putative Lactaldehyde dehydrogenase	20.64	20.81	20.77	20.92	-0.13	-0.11	-0.17	-0.15	-0.13	-0.11	-1.06	-1.07	-0.3	-0.31	-1.3	-1.16	3.39
COG	C	Energy production and conversion	H16A_02211	isocitrate lyase	23.88	23.93	19.99	19.83	3.89	4.1	-0.05	0.16	3.89	4.1	1.53	1.7	-0.14	0.15	2.19	1.96	3.39
COG	C	Energy production and conversion	H16A_02217	malate synthase	23.8	23.34	21.14	21.11	2.66	2.23	0.46	0.03	2.66	2.23	0.74	0.47	0.52	-0.04	0.63	0.56	3.39
COG	C	Energy production and conversion	H16A_02227	isocitrate lyase	22.51	21.66	16.74	17.16	5.77	4.5	0.85	-0.42	5.77	4.5	2.74	1.97	1.03	-0.71	2.79	2.49	3.39
COG	C	Energy production and conversion	H16A_02316	cbb3-type cytochrome oxidase, diheme subunit IV	19.19	18.74			19.19	18.74	0.45		3.05	2.63	0.99	0.74	0.51		1	0.89	3.39
COG	C	Energy production and conversion	H16A_02323	dihydrolipoamide dehydrogenase (E3)	22.59	22.63	19.85	20.23	2.74	2.4	-0.04	-0.38	2.74	2.4	0.79	0.59	-0.13	-0.65	0.67	0.6	3.39
COG	C	Energy production and conversion	H16A_02377	NADPH:quinone oxidoreductase	22.99	22.81	20.71	20.76	2.28	2.05	0.18	-0.05	2.28	2.05	0.49	0.36	0.16	-0.16	0.5	0.45	3.39
COG	C	Energy production and conversion	H16A_02508	Glycerol-3-phosphate dehydrogenase			19.2	19.48	-19.2	-19.48		-0.28	0.21	-0.17	-0.85	-1.11		-0.5	-1.16	-1.04	3.39
COG	C	Energy production and conversion	H16A_02528	fumarate hydratase class I	22.89	22.89	19.43	20.02	3.46	2.87	0	-0.59	3.46	2.87	1.25	0.89	-0.08	-0.96	1.08	0.96	3.39
COG	C	Energy production and conversion	H16A_02619	3-Isopropylmalate dehydrogenase	19.79	19.77	18.88	18.63	0.91	1.14	0.02	0.25	0.91	1.14	-0.39	-0.24	-0.05	0.28	-0.32	-0.29	3.39
COG	C	Energy production and conversion	H16A_02627	citrate synthase	24.35	24.1	21.93	22.12	2.42	1.98	0.25	-0.19	2.42	1.98	0.58	0.31	0.25	-0.37	0.45	0.4	3.39
COG	C	Energy production and conversion	H16A_02630	succinate dehydrogenase (flavoprotein subunit)	23.92	23.61	20.62	20.84	3.3	2.77	0.31	-0.22	3.3	2.77	1.15	0.83	0.32	-0.41	1.17	1.04	3.42
COG	C	Energy production and conversion	H16A_02632	succinate dehydrogenase (cytochrome b subunit)	20.95	20.58	18.16	18.02	2.79	2.56	0.37	0.14	2.79	2.56	0.82	0.69	0.4	0.12	0.88	0.79	3.42
COG	C	Energy production and conversion	H16A_02634	malate dehydrogenase	24.46	24.16	22.06	22.14	2.4	2.02	0.3	-0.08	2.4	2.02	0.57	0.34	0.31	-0.21	0.49	0.44	3.43
COG	C	Energy production and conversion	H16A_02921	phosphoenolpyruvate carboxylase	21.94	21.55	18.13	18.27	3.81	3.28	0.39	-0.14	3.81	3.28	1.48	1.16	0.43	-0.29	1.64	1.46	3.43
COG	C	Energy production and conversion	H16A_03091	D-Lactate dehydrogenase (Cytochrome)			17.03	16.63	-17.03	-16.63		0.4	2.38	2.68	0.55	0.77		0.5	0.71	0.63	3.43
COG	C	Energy production and conversion	H16A_03096	2-Hydroxy-acid oxidase, FAD-binding subunit	15.54	15.38	17.05	17.64	-1.51	-2.26	0.16	-0.59	-1.51	-2.26	-1.95	-2.48	0.13	-0.96	-2.7	-2.41	3.43
COG	C	Energy production and conversion	H16A_03330	alcohol dehydrogenase	17.88	18.82	18.72	18.81	-0.84	0.01	-0.94	-0.09	-0.84	0.01	-1.52	-0.99	-1.3	-0.22	-1.19	-1.06	3.43
COG	C	Energy production and conversion	H16A_03396	Ubiquinol-cytochrome c reductase, cytochrome c1	22.31	22.33	20.65	20.5	1.66	1.83	-0.02	0.15	1.66	1.83	0.09	0.21	-0.1	0.13	0.15	0.13	3.43
COG	C	Energy production and conversion	H16A_03398	Ubiquinol-cytochrome c reductase, iron-sulfur	21.5	21.68	19.34	19.38	2.16	2.3	-0.18	-0.04	2.16	2.3	0.41	0.52	-0.31	-0.15	0.5	0.45	3.44
COG	C	Energy production and conversion	H16A_03570	cytochrome c551/c552	21.87	21.82	16.51	16.35	5.36	5.47	0.05	0.16	5.36	5.47	2.48	2.61	-0.01	0.15	3.53	3.15	3.44
COG	C	Energy production and conversion	H16A_03638	Membrane-bound ATP synthase, F1	19.52	19.55	19.75	20.14	-0.23	-0.59	-0.03	-0.39	-0.23	-0.59	-1.13	-1.38	-0.12	-0.66	-1.47	-1.31	3.44
COG	C	Energy production and conversion	H16A_03639	Membrane-bound ATP synthase, F1	24.49	24.4	23.4	23.4	1.09	1	0.09	0	1.09	1	-0.28	-0.34	0.04	-0.09	-0.39	-0.35	3.44
COG	C	Energy production and conversion	H16A_03642	Membrane-bound ATP synthase, F0 sector,subunitc	19.56	20.14	21.08	20.25	-1.52	-0.11	-0.58	0.83	-1.52	-0.11	-1.96	-1.07	-0.83	1.13	-1.57	-1.4	3.44
COG	C	Energy production and conversion	H16A_03643	Membrane-bound ATP synthase, F0 sector,subunita			15.22	15.29	-15.22	-15.29		-0.07	4.19	4.02	1.72	1.65		-0.19	2.29	2.04	3.44
COG	C	Energy production and conversion	H16B_00144	acetoin dehydrogenase E1 component alpha-subunit			20.3	20.22	-20.3	-20.22		0.08	-0.89	-0.91	-1.55	-1.59		0.03	-2.21	-1.97	3.44
COG	C	Energy production and conversion	H16B_00145	acetoin dehydrogenase E1 component beta-subunit			20.6	19.96	-20.6	-19.96		0.64	-1.19	-0.65	-1.75	-1.42		0.85	-1.85	-1.65	3.44
COG	C	Energy production and conversion	H16B_00568	aconitate hydratase 2	23.37	23.83	17.57	16.88	5.8	6.95	-0.46	0.69	5.8	6.95	2.76	3.58	-0.68	0.93	3.98	3.55	3.44
COG	C	Energy production and conversion	H16B_01026	bo3-type chinol oxidase, subunit I			15.97	16.23	-15.97	-16.23		-0.26	3.44	3.08	1.24	1.03		-0.47	1.39	1.24	3.44
COG	C	Energy production and conversion	H16B_01377	Aerobic-type carbon monoxide dehydrogenase			15.14	15.1	-15.14	-15.1		0.04	4.27	4.21	1.77	1.78		-0.03	2.5	2.23	3.44
COG	C	Energy production and conversion	H16B_01449	predicted acyl-CoA transferase/carnitine	18.26	17.89	18.35	18.05	-0.09	-0.16	0.37	0.3	-0.09	-0.16	-1.04	-1.1	0.4	0.35	-1.26	-1.12	3.44
COG	C	Energy production and conversion	H16B_01931	isocitrate dehydrogenase [NADP]	20.77	20.46	21.26	20.91	-0.49	-0.45	0.31	0.35	-0.49	-0.45	-1.3	-1.29	0.32	0.43	-1.58	-1.41	3.44
COG	C	Energy production and conversion	H16B_02062	bb3-type cytochrome oxidase, subunit II			15.56	15.94	-15.56	-15.94		-0.38	3.85	3.37	1.5	1.22		-0.65	1.63	1.46	3.44
COG	P	Inorganic ion transport and metabolism	PHG_00126	probable ferrisiderophore receptor protein, TonB	21.17	20.26			21.17	20.26	0.91		5.03	4.15	2.26	1.74	1.1		2.34	2.09	3.44
COG	P	Inorganic ion transport and metabolism	H16A_00191	outer membrane receptor, TonB dependent	18.59	18.25			18.59	18.25	0.34		2.45	2.14	0.6	0.41	0.36		0.56	0.5	3.44
COG	P	Inorganic ion transport and metabolism	H16A_00328	Bacterioferritin (cytochrome b1)	21.76	21	21.6	21.57	0.16	-0.57	0.76	0.03	0.16	-0.57	-0.88	-1.37	0.91	-0.04	-1.2	-1.07	3.44
COG	P	Inorganic ion transport and metabolism	H16A_00359	ABC-type transporter, periplasmic component:	22.38	22.16			22.38	22.16	0.22		6.24	6.05	3.05	2.99	0.21		4.17	3.72	3.44
COG	P	Inorganic ion transport and metabolism	H16A_00467	ABC-type transporter, periplasmic component:	16.68	16.43			16.68	16.43	0.25		0.54	0.32	-0.63	-0.78	0.25		-0.89	-0.79	3.44
COG	P	Inorganic ion transport and metabolism	H16A_00759	ABC-type transporter, periplasmic component:	24.43	24.09	20.27	20.13	4.16	3.96	0.34	0.14	4.16	3.96	1.7	1.61	0.36	0.12	2.16	1.93	3.44
COG	P	Inorganic ion transport and metabolism	H16A_02125	ABC-type transporter, periplasmic component:	19.88	19.66	16.5	16.79	3.38	2.87	0.22	-0.29	3.38	2.87	1.2	0.89	0.21	-0.51	1.23	1.1	3.44
COG	P	Inorganic ion transport and metabolism	H16A_02247	ABC-type transporter, periplasmic component:	17.89	17.78			17.89	17.78	0.11		1.75	1.67	0.15	0.11	0.06		0.16	0.14	3.44
COG	P	Inorganic ion transport and metabolism	H16A_02382	ABC-type transporter, ATPase component: NitT	19.06	18.81	16.4	15.94	2.66	2.87	0.25	0.46	2.66	2.87	0.74	0.89	0.25	0.59	0.86	0.77	3.44
COG	P	Inorganic ion transport and metabolism	H16A_02383	ABC-type transporter, periplasmic component	22.67	22.59	19.67	19.77	3	2.82	0.08	-0.1	3	2.82	0.95	0.86	0.03	-0.24	1.17	1.04	3.44
COG	P	Inorganic ion transport and metabolism	H16A_02999	sulfite reductase, beta subunit (hemoprotein			17.21	16.83	-17.21	-16.83		0.38	2.2	2.48	0.44	0.64		0.47	0.56	0.5	3.44
COG	P	Inorganic ion transport and metabolism	H16A_03109	Catalase	21.82	21.74	20.86	20.89	0.96	0.85	0.08	-0.03	0.96	0.85	-0.36	-0.43	0.03	-0.13	-0.5	-0.45	3.46
COG	P	Inorganic ion transport and metabolism	H16A_03182	outer membrane receptor, TonB dependent	19.35	19.31			19.35	19.31	0.04		3.21	3.2	1.09	1.11	-0.03		1.54	1.38	3.47
COG	P	Inorganic ion transport and metabolism	H16A_03585	arsenate reductase (glutaredoxin)	18.23	19.14	19.29	19.48	-1.06	-0.34	-0.91	-0.19	-1.06	-0.34	-1.66	-1.22	-1.26	-0.37	-1.44	-1.29	3.49
COG	P	Inorganic ion transport and metabolism	H16B_00046	cyanate hydratase	19.19	19.59			19.19	19.59	-0.4		3.05	3.48	0.99	1.3	-0.6		1.35	1.21	3.49
COG	P	Inorganic ion transport and metabolism	H16B_00583	Cation/multidrug efflux pump	22.08	21.86	18.41	18.22	3.67	3.64	0.22	0.19	3.67	3.64	1.39	1.4	0.21	0.19	1.84	1.64	3.49
COG	P	Inorganic ion transport and metabolism	H16B_02232	ABC-type transporter, periplasmic component:	20.35	20.05	17.16	17.4	3.19	2.65	0.3	-0.24	3.19	2.65	1.08	0.75	0.31	-0.44	1.06	0.95	3.49
COG	O	Posttranslational modification, protein turnover, chaperones	PHG_00013	HypB1	17.41	18.1	22.15	22.16	-4.74	-4.06	-0.69	-0.01	-4.74	-4.06	-4.04	-3.66	-0.97	-0.1	-4.99	-4.46	3.49
COG	O	Posttranslational modification, protein turnover, chaperones	PHG_00016	HypD1			20.49	20.19	-20.49	-20.19		0.3	-1.08	-0.88	-1.68	-1.57		0.35	-2.13	-1.9	3.49
COG	O	Posttranslational modification, protein turnover, chaperones	PHG_00095	HypB2			20.73	21.13	-20.73	-21.13		-0.4	-1.32	-1.82	-1.83	-2.19		-0.68	-2.53	-2.26	3.52
COG	O	Posttranslational modification, protein turnover, chaperones	H16A_00065	glutathione peroxidase	17.06	17.72	17.49	17.32	-0.43	0.4	-0.66	0.17	-0.43	0.4	-1.26	-0.73	-0.94	0.16	-1.01	-0.9	3.52
COG	O	Posttranslational modification, protein turnover, chaperones	H16A_00176	Glutathione S-transferase	17.64	17.65	17.22	17.4	0.42	0.25	-0.01	-0.18	0.42	0.25	-0.71	-0.83	-0.09	-0.35	-0.92	-0.82	3.52
COG	O	Posttranslational modification, protein turnover, chaperones	H16A_00252	Glutathione S-transferase	19.76	19.5	19.61	19.99	0.15	-0.49	0.26	-0.38	0.15	-0.49	-0.88	-1.32	0.26	-0.65	-1.26	-1.12	3.52
COG	O	Posttranslational modification, protein turnover, chaperones	H16A_00433	xanthine and CO dehydrogenase, maturation factor	16.79	16.57	17.84	17.4	-1.05	-0.83	0.22	0.44	-1.05	-0.83	-1.66	-1.54	0.21	0.56	-1.98	-1.77	3.52
COG	O	Posttranslational modification, protein turnover, chaperones	H16A_01423	molecular chaperone, HSP20 family	17.35	17.11	16.46	16.76	0.89	0.35	0.24	-0.3	0.89	0.35	-0.41	-0.76	0.23	-0.53	-0.59	-0.53	3.52
COG	O	Posttranslational modification, protein turnover, chaperones	H16A_01485	ATP-dependent Lon protease	20.88	21.1	20.67	20.81	0.21	0.29	-0.22	-0.14	0.21	0.29	-0.85	-0.8	-0.36	-0.29	-0.95	-0.85	3.53
COG	O	Posttranslational modification, protein turnover, chaperones	H16A_02110	disulfide bond formation protein	15.56	15.16			15.56	15.16	0.4		-0.58	-0.95	-1.35	-1.62	0.44		-1.9	-1.7	3.53
COG	O	Posttranslational modification, protein turnover, chaperones	H16A_02221	Zn-dependent protease with chaperone function	22.23	22.05	20.02	19.91	2.21	2.14	0.18	0.11	2.21	2.14	0.45	0.41	0.16	0.07	0.53	0.47	3.53
COG	O	Posttranslational modification, protein turnover, chaperones	H16A_02861	Glutathione S-transferase	19.75	19.45			19.75	19.45	0.3		3.61	3.34	1.35	1.2	0.31		1.66	1.48	3.53
COG	O	Posttranslational modification, protein turnover, chaperones	H16A_03007	Zn-dependent protease with chaperone function	18.19	17.83	19.06	19.01	-0.87	-1.18	0.36	0.05	-0.87	-1.18	-1.54	-1.77	0.39	-0.01	-2.16	-1.93	3.56
COG	O	Posttranslational modification, protein turnover, chaperones	H16A_03089	molecular chaperone DnaK (HSP70)	23.92	23.72	21.83	21.68	2.09	2.04	0.2	0.15	2.09	2.04	0.37	0.35	0.18	0.13	0.4	0.36	3.57
COG	O	Posttranslational modification, protein turnover, chaperones	H16A_03102	glutathione peroxidase	18.37	16.91	18.91	18.8	-0.54	-1.89	1.46	0.11	-0.54	-1.89	-1.33	-2.24	1.82	0.07	-1.75	-1.56	3.58
COG	O	Posttranslational modification, protein turnover, chaperones	H16A_03343	Glutaredoxin-related protein	19.65	19.67	17.23	17.27	2.42	2.4	-0.02	-0.04	2.42	2.4	0.58	0.59	-0.1	-0.15	0.74	0.66	3.58
COG	O	Posttranslational modification, protein turnover, chaperones	H16A_03395	stringent starvation protein A (glutathione	20.81	20.89	18.56	18.63	2.25	2.26	-0.08	-0.07	2.25	2.26	0.47	0.49	-0.18	-0.19	0.56	0.5	3.58
COG	O	Posttranslational modification, protein turnover, chaperones	H16B_00157	organic hydroperoxide resistance protein	23.76	23.77	18.75	18.86	5.01	4.91	-0.01	-0.11	5.01	4.91	2.25	2.24	-0.09	-0.25	3.05	2.72	3.58
COG	O	Posttranslational modification, protein turnover, chaperones	H16B_02239	Peroxiredoxin	19.82	19.32	21.19	20.79	-1.37	-1.47	0.5	0.4	-1.37	-1.47	-1.86	-1.96	0.57	0.5	-2.35	-2.1	3.58
COG	O	Posttranslational modification, protein turnover, chaperones	H16B_02428	ATP-dependent protease Clp, ATPase subunit			21.53	21.71	-21.53	-21.71		-0.18	-2.12	-2.4	-2.35	-2.57		-0.35	-3.32	-2.96	3.58
NONE	X	NO-HOV	H16B_01628	hypothetical protein			17.28	17.1	-17.28	-17.1		0.18	2.13	2.21	0.39	0.46		0.18	0.52	0.46	3.58
NONE	X	NO-HOV	PHG_00093	HoxI			24.46	24.52	-24.46	-24.52		-0.06	-5.05	-5.21	-4.24	-4.42		-0.18	-6.04	-5.39	3.58
NONE	X	NO-HOV	H16A_00993	Membrane protein	20.98	20.83	18.64	18.39	2.34	2.44	0.15	0.25	2.34	2.44	0.53	0.61	0.12	0.28	0.66	0.59	3.58
NONE	X	NO-HOV	H16A_00977	hypothetical protein	20.25	19.89	21.8	21.25	-1.55	-1.36	0.36	0.55	-1.55	-1.36	-1.98	-1.89	0.39	0.72	-2.35	-2.1	3.58
NONE	X	NO-HOV	H16A_02973	hypothetical protein	20.52	20.49	17.97	17.95	2.55	2.54	0.03	0.02	2.55	2.54	0.66	0.68	-0.04	-0.06	0.91	0.81	3.58
NONE	X	NO-HOV	H16A_02283	hypothetical protein	19.76	19.74	17.59	17.29	2.17	2.45	0.02	0.3	2.17	2.45	0.42	0.62	-0.05	0.35	0.58	0.52	3.59
NONE	X	NO-HOV	H16A_03058	hypothetical protein	14.31	14.8			14.31	14.8	-0.49		-1.83	-1.31	-2.16	-1.86	-0.71		-2.52	-2.25	3.59
NONE	X	NO-HOV	H16A_03546	hypothetical protein	18.68	18.58	14.84	15.09	3.84	3.49	0.1	-0.25	3.84	3.49	1.5	1.3	0.05	-0.46	1.77	1.58	3.59
NONE	X	NO-HOV	H16A_03391	Hypothetical protein related to helicases	17.33	16.56	19.29	18.71	-1.96	-2.15	0.77	0.58	-1.96	-2.15	-2.25	-2.41	0.92	0.76	-2.74	-2.45	3.59
NONE	X	NO-HOV	H16B_02035	hypothetical protein	16.99	16.9	17.03	16.8	-0.04	0.1	0.09	0.23	-0.04	0.1	-1.01	-0.93	0.04	0.25	-1.25	-1.12	3.59
NONE	X	NO-HOV	PHG_00092	[NiFe] hydrogenase (HoxH-specific) C-terminal			20.14	20.21	-20.14	-20.21		-0.07	-0.73	-0.9	-1.45	-1.59		-0.19	-2.06	-1.84	3.59
NONE	X	NO-HOV	PHG_00105	putative KfrA protein	16.88	17.07			16.88	17.07	-0.19		0.74	0.96	-0.5	-0.36	-0.32		-0.47	-0.42	3.59
NONE	X	NO-HOV	H16A_00978	hypothetical protein	17.22	16.95	17.78	17.31	-0.56	-0.36	0.27	0.47	-0.56	-0.36	-1.34	-1.23	0.27	0.6	-1.51	-1.35	3.59
NONE	X	NO-HOV	H16B_01587	hypothetical membrane associated protein	18.56	19.06	18.44	18.44	0.12	0.62	-0.5	0	0.12	0.62	-0.9	-0.59	-0.73	-0.09	-0.73	-0.65	3.59
NONE	X	NO-HOV	H16B_00224	hypothetical protein	19.64	19.61			19.64	19.61	0.03		3.5	3.5	1.28	1.31	-0.04		1.81	1.62	3.59
NONE	X	NO-HOV	H16A_02514	hypothetical protein	18.71	18.74	19.38	19.43	-0.67	-0.69	-0.03	-0.05	-0.67	-0.69	-1.41	-1.45	-0.12	-0.16	-1.93	-1.72	3.61
NONE	X	NO-HOV	H16A_01272	hypothetical protein			15.5	15.58	-15.5	-15.58		-0.08	3.91	3.73	1.54	1.46		-0.21	2.02	1.8	3.64
NONE	X	NO-HOV	H16B_00316	hypothetical protein			16.68	16.11	-16.68	-16.11		0.57	2.73	3.2	0.78	1.11		0.75	1	0.89	3.64
NONE	X	NO-HOV	H16A_00319	hypothetical membrane associated protein	20.12	19.35			20.12	19.35	0.77		3.98	3.24	1.59	1.14	0.92		1.52	1.36	3.64
NONE	X	NO-HOV	PHG_00014	HypF1			18.65	18.42	-18.65	-18.42		0.23	0.76	0.89	-0.49	-0.41		0.25	-0.52	-0.46	3.65
NONE	X	NO-HOV	H16B_02203	hypothetical protein	19.71	20.05	16.66	15.75	3.05	4.3	-0.34	0.91	3.05	4.3	0.99	1.84	-0.52	1.25	1.45	1.29	3.65
NONE	X	NO-HOV	H16B_02304	hypothetical lipoprotein	23.62	23.67	20.93	20.92	2.69	2.75	-0.05	0.01	2.69	2.75	0.75	0.82	-0.14	-0.07	1.04	0.93	3.65
NONE	X	NO-HOV	H16A_00980	hypothetical protein	17.79	17.2	17.31	17.11	0.48	0.09	0.59	0.2	0.48	0.09	-0.67	-0.93	0.69	0.21	-0.81	-0.72	3.65
NONE	X	NO-HOV	H16A_03341	hypothetical protein	23.71	23.83	22.88	23.02	0.83	0.81	-0.12	-0.14	0.83	0.81	-0.45	-0.46	-0.23	-0.29	-0.47	-0.42	3.65
NONE	X	NO-HOV	H16A_00141	hypothetical membrane associated protein	18.66	19.06	18.27	18.18	0.39	0.88	-0.4	0.09	0.39	0.88	-0.73	-0.41	-0.6	0.04	-0.55	-0.49	3.65
NONE	X	NO-HOV	H16A_03132	response regulator containing an atypical	16.64	16.29	17.54	17.69	-0.9	-1.4	0.35	-0.15	-0.9	-1.4	-1.56	-1.91	0.38	-0.31	-2.24	-2	3.65
NONE	X	NO-HOV	H16B_02084	hypothetical protein			14.52	15.57	-14.52	-15.57		-1.05	4.89	3.74	2.17	1.47		-1.63	1.85	1.65	3.65
NONE	X	NO-HOV	H16B_02419	hypothetical protein			17.21	17.28	-17.21	-17.28		-0.07	2.2	2.03	0.44	0.34		-0.19	0.47	0.42	3.65
NONE	X	NO-HOV	H16B_02414	hypothetical protein			19.42	19.62	-19.42	-19.62		-0.2	-0.01	-0.31	-0.99	-1.2		-0.38	-1.38	-1.23	3.65
NONE	X	NO-HOV	H16B_02202	hypothetical protein	22.3	22.3	19.52	19.44	2.78	2.86	0	0.08	2.78	2.86	0.81	0.89	-0.08	0.03	1.16	1.04	3.65
NONE	X	NO-HOV	PHG_00011	HoxV			19.72	19.98	-19.72	-19.98		-0.26	-0.31	-0.67	-1.18	-1.43		-0.47	-1.63	-1.46	3.65
NONE	X	NO-HOV	PHG_00007	HoxO			16.44	16.35	-16.44	-16.35		0.09	2.97	2.96	0.94	0.95		0.04	1.32	1.18	3.65
NONE	X	NO-HOV	H16A_01042	putative lipoprotein	17.56	17.97	17.26	17.07	0.3	0.9	-0.41	0.19	0.3	0.9	-0.79	-0.4	-0.61	0.19	-0.59	-0.53	3.65
NONE	X	NO-HOV	H16A_01381	Phasin (PHA-granule associated protein)	27.47	27.6	22.31	22.02	5.16	5.58	-0.13	0.29	5.16	5.58	2.35	2.68	-0.25	0.34	3.37	3.01	3.65
NONE	X	NO-HOV	H16B_02071	hypothetical protein	20.04	20.23	16.29	16.3	3.75	3.93	-0.19	-0.01	3.75	3.93	1.44	1.59	-0.32	-0.1	1.99	1.78	3.65
NONE	X	NO-HOV	H16B_00592	hypothetical protein			15.29	15.42	-15.29	-15.42		-0.13	4.12	3.89	1.68	1.57		-0.28	2.17	1.94	3.65
NONE	X	NO-HOV	H16B_02394	hypothetical membrane associated protein	16.54	16.92			16.54	16.92	-0.38		0.4	0.81	-0.72	-0.46	-0.57		-0.59	-0.53	3.65
NONE	X	NO-HOV	H16B_00105	Ferredoxin	19.82	20.55	20.54	20.69	-0.72	-0.14	-0.73	-0.15	-0.72	-0.14	-1.45	-1.09	-1.03	-0.31	-1.31	-1.17	3.65
NONE	X	NO-HOV	H16A_00637	hypothetical protein			16.6	15.84	-16.6	-15.84		0.76	2.81	3.47	0.83	1.29		1.03	1.05	0.94	3.65
NONE	X	NO-HOV	H16B_02201	hypothetical protein	19.76	19.46			19.76	19.46	0.3		3.62	3.35	1.35	1.21	0.31		1.67	1.49	3.65
NONE	X	NO-HOV	H16B_01596	hypothetical membrane associated protein	20.59	20.32	17.74	17.71	2.85	2.61	0.27	0.03	2.85	2.61	0.86	0.72	0.27	-0.04	0.99	0.88	3.65
NONE	X	NO-HOV	PHG_00022	histidine protein kinase			15.68	15.97	-15.68	-15.97		-0.29	3.73	3.34	1.43	1.2		-0.51	1.63	1.46	3.65
NONE	X	NO-HOV	PHG_00027	fructose-1,6-bisphosphate	21.69	21.92	22.15	21.61	-0.46	0.31	-0.23	0.54	-0.46	0.31	-1.28	-0.79	-0.38	0.71	-1.13	-1.01	3.65
NONE	X	NO-HOV	H16B_02076	integral membrane protein	20.15	19.83	17.89	17.69	2.26	2.14	0.32	0.2	2.26	2.14	0.48	0.41	0.34	0.21	0.44	0.39	3.65
NONE	X	NO-HOV	H16A_03315	hypothetical protein	14.83	15.36			14.83	15.36	-0.53		-1.31	-0.75	-1.83	-1.49	-0.77		-2	-1.79	3.65
NONE	X	NO-HOV	H16A_02394	Thioredoxin	21.65	21.71	19.85	19.69	1.8	2.02	-0.06	0.16	1.8	2.02	0.18	0.34	-0.16	0.15	0.28	0.25	3.65
NONE	X	NO-HOV	H16B_02021	Phasin (PHA-granule associated protein)	21.85	22.07	21.74	21.66	0.11	0.41	-0.22	0.08	0.11	0.41	-0.91	-0.72	-0.36	0.03	-0.99	-0.88	3.65
KEGG	M00615	Nitrate assimilation	H16A_00359	ABC-type transporter, periplasmic component:	22.38	22.16			22.38	22.16	0.22		6.24	6.05	3.05	2.99	0.21		4.17	3.72	3.65
KEGG	M00236	Putative polar amino acid transport system	H16A_03310	ABC-type transporter, periplasmic component:	19.99	20.09	16.72	17.08	3.27	3.01	-0.1	-0.36	3.27	3.01	1.13	0.99	-0.21	-0.62	1.19	1.06	3.65
KEGG	M00595	Thiosulfate oxidation by SOX complex, thiosulfate => sulfate	H16A_03563	5'-Nucleotidase/2',3'-cyclic phosphodiesterase	16.64	16.46			16.64	16.46	0.18		0.5	0.35	-0.66	-0.76	0.16		-0.93	-0.83	3.66
KEGG	M00595	Thiosulfate oxidation by SOX complex, thiosulfate => sulfate	H16A_03568	sulfur oxidation protein (SoxZ)	19.35	19.11			19.35	19.11	0.24		3.21	3	1.09	0.98	0.23		1.36	1.21	3.66
KEGG	M00595	Thiosulfate oxidation by SOX complex, thiosulfate => sulfate	H16A_03570	cytochrome c551/c552	21.87	21.82	16.51	16.35	5.36	5.47	0.05	0.16	5.36	5.47	2.48	2.61	-0.01	0.15	3.53	3.15	3.66
KEGG	M00344	Formaldehyde assimilation, xylulose monophosphate pathway	H16A_00568	Fructose-bisphosphate aldolase	22.06	21.6	21.52	21.82	0.54	-0.22	0.46	-0.3	0.54	-0.22	-0.63	-1.14	0.52	-0.53	-0.95	-0.85	3.66
KEGG	M00173	Reductive citrate cycle (Arnon-Buchanan cycle)	H16A_00547	Succinyl-CoA synthetase beta chain	23.85	23.72	22.57	22.44	1.28	1.28	0.13	0.13	1.28	1.28	-0.15	-0.15	0.09	0.1	-0.15	-0.13	3.7
KEGG	M00173	Reductive citrate cycle (Arnon-Buchanan cycle)	H16A_01251	pyruvate carboxylase	15.21	15.28	17.97	16.58	-2.76	-1.3	-0.07	1.39	-2.76	-1.3	-2.76	-1.85	-0.17	1.96	-2.4	-2.14	3.7
KEGG	M00173	Reductive citrate cycle (Arnon-Buchanan cycle)	H16A_02038	phosphoenolpyruvate synthase	22.89	23.09	22.43	22.27	0.46	0.82	-0.2	0.16	0.46	0.82	-0.68	-0.45	-0.34	0.15	-0.64	-0.57	3.7
KEGG	M00173	Reductive citrate cycle (Arnon-Buchanan cycle)	H16A_02528	fumarate hydratase class I	22.89	22.89	19.43	20.02	3.46	2.87	0	-0.59	3.46	2.87	1.25	0.89	-0.08	-0.96	1.08	0.96	3.7
KEGG	M00173	Reductive citrate cycle (Arnon-Buchanan cycle)	H16A_02630	succinate dehydrogenase (flavoprotein subunit)	23.92	23.61	20.62	20.84	3.3	2.77	0.31	-0.22	3.3	2.77	1.15	0.83	0.32	-0.41	1.17	1.04	3.7
KEGG	M00173	Reductive citrate cycle (Arnon-Buchanan cycle)	H16A_02634	malate dehydrogenase	24.46	24.16	22.06	22.14	2.4	2.02	0.3	-0.08	2.4	2.02	0.57	0.34	0.31	-0.21	0.49	0.44	3.7
KEGG	M00173	Reductive citrate cycle (Arnon-Buchanan cycle)	H16A_02921	phosphoenolpyruvate carboxylase	21.94	21.55	18.13	18.27	3.81	3.28	0.39	-0.14	3.81	3.28	1.48	1.16	0.43	-0.29	1.64	1.46	3.7
KEGG	M00173	Reductive citrate cycle (Arnon-Buchanan cycle)	H16B_00568	aconitate hydratase 2	23.37	23.83	17.57	16.88	5.8	6.95	-0.46	0.69	5.8	6.95	2.76	3.58	-0.68	0.93	3.98	3.55	3.7
KEGG	M00173	Reductive citrate cycle (Arnon-Buchanan cycle)	H16B_01931	isocitrate dehydrogenase [NADP]	20.77	20.46	21.26	20.91	-0.49	-0.45	0.31	0.35	-0.49	-0.45	-1.3	-1.29	0.32	0.43	-1.58	-1.41	3.7
KEGG	M00036	Leucine degradation, leucine => acetoacetate + acetyl-CoA	H16A_00184	biotin carboxylase	19.83	19.5	19.89	19.92	-0.06	-0.42	0.33	-0.03	-0.06	-0.42	-1.02	-1.27	0.35	-0.13	-1.45	-1.29	3.72
KEGG	M00036	Leucine degradation, leucine => acetoacetate + acetyl-CoA	H16A_00460	Acyl-CoA dehydrogenase	24.43	24.58	16.85	16.77	7.58	7.81	-0.15	0.08	7.58	7.81	3.91	4.14	-0.27	0.03	5.57	4.97	3.73
KEGG	M00036	Leucine degradation, leucine => acetoacetate + acetyl-CoA	H16A_00561	Branched-chain amino acid aminotransferase	20.14	20.35	19.46	19.6	0.68	0.75	-0.21	-0.14	0.68	0.75	-0.54	-0.5	-0.35	-0.29	-0.52	-0.46	3.73
KEGG	M00036	Leucine degradation, leucine => acetoacetate + acetyl-CoA	H16A_00816	Acyl-CoA dehydrogenase	22.14	21.94	20.3	20.22	1.84	1.72	0.2	0.08	1.84	1.72	0.21	0.14	0.18	0.03	0.17	0.15	3.73
KEGG	M00036	Leucine degradation, leucine => acetoacetate + acetyl-CoA	H16A_01068	Acyl-CoA dehydrogenase	23.8	23.83	20.89	20.64	2.91	3.19	-0.03	0.25	2.91	3.19	0.9	1.11	-0.12	0.28	1.29	1.15	3.73
KEGG	M00036	Leucine degradation, leucine => acetoacetate + acetyl-CoA	H16A_01377	dihydrolipoamide dehydrogenase (E3) component	21.08	20.6	20.98	20.75	0.1	-0.15	0.48	0.23	0.1	-0.15	-0.92	-1.09	0.55	0.25	-1.14	-1.02	3.73
KEGG	M00036	Leucine degradation, leucine => acetoacetate + acetyl-CoA	H16A_01530	Acyl-CoA dehydrogenase	21.28	21.16	17.48	16.93	3.8	4.23	0.12	0.55	3.8	4.23	1.47	1.79	0.08	0.72	1.98	1.77	3.73
KEGG	M00036	Leucine degradation, leucine => acetoacetate + acetyl-CoA	H16A_02323	dihydrolipoamide dehydrogenase (E3)	22.59	22.63	19.85	20.23	2.74	2.4	-0.04	-0.38	2.74	2.4	0.79	0.59	-0.13	-0.65	0.67	0.6	3.73
KEGG	M00167	Reductive pentose phosphate cycle, glyceraldehyde-3P => ribulose-5P	H16A_00568	Fructose-bisphosphate aldolase	22.06	21.6	21.52	21.82	0.54	-0.22	0.46	-0.3	0.54	-0.22	-0.63	-1.14	0.52	-0.53	-0.95	-0.85	3.73
KEGG	M00167	Reductive pentose phosphate cycle, glyceraldehyde-3P => ribulose-5P	H16A_02345	Ribose 5-phosphate isomerase	20.01	19.69	16.53	16.42	3.48	3.27	0.32	0.11	3.48	3.27	1.26	1.16	0.34	0.07	1.55	1.38	3.73
KEGG	M00167	Reductive pentose phosphate cycle, glyceraldehyde-3P => ribulose-5P	H16B_00278	Fructose-bisphosphate aldolase class-I	17.14	17.39	17.03	17.07	0.11	0.32	-0.25	-0.04	0.11	0.32	-0.91	-0.78	-0.4	-0.15	-1	-0.89	3.73
KEGG	M00417	Cytochrome o ubiquinol oxidase	H16B_01026	bo3-type chinol oxidase, subunit I			15.97	16.23	-15.97	-16.23		-0.26	3.44	3.08	1.24	1.03		-0.47	1.39	1.24	3.73
KEGG	M00618	Acetogen	H16A_00246	5,10-Methylenetetrahydrofolate reductase	18.37	18.38	18.08	17.88	0.29	0.5	-0.01	0.2	0.29	0.5	-0.79	-0.66	-0.09	0.21	-0.92	-0.82	3.73
KEGG	M00095	C5 isoprenoid biosynthesis, mevalonate pathway	H16A_00170	Acetyl-CoA acetyltransferase	21.59	21.35	20.94	21.23	0.65	0.12	0.24	-0.29	0.65	0.12	-0.56	-0.91	0.23	-0.51	-0.81	-0.72	3.73
KEGG	M00095	C5 isoprenoid biosynthesis, mevalonate pathway	H16A_01438	Acetyl-CoA acetyltransferase	24.22	24.19	23.01	22.86	1.21	1.33	0.03	0.15	1.21	1.33	-0.2	-0.12	-0.04	0.13	-0.17	-0.15	3.73
KEGG	M00095	C5 isoprenoid biosynthesis, mevalonate pathway	H16A_01445	Acetyl-CoA acetyltransferase	23.26	23.33	21	20.69	2.26	2.64	-0.07	0.31	2.26	2.64	0.48	0.74	-0.17	0.37	0.69	0.62	3.73
KEGG	M00095	C5 isoprenoid biosynthesis, mevalonate pathway	H16A_01528	Acetyl-CoA acetyltransferase	24.32	24.48	21.52	21.44	2.8	3.04	-0.16	0.08	2.8	3.04	0.83	1.01	-0.29	0.03	1.17	1.04	3.73
KEGG	M00016	Lysine biosynthesis, succinyl-DAP pathway, aspartate => lysine	H16A_02065	Aminotransferase, class I and II	18.49	18.26	17.76	17.81	0.73	0.45	0.23	-0.05	0.73	0.45	-0.51	-0.7	0.22	-0.16	-0.74	-0.66	3.73
KEGG	M00082	Fatty acid biosynthesis, initiation	H16A_02611	Acetyl-CoA carboxylase carboxyltransferase	18.82	18.71	18.14	17.76	0.68	0.95	0.11	0.38	0.68	0.95	-0.54	-0.37	0.06	0.47	-0.43	-0.38	3.73
KEGG	M00307	Pyruvate oxidation, pyruvate => acetyl-CoA	H16A_01375	dihydrolipoamide acetyltransferase (E2)	20.06	19.79	19.47	19.57	0.59	0.22	0.27	-0.1	0.59	0.22	-0.6	-0.85	0.27	-0.24	-0.87	-0.78	3.73
KEGG	M00307	Pyruvate oxidation, pyruvate => acetyl-CoA	H16A_01377	dihydrolipoamide dehydrogenase (E3) component	21.08	20.6	20.98	20.75	0.1	-0.15	0.48	0.23	0.1	-0.15	-0.92	-1.09	0.55	0.25	-1.14	-1.02	3.73
KEGG	M00307	Pyruvate oxidation, pyruvate => acetyl-CoA	H16A_02323	dihydrolipoamide dehydrogenase (E3)	22.59	22.63	19.85	20.23	2.74	2.4	-0.04	-0.38	2.74	2.4	0.79	0.59	-0.13	-0.65	0.67	0.6	3.73
KEGG	M00307	Pyruvate oxidation, pyruvate => acetyl-CoA	H16B_00144	acetoin dehydrogenase E1 component alpha-subunit			20.3	20.22	-20.3	-20.22		0.08	-0.89	-0.91	-1.55	-1.59		0.03	-2.21	-1.97	3.73
KEGG	M00307	Pyruvate oxidation, pyruvate => acetyl-CoA	H16B_00146	Dihydrolipoamide S-acetyltransferase component			19.13	19.12	-19.13	-19.12		0.01	0.28	0.19	-0.8	-0.87		-0.07	-1.15	-1.03	3.73
KEGG	M00334	Type VI secretion system	H16B_02416	Hypothetical IcmF-like protein			20.29	20.96	-20.29	-20.96		-0.67	-0.88	-1.65	-1.55	-2.08		-1.07	-2.09	-1.87	3.73
KEGG	M00334	Type VI secretion system	H16B_02417	hypothetical protein			18.98	18.95	-18.98	-18.95		0.03	0.43	0.36	-0.7	-0.76		-0.04	-1.01	-0.9	3.73
KEGG	M00334	Type VI secretion system	H16B_02428	ATP-dependent protease Clp, ATPase subunit			21.53	21.71	-21.53	-21.71		-0.18	-2.12	-2.4	-2.35	-2.57		-0.35	-3.32	-2.96	3.73
KEGG	M00334	Type VI secretion system	H16B_02432	hypothetical protein			21.84	22.31	-21.84	-22.31		-0.47	-2.43	-3	-2.55	-2.97		-0.78	-3.55	-3.17	3.73
KEGG	M00026	Histidine biosynthesis, PRPP => histidine	H16A_03409	Phosphoribosyl-AMP cyclohydrolase	16.22	16.37			16.22	16.37	-0.15		0.08	0.26	-0.93	-0.82	-0.27		-1.11	-0.99	3.73
KEGG	M00026	Histidine biosynthesis, PRPP => histidine	H16A_03414	Imidazoleglycerol-phosphate dehydratase	19.19	19.36	17.03	17.1	2.16	2.26	-0.17	-0.07	2.16	2.26	0.41	0.49	-0.3	-0.19	0.47	0.42	3.73
KEGG	M00061	D-Glucuronate degradation, D-glucuronate => pyruvate + D-glyceraldehyde 3P	H16B_01212	2-Keto-3-deoxygluconate kinase			16.15	15.64	-16.15	-15.64		0.51	3.26	3.67	1.12	1.42		0.66	1.5	1.34	3.73
KEGG	M00061	D-Glucuronate degradation, D-glucuronate => pyruvate + D-glyceraldehyde 3P	H16B_01213	2-Keto-3-deoxy-6-phosphogluconate aldolase	17.44	17.15	18.3	17.5	-0.86	-0.35	0.29	0.8	-0.86	-0.35	-1.54	-1.22	0.3	1.09	-1.43	-1.28	3.73
KEGG	M00155	Cytochrome c oxidase, prokaryotes	H16B_02062	bb3-type cytochrome oxidase, subunit II			15.56	15.94	-15.56	-15.94		-0.38	3.85	3.37	1.5	1.22		-0.65	1.63	1.46	3.73
KEGG	M00010	Citrate cycle, first carbon oxidation, oxaloacetate => 2-oxoglutarate	H16A_02627	citrate synthase	24.35	24.1	21.93	22.12	2.42	1.98	0.25	-0.19	2.42	1.98	0.58	0.31	0.25	-0.37	0.45	0.4	3.76
KEGG	M00010	Citrate cycle, first carbon oxidation, oxaloacetate => 2-oxoglutarate	H16B_00568	aconitate hydratase 2	23.37	23.83	17.57	16.88	5.8	6.95	-0.46	0.69	5.8	6.95	2.76	3.58	-0.68	0.93	3.98	3.55	3.77
KEGG	M00010	Citrate cycle, first carbon oxidation, oxaloacetate => 2-oxoglutarate	H16B_01931	isocitrate dehydrogenase [NADP]	20.77	20.46	21.26	20.91	-0.49	-0.45	0.31	0.35	-0.49	-0.45	-1.3	-1.29	0.32	0.43	-1.58	-1.41	3.77
KEGG	M00172	C4-dicarboxylic acid cycle, NADP - malic enzyme type	H16A_01002	malic enzyme (NADP)	23.54	23.61	20.62	20.34	2.92	3.27	-0.07	0.28	2.92	3.27	0.9	1.16	-0.17	0.32	1.3	1.16	3.77
KEGG	M00172	C4-dicarboxylic acid cycle, NADP - malic enzyme type	H16A_02921	phosphoenolpyruvate carboxylase	21.94	21.55	18.13	18.27	3.81	3.28	0.39	-0.14	3.81	3.28	1.48	1.16	0.43	-0.29	1.64	1.46	3.77
KEGG	M00230	Glutamate/aspartate transport system	H16B_01634	ABC-type transporter, periplasmic component:	18.14	18.03			18.14	18.03	0.11		2	1.92	0.31	0.27	0.06		0.38	0.34	3.77
KEGG	M00190	Iron(III) transport system	H16A_00759	ABC-type transporter, periplasmic component:	24.43	24.09	20.27	20.13	4.16	3.96	0.34	0.14	4.16	3.96	1.7	1.61	0.36	0.12	2.16	1.93	3.77
KEGG	M00611	Oxygenic photosynthesis in plants and cyanobacteria	H16A_00566	phosphoglycerate kinase	22.28	22.13	19.97	19.83	2.31	2.3	0.15	0.14	2.31	2.3	0.51	0.52	0.12	0.12	0.65	0.58	3.77
KEGG	M00611	Oxygenic photosynthesis in plants and cyanobacteria	H16A_00568	Fructose-bisphosphate aldolase	22.06	21.6	21.52	21.82	0.54	-0.22	0.46	-0.3	0.54	-0.22	-0.63	-1.14	0.52	-0.53	-0.95	-0.85	3.77
KEGG	M00611	Oxygenic photosynthesis in plants and cyanobacteria	H16A_02345	Ribose 5-phosphate isomerase	20.01	19.69	16.53	16.42	3.48	3.27	0.32	0.11	3.48	3.27	1.26	1.16	0.34	0.07	1.55	1.38	3.77
KEGG	M00611	Oxygenic photosynthesis in plants and cyanobacteria	H16B_00278	Fructose-bisphosphate aldolase class-I	17.14	17.39	17.03	17.07	0.11	0.32	-0.25	-0.04	0.11	0.32	-0.91	-0.78	-0.4	-0.15	-1	-0.89	3.77
KEGG	M00007	Pentose phosphate pathway, non-oxidative phase, fructose 6P => ribose 5P	H16A_02345	Ribose 5-phosphate isomerase	20.01	19.69	16.53	16.42	3.48	3.27	0.32	0.11	3.48	3.27	1.26	1.16	0.34	0.07	1.55	1.38	3.77
KEGG	M00507	ChpA-ChpB/PilGH (chemosensory) two-component regulatory system	H16A_00740	Type IV pilus protein histidine kinase/response			15.95	16.22	-15.95	-16.22		-0.27	3.46	3.09	1.25	1.04		-0.49	1.4	1.25	3.77
KEGG	M00144	NADH:quinone oxidoreductase, prokaryotes	H16A_01055	NADH dehydrogenase chain F	20.94	20.65	18.26	18.11	2.68	2.54	0.29	0.15	2.68	2.54	0.75	0.68	0.3	0.13	0.86	0.77	3.77
KEGG	M00607	Glycerol transport system	H16A_02498	ABC-type sugar transporter, periplasmic	19.43	19.71	24.46	24.45	-5.03	-4.74	-0.28	0.01	-5.03	-4.74	-4.23	-4.11	-0.44	-0.07	-5.69	-5.08	3.77
KEGG	M00607	Glycerol transport system	H16A_02501	ABC-type sugar transport systems, permease			18.63	18.39	-18.63	-18.39		0.24	0.78	0.92	-0.48	-0.39		0.26	-0.5	-0.45	3.77
KEGG	M00607	Glycerol transport system	H16A_02502	ABC-type transporter, ATPase component: CUT1			19.37	19.65	-19.37	-19.65		-0.28	0.04	-0.34	-0.95	-1.22		-0.5	-1.31	-1.17	3.77
KEGG	M00607	Glycerol transport system	H16A_02503	ABC-type transporter, ATPase component: CUT1			19.1	19.71	-19.1	-19.71		-0.61	0.31	-0.4	-0.78	-1.26		-0.99	-1.02	-0.91	3.77
KEGG	M00331	Type II general secretion system	H16A_03543	general secretion pathway protein D	19.27	19.54	16.17	15.7	3.1	3.84	-0.27	0.47	3.1	3.84	1.02	1.53	-0.43	0.6	1.49	1.33	3.77
KEGG	M00019	Valine/isoleucine biosynthesis, pyruvate => valine / 2-oxobutanoate => isoleucine	H16A_00561	Branched-chain amino acid aminotransferase	20.14	20.35	19.46	19.6	0.68	0.75	-0.21	-0.14	0.68	0.75	-0.54	-0.5	-0.35	-0.29	-0.52	-0.46	3.77
KEGG	M00019	Valine/isoleucine biosynthesis, pyruvate => valine / 2-oxobutanoate => isoleucine	H16A_01035	acetolactate synthase III (valine sensitive)	20.91	21.17	18.27	18.63	2.64	2.54	-0.26	-0.36	2.64	2.54	0.72	0.68	-0.42	-0.62	0.64	0.57	3.77
KEGG	M00019	Valine/isoleucine biosynthesis, pyruvate => valine / 2-oxobutanoate => isoleucine	H16A_01036	acetolactate synthase III small subunit	20.85	21.43	17.38	17.92	3.47	3.51	-0.58	-0.54	3.47	3.51	1.26	1.32	-0.83	-0.88	1.26	1.12	3.77
KEGG	M00019	Valine/isoleucine biosynthesis, pyruvate => valine / 2-oxobutanoate => isoleucine	H16B_00313	acetolactate synthase large subunit (TPP	16.04	15.44			16.04	15.44	0.6		-0.1	-0.67	-1.05	-1.43	0.7		-1.45	-1.29	3.77
KEGG	M00643	Multidrug resistance, efflux pump MexXY-OprM	H16A_03731	outer membrane efflux protein	22.35	21.96	17.81	17.51	4.54	4.45	0.39	0.3	4.54	4.45	1.95	1.93	0.43	0.35	2.48	2.21	3.77
KEGG	M00118	Glutathione biosynthesis, glutamate => glutathione	H16A_00322	Gamma-glutamate-cysteine ligase	19.9	19.67	19.24	19.29	0.66	0.38	0.23	-0.05	0.66	0.38	-0.55	-0.74	0.22	-0.16	-0.79	-0.71	3.77
KEGG	M00050	Guanine ribonucleotide biosynthesis IMP => GDP,GTP	H16A_00567	pyruvate kinase	20.71	20.66			20.71	20.66	0.05		4.57	4.55	1.97	2	-0.01		2.8	2.5	3.77
KEGG	M00050	Guanine ribonucleotide biosynthesis IMP => GDP,GTP	H16A_01917	glutamine amidotransferase	17.67	17.26	17.29	17.16	0.38	0.1	0.41	0.13	0.38	0.1	-0.74	-0.93	0.45	0.1	-0.97	-0.87	3.77
KEGG	M00362	Nucleotide sugar biosynthesis, prokaryotes	H16A_00262	UDP-N-acetylglucosamine	19.42	19.2	16.56	16.33	2.86	2.87	0.22	0.23	2.86	2.87	0.86	0.89	0.21	0.25	1.08	0.96	3.77
KEGG	M00362	Nucleotide sugar biosynthesis, prokaryotes	H16A_02905	Mannose-1-phosphate guanylyltransferase	20.53	20.3	17.7	17.39	2.83	2.91	0.23	0.31	2.83	2.91	0.85	0.92	0.22	0.37	1.05	0.94	3.77
KEGG	M00614	Anoxygenic photosynthesis in green sulfur bacteria	H16A_00547	Succinyl-CoA synthetase beta chain	23.85	23.72	22.57	22.44	1.28	1.28	0.13	0.13	1.28	1.28	-0.15	-0.15	0.09	0.1	-0.15	-0.13	3.77
KEGG	M00614	Anoxygenic photosynthesis in green sulfur bacteria	H16A_01251	pyruvate carboxylase	15.21	15.28	17.97	16.58	-2.76	-1.3	-0.07	1.39	-2.76	-1.3	-2.76	-1.85	-0.17	1.96	-2.4	-2.14	3.77
KEGG	M00614	Anoxygenic photosynthesis in green sulfur bacteria	H16A_02038	phosphoenolpyruvate synthase	22.89	23.09	22.43	22.27	0.46	0.82	-0.2	0.16	0.46	0.82	-0.68	-0.45	-0.34	0.15	-0.64	-0.57	3.77
KEGG	M00614	Anoxygenic photosynthesis in green sulfur bacteria	H16A_02528	fumarate hydratase class I	22.89	22.89	19.43	20.02	3.46	2.87	0	-0.59	3.46	2.87	1.25	0.89	-0.08	-0.96	1.08	0.96	3.77
KEGG	M00614	Anoxygenic photosynthesis in green sulfur bacteria	H16A_02630	succinate dehydrogenase (flavoprotein subunit)	23.92	23.61	20.62	20.84	3.3	2.77	0.31	-0.22	3.3	2.77	1.15	0.83	0.32	-0.41	1.17	1.04	3.77
KEGG	M00614	Anoxygenic photosynthesis in green sulfur bacteria	H16A_02634	malate dehydrogenase	24.46	24.16	22.06	22.14	2.4	2.02	0.3	-0.08	2.4	2.02	0.57	0.34	0.31	-0.21	0.49	0.44	3.78
KEGG	M00614	Anoxygenic photosynthesis in green sulfur bacteria	H16A_02921	phosphoenolpyruvate carboxylase	21.94	21.55	18.13	18.27	3.81	3.28	0.39	-0.14	3.81	3.28	1.48	1.16	0.43	-0.29	1.64	1.46	3.78
KEGG	M00614	Anoxygenic photosynthesis in green sulfur bacteria	H16B_00568	aconitate hydratase 2	23.37	23.83	17.57	16.88	5.8	6.95	-0.46	0.69	5.8	6.95	2.76	3.58	-0.68	0.93	3.98	3.55	3.78
KEGG	M00614	Anoxygenic photosynthesis in green sulfur bacteria	H16B_01931	isocitrate dehydrogenase [NADP]	20.77	20.46	21.26	20.91	-0.49	-0.45	0.31	0.35	-0.49	-0.45	-1.3	-1.29	0.32	0.43	-1.58	-1.41	3.78
KEGG	M00135	GABA biosynthesis, eukaryotes, putrescine => GABA	H16A_00232	NAD-dependent aldehyde dehydrogenase	19.62	19.25			19.62	19.25	0.37		3.48	3.14	1.26	1.07	0.4		1.47	1.31	3.8
KEGG	M00183	RNA polymerase, bacteria	H16A_03458	DNA-directed RNA polymerase alpha subunit	23.52	23.39	21	21.3	2.52	2.09	0.13	-0.3	2.52	2.09	0.65	0.38	0.09	-0.53	0.5	0.45	3.81
KEGG	M00183	RNA polymerase, bacteria	H16A_03496	DNA-directed RNA polymerase beta prime subunit	24.05	23.93	22.96	23.02	1.09	0.91	0.12	-0.06	1.09	0.91	-0.28	-0.39	0.08	-0.18	-0.39	-0.35	3.82
KEGG	M00239	Peptides/nickel transport system	H16A_02949	ABC-type transporter, periplasmic component:	19.03	19.83	16.14	15.45	2.89	4.38	-0.8	0.69	2.89	4.38	0.88	1.89	-1.12	0.93	1.4	1.25	3.82
KEGG	M00087	beta-Oxidation	H16A_00460	Acyl-CoA dehydrogenase	24.43	24.58	16.85	16.77	7.58	7.81	-0.15	0.08	7.58	7.81	3.91	4.14	-0.27	0.03	5.57	4.97	3.82
KEGG	M00087	beta-Oxidation	H16A_00461	two domain protein: 3-hydroxyacyl-CoA	25.24	24.79	18.13	17.61	7.11	7.18	0.45	0.52	7.11	7.18	3.61	3.73	0.51	0.68	4.79	4.28	3.82
KEGG	M00087	beta-Oxidation	H16A_00462	Acetyl-CoA C-acyltransferase	24.82	25.19	18.2	16.44	6.62	8.75	-0.37	1.76	6.62	8.75	3.29	4.76	-0.56	2.5	4.58	4.09	3.82
KEGG	M00087	beta-Oxidation	H16A_00816	Acyl-CoA dehydrogenase	22.14	21.94	20.3	20.22	1.84	1.72	0.2	0.08	1.84	1.72	0.21	0.14	0.18	0.03	0.17	0.15	3.82
KEGG	M00087	beta-Oxidation	H16A_01068	Acyl-CoA dehydrogenase	23.8	23.83	20.89	20.64	2.91	3.19	-0.03	0.25	2.91	3.19	0.9	1.11	-0.12	0.28	1.29	1.15	3.82
KEGG	M00087	beta-Oxidation	H16A_01526	Enoyl-CoA	25.84	25.91	23.27	23.36	2.57	2.55	-0.07	-0.09	2.57	2.55	0.68	0.68	-0.17	-0.22	0.83	0.74	3.82
KEGG	M00087	beta-Oxidation	H16A_01530	Acyl-CoA dehydrogenase	21.28	21.16	17.48	16.93	3.8	4.23	0.12	0.55	3.8	4.23	1.47	1.79	0.08	0.72	1.98	1.77	3.82
KEGG	M00237	Branched-chain amino acid transport system	H16A_03026	ABC-type transporter, ATPase component: HAAT	16.84	16.22			16.84	16.22	0.62		0.7	0.11	-0.53	-0.92	0.73		-0.72	-0.64	3.82
KEGG	M00237	Branched-chain amino acid transport system	H16A_03030	ABC-type transporter, periplasmic component:	24.37	24.44	19.26	18.85	5.11	5.59	-0.07	0.41	5.11	5.59	2.32	2.68	-0.17	0.51	3.29	2.94	3.82
KEGG	M00237	Branched-chain amino acid transport system	H16A_03660	ABC-type transporter, periplasmic component	18.9	18.46	19.89	19.56	-0.99	-1.1	0.44	0.33	-0.99	-1.1	-1.62	-1.72	0.49	0.4	-2.07	-1.85	3.83
KEGG	M00119	Pantothenate biosynthesis, valine/L-aspartate => pantothenate	H16A_00561	Branched-chain amino acid aminotransferase	20.14	20.35	19.46	19.6	0.68	0.75	-0.21	-0.14	0.68	0.75	-0.54	-0.5	-0.35	-0.29	-0.52	-0.46	3.83
KEGG	M00119	Pantothenate biosynthesis, valine/L-aspartate => pantothenate	H16A_03084	ketopantoate hydroxymethyltransferase	21.23	21.27	19.26	19.33	1.97	1.94	-0.04	-0.07	1.97	1.94	0.29	0.28	-0.13	-0.19	0.29	0.26	3.83
KEGG	M00119	Pantothenate biosynthesis, valine/L-aspartate => pantothenate	H16A_03129	Aspartate 1-decarboxylase	19.07	19.97			19.07	19.97	-0.9		2.93	3.86	0.91	1.55	-1.25		1.21	1.08	3.83
KEGG	M00432	Leucine biosynthesis, 2-oxoisovalerate => 2-oxoisocaproate	H16A_01041	2-Isopropylmalate synthase	21.03	21	18.66	18.86	2.37	2.14	0.03	-0.2	2.37	2.14	0.55	0.41	-0.04	-0.38	0.51	0.46	3.83
KEGG	M00432	Leucine biosynthesis, 2-oxoisovalerate => 2-oxoisocaproate	H16A_02619	3-Isopropylmalate dehydrogenase	19.79	19.77	18.88	18.63	0.91	1.14	0.02	0.25	0.91	1.14	-0.39	-0.24	-0.05	0.28	-0.32	-0.29	3.83
KEGG	M00013	Malonate semialdehyde pathway, propanoyl-CoA => Acetyl-CoA	H16A_00273	Methylmalonate-semialdehyde dehydrogenase	19.23	18.96	19.06	19.01	0.17	-0.05	0.27	0.05	0.17	-0.05	-0.87	-1.03	0.27	-0.01	-1.22	-1.09	3.83
KEGG	M00013	Malonate semialdehyde pathway, propanoyl-CoA => Acetyl-CoA	H16A_00460	Acyl-CoA dehydrogenase	24.43	24.58	16.85	16.77	7.58	7.81	-0.15	0.08	7.58	7.81	3.91	4.14	-0.27	0.03	5.57	4.97	3.83
KEGG	M00013	Malonate semialdehyde pathway, propanoyl-CoA => Acetyl-CoA	H16A_00816	Acyl-CoA dehydrogenase	22.14	21.94	20.3	20.22	1.84	1.72	0.2	0.08	1.84	1.72	0.21	0.14	0.18	0.03	0.17	0.15	3.83
KEGG	M00013	Malonate semialdehyde pathway, propanoyl-CoA => Acetyl-CoA	H16A_01068	Acyl-CoA dehydrogenase	23.8	23.83	20.89	20.64	2.91	3.19	-0.03	0.25	2.91	3.19	0.9	1.11	-0.12	0.28	1.29	1.15	3.84
KEGG	M00013	Malonate semialdehyde pathway, propanoyl-CoA => Acetyl-CoA	H16A_01530	Acyl-CoA dehydrogenase	21.28	21.16	17.48	16.93	3.8	4.23	0.12	0.55	3.8	4.23	1.47	1.79	0.08	0.72	1.98	1.77	3.84
KEGG	M00580	Pentose phosphate pathway, archaea, fructose 6P => ribose 5P	H16A_02345	Ribose 5-phosphate isomerase	20.01	19.69	16.53	16.42	3.48	3.27	0.32	0.11	3.48	3.27	1.26	1.16	0.34	0.07	1.55	1.38	3.85
KEGG	M00348	Glutathione transport system	H16A_02100	ABC-type transporter, periplasmic component:	20.08	19.58	16.61	15.85	3.47	3.73	0.5	0.76	3.47	3.73	1.26	1.46	0.57	1.03	1.38	1.23	3.89
KEGG	M00178	Ribosome, bacteria	H16A_00482	LSU ribosomal protein L13	21.61	21.76	21.17	20.96	0.44	0.8	-0.15	0.21	0.44	0.8	-0.7	-0.47	-0.27	0.22	-0.68	-0.61	3.9
KEGG	M00178	Ribosome, bacteria	H16A_02055	SSU ribosomal protein S2	22.84	23.13	22.26	22.23	0.58	0.9	-0.29	0.03	0.58	0.9	-0.61	-0.4	-0.45	-0.04	-0.52	-0.46	3.9
KEGG	M00178	Ribosome, bacteria	H16A_02279	SSU ribosomal protein S6	20.78	20.56	20.3	20.22	0.48	0.34	0.22	0.08	0.48	0.34	-0.67	-0.77	0.21	0.03	-0.92	-0.82	3.9
KEGG	M00178	Ribosome, bacteria	H16A_02728	SSU ribosomal protein S21			16.45	15.76	-16.45	-15.76		0.69	2.96	3.55	0.93	1.34		0.93	1.19	1.06	3.91
KEGG	M00178	Ribosome, bacteria	H16A_03034	LSU ribosomal protein L28	20.94	20.56	20.64	20.73	0.3	-0.17	0.38	-0.09	0.3	-0.17	-0.79	-1.11	0.42	-0.22	-1.14	-1.02	3.91
KEGG	M00178	Ribosome, bacteria	H16A_03461	SSU ribosomal protein S13	20.55	21.1	20.63	20.48	-0.08	0.62	-0.55	0.15	-0.08	0.62	-1.03	-0.59	-0.79	0.13	-0.81	-0.72	3.93
KEGG	M00178	Ribosome, bacteria	H16A_03466	LSU ribosomal protein L30	21.8	21.71	19.45	19.37	2.35	2.34	0.09	0.08	2.35	2.34	0.54	0.55	0.04	0.03	0.75	0.67	3.95
KEGG	M00178	Ribosome, bacteria	H16A_03477	LSU ribosomal protein L16	21.84	22.01	21.17	21.06	0.67	0.95	-0.17	0.11	0.67	0.95	-0.55	-0.37	-0.3	0.07	-0.52	-0.46	3.95
KEGG	M00178	Ribosome, bacteria	H16A_03481	LSU ribosomal protein L2	22.97	22.77	21.82	21.71	1.15	1.06	0.2	0.11	1.15	1.06	-0.24	-0.3	0.18	0.07	-0.29	-0.26	3.95
KEGG	M00178	Ribosome, bacteria	H16A_03493	SSU ribosomal protein S7	22.35	22.31	21.59	21.34	0.76	0.97	0.04	0.25	0.76	0.97	-0.49	-0.36	-0.03	0.28	-0.48	-0.43	3.95
KEGG	M00083	Fatty acid biosynthesis, elongation	H16B_01629	Enoyl-[acyl-carrier-protein]	19.34	18.59			19.34	18.59	0.75		3.2	2.48	1.08	0.64	0.9		0.83	0.74	3.95
KEGG	M00001	Glycolysis (Embden-Meyerhof pathway), glucose => pyruvate	H16A_00566	phosphoglycerate kinase	22.28	22.13	19.97	19.83	2.31	2.3	0.15	0.14	2.31	2.3	0.51	0.52	0.12	0.12	0.65	0.58	3.95
KEGG	M00001	Glycolysis (Embden-Meyerhof pathway), glucose => pyruvate	H16A_00567	pyruvate kinase	20.71	20.66			20.71	20.66	0.05		4.57	4.55	1.97	2	-0.01		2.8	2.5	3.96
KEGG	M00001	Glycolysis (Embden-Meyerhof pathway), glucose => pyruvate	H16A_00568	Fructose-bisphosphate aldolase	22.06	21.6	21.52	21.82	0.54	-0.22	0.46	-0.3	0.54	-0.22	-0.63	-1.14	0.52	-0.53	-0.95	-0.85	3.96
KEGG	M00001	Glycolysis (Embden-Meyerhof pathway), glucose => pyruvate	H16A_01047	triosephosphate isomerase	19.68	19.44	16.96	16.33	2.72	3.11	0.24	0.63	2.72	3.11	0.77	1.05	0.23	0.84	0.89	0.79	3.96
KEGG	M00001	Glycolysis (Embden-Meyerhof pathway), glucose => pyruvate	H16B_00278	Fructose-bisphosphate aldolase class-I	17.14	17.39	17.03	17.07	0.11	0.32	-0.25	-0.04	0.11	0.32	-0.91	-0.78	-0.4	-0.15	-1	-0.89	3.97
KEGG	M00166	Reductive pentose phosphate cycle, ribulose-5P => glyceraldehyde-3P	H16A_00566	phosphoglycerate kinase	22.28	22.13	19.97	19.83	2.31	2.3	0.15	0.14	2.31	2.3	0.51	0.52	0.12	0.12	0.65	0.58	3.97
KEGG	M00308	Semi-phosphorylative Entner-Doudoroff pathway, gluconate => glycerate-3P	H16A_00566	phosphoglycerate kinase	22.28	22.13	19.97	19.83	2.31	2.3	0.15	0.14	2.31	2.3	0.51	0.52	0.12	0.12	0.65	0.58	3.97
KEGG	M00308	Semi-phosphorylative Entner-Doudoroff pathway, gluconate => glycerate-3P	H16B_01212	2-Keto-3-deoxygluconate kinase			16.15	15.64	-16.15	-15.64		0.51	3.26	3.67	1.12	1.42		0.66	1.5	1.34	3.99
KEGG	M00308	Semi-phosphorylative Entner-Doudoroff pathway, gluconate => glycerate-3P	H16B_01213	2-Keto-3-deoxy-6-phosphogluconate aldolase	17.44	17.15	18.3	17.5	-0.86	-0.35	0.29	0.8	-0.86	-0.35	-1.54	-1.22	0.3	1.09	-1.43	-1.28	3.99
KEGG	M00123	Biotin biosynthesis, pimeloyl-ACP/CoA => biotin	H16A_00181	8-Amino-7-oxononanoate synthase			15.24	16.06	-15.24	-16.06		-0.82	4.17	3.25	1.71	1.14		-1.29	1.45	1.29	3.99
KEGG	M00438	Nitrate/nitrite transport system	H16A_00359	ABC-type transporter, periplasmic component:	22.38	22.16			22.38	22.16	0.22		6.24	6.05	3.05	2.99	0.21		4.17	3.72	4
KEGG	M00335	Sec (secretion) system	H16A_03264	preprotein translocase subunit SecA	21.43	21.27	18.64	18.32	2.79	2.95	0.16	0.32	2.79	2.95	0.82	0.95	0.13	0.38	1.07	0.96	4
KEGG	M00375	Hydroxypropionate-hydroxybutylate cycle	H16A_00170	Acetyl-CoA acetyltransferase	21.59	21.35	20.94	21.23	0.65	0.12	0.24	-0.29	0.65	0.12	-0.56	-0.91	0.23	-0.51	-0.81	-0.72	4
KEGG	M00375	Hydroxypropionate-hydroxybutylate cycle	H16A_00461	two domain protein: 3-hydroxyacyl-CoA	25.24	24.79	18.13	17.61	7.11	7.18	0.45	0.52	7.11	7.18	3.61	3.73	0.51	0.68	4.79	4.28	4.02
KEGG	M00375	Hydroxypropionate-hydroxybutylate cycle	H16A_01438	Acetyl-CoA acetyltransferase	24.22	24.19	23.01	22.86	1.21	1.33	0.03	0.15	1.21	1.33	-0.2	-0.12	-0.04	0.13	-0.17	-0.15	4.03
KEGG	M00375	Hydroxypropionate-hydroxybutylate cycle	H16A_01445	Acetyl-CoA acetyltransferase	23.26	23.33	21	20.69	2.26	2.64	-0.07	0.31	2.26	2.64	0.48	0.74	-0.17	0.37	0.69	0.62	4.03
KEGG	M00375	Hydroxypropionate-hydroxybutylate cycle	H16A_01526	Enoyl-CoA	25.84	25.91	23.27	23.36	2.57	2.55	-0.07	-0.09	2.57	2.55	0.68	0.68	-0.17	-0.22	0.83	0.74	4.03
KEGG	M00375	Hydroxypropionate-hydroxybutylate cycle	H16A_01528	Acetyl-CoA acetyltransferase	24.32	24.48	21.52	21.44	2.8	3.04	-0.16	0.08	2.8	3.04	0.83	1.01	-0.29	0.03	1.17	1.04	4.03
KEGG	M00375	Hydroxypropionate-hydroxybutylate cycle	H16A_02611	Acetyl-CoA carboxylase carboxyltransferase	18.82	18.71	18.14	17.76	0.68	0.95	0.11	0.38	0.68	0.95	-0.54	-0.37	0.06	0.47	-0.43	-0.38	4.03
KEGG	M00048	Inosine monophosphate biosynthesis, PRPP + glutamine => IMP	H16A_01511	Phosphoribosyl-formylglycinamidine synthase	20.9	21.11	17.95	18.2	2.95	2.91	-0.21	-0.25	2.95	2.91	0.92	0.92	-0.35	-0.46	1.03	0.92	4.03
KEGG	M00048	Inosine monophosphate biosynthesis, PRPP + glutamine => IMP	H16A_01892	phosphoribosylglycinamide formyltransferase 2	19.8	19.42	18.8	18.87	1	0.55	0.38	-0.07	1	0.55	-0.34	-0.63	0.42	-0.19	-0.5	-0.45	4.03
KEGG	M00532	Photorespiration	H16A_03096	2-Hydroxy-acid oxidase, FAD-binding subunit	15.54	15.38	17.05	17.64	-1.51	-2.26	0.16	-0.59	-1.51	-2.26	-1.95	-2.48	0.13	-0.96	-2.7	-2.41	4.03
KEGG	M00532	Photorespiration	H16A_03109	Catalase	21.82	21.74	20.86	20.89	0.96	0.85	0.08	-0.03	0.96	0.85	-0.36	-0.43	0.03	-0.13	-0.5	-0.45	4.03
KEGG	M00252	Lipooligosaccharide transport system	H16A_02603	ABC-type transporter, permease component: LOSE	15.13	14.33			15.13	14.33	0.8		-1.01	-1.78	-1.63	-2.16	0.96		-2.25	-2.01	4.05
KEGG	M00573	Biotin biosynthesis, BioI pathway, long-chain-acyl-ACP => pimeloyl-ACP => biotin	H16A_00181	8-Amino-7-oxononanoate synthase			15.24	16.06	-15.24	-16.06		-0.82	4.17	3.25	1.71	1.14		-1.29	1.45	1.29	4.05
KEGG	M00555	Betaine biosynthesis, choline => betaine	H16A_01919	Putative Lactaldehyde dehydrogenase	20.64	20.81	20.77	20.92	-0.13	-0.11	-0.17	-0.15	-0.13	-0.11	-1.06	-1.07	-0.3	-0.31	-1.3	-1.16	4.05
KEGG	M00115	NAD biosynthesis, aspartate => NAD	H16A_03038	quinolinate synthetase A protein	15.85	14.93			15.85	14.93	0.92		-0.29	-1.18	-1.17	-1.77	1.12		-1.6	-1.43	4.06
KEGG	M00051	Uridine monophosphate biosynthesis, glutamine (+ PRPP) => UMP	H16A_01401	dihydroorotate dehydrogenase	19.67	19.28			19.67	19.28	0.39		3.53	3.17	1.3	1.09	0.43		1.49	1.33	4.06
KEGG	M00051	Uridine monophosphate biosynthesis, glutamine (+ PRPP) => UMP	H16A_02454	carbamoylphosphate synthase small subunit	20.7	20.38	17.2	17.49	3.5	2.89	0.32	-0.29	3.5	2.89	1.28	0.91	0.34	-0.51	1.28	1.14	4.06
KEGG	M00051	Uridine monophosphate biosynthesis, glutamine (+ PRPP) => UMP	H16A_02913	aspartate carbamoyltransferase, catalytic chain	19.61	19.67			19.61	19.67	-0.06		3.47	3.56	1.26	1.35	-0.16		1.77	1.58	4.06
KEGG	M00577	Biotin biosynthesis, BioW pathway, pimelate => pimeloyl-CoA => biotin	H16A_00181	8-Amino-7-oxononanoate synthase			15.24	16.06	-15.24	-16.06		-0.82	4.17	3.25	1.71	1.14		-1.29	1.45	1.29	4.06
KEGG	M00023	Tryptophan biosynthesis, chorismate => tryptophan	H16A_03321	anthranilate phosphoribosyltransferase	17.91	17.78			17.91	17.78	0.13		1.77	1.67	0.16	0.11	0.09		0.15	0.13	4.06
KEGG	M00631	D-Galacturonate degradation (bacteria), D-galacturonate => pyruvate + D-glyceraldehyde 3P	H16B_01212	2-Keto-3-deoxygluconate kinase			16.15	15.64	-16.15	-15.64		0.51	3.26	3.67	1.12	1.42		0.66	1.5	1.34	4.06
KEGG	M00631	D-Galacturonate degradation (bacteria), D-galacturonate => pyruvate + D-glyceraldehyde 3P	H16B_01213	2-Keto-3-deoxy-6-phosphogluconate aldolase	17.44	17.15	18.3	17.5	-0.86	-0.35	0.29	0.8	-0.86	-0.35	-1.54	-1.22	0.3	1.09	-1.43	-1.28	4.06
KEGG	M00361	Nucleotide sugar biosynthesis, eukaryotes	H16A_02905	Mannose-1-phosphate guanylyltransferase	20.53	20.3	17.7	17.39	2.83	2.91	0.23	0.31	2.83	2.91	0.85	0.92	0.22	0.37	1.05	0.94	4.06
KEGG	M00617	Methanogen	H16B_00834	Acetate-CoA ligase	20.81	20.48	20.33	20.11	0.48	0.37	0.33	0.22	0.48	0.37	-0.67	-0.75	0.35	0.24	-0.81	-0.72	4.06
KEGG	M00025	Tyrosine biosynthesis, chorismate => tyrosine	H16A_00794	prephenate dehydrogenase	18.07	17.96			18.07	17.96	0.11		1.93	1.85	0.26	0.22	0.06		0.31	0.28	4.06
KEGG	M00149	Succinate dehydrogenase, prokaryotes	H16A_02630	succinate dehydrogenase (flavoprotein subunit)	23.92	23.61	20.62	20.84	3.3	2.77	0.31	-0.22	3.3	2.77	1.15	0.83	0.32	-0.41	1.17	1.04	4.06
KEGG	M00149	Succinate dehydrogenase, prokaryotes	H16A_02632	succinate dehydrogenase (cytochrome b subunit)	20.95	20.58	18.16	18.02	2.79	2.56	0.37	0.14	2.79	2.56	0.82	0.69	0.4	0.12	0.88	0.79	4.06
KEGG	M00535	Isoleucine biosynthesis, pyruvate => 2-oxobutanoate	H16A_02619	3-Isopropylmalate dehydrogenase	19.79	19.77	18.88	18.63	0.91	1.14	0.02	0.25	0.91	1.14	-0.39	-0.24	-0.05	0.28	-0.32	-0.29	4.06
KEGG	M00018	Threonine biosynthesis, aspartate => homoserine => threonine	H16A_02265	threonine synthase	20.07	19.87	17.44	17.03	2.63	2.84	0.2	0.41	2.63	2.84	0.72	0.87	0.18	0.51	0.88	0.79	4.06
KEGG	M00018	Threonine biosynthesis, aspartate => homoserine => threonine	H16A_02266	homoserine dehydrogenase	21.53	21.7	18.36	18.79	3.17	2.91	-0.17	-0.43	3.17	2.91	1.06	0.92	-0.3	-0.72	1.04	0.93	4.06
KEGG	M00156	Cytochrome c oxidase, cbb3-type	H16A_02316	cbb3-type cytochrome oxidase, diheme subunit IV	19.19	18.74			19.19	18.74	0.45		3.05	2.63	0.99	0.74	0.51		1	0.89	4.06
KEGG	M00113	Jasmonic acid biosynthesis	H16A_00462	Acetyl-CoA C-acyltransferase	24.82	25.19	18.2	16.44	6.62	8.75	-0.37	1.76	6.62	8.75	3.29	4.76	-0.56	2.5	4.58	4.09	4.06
KEGG	M00323	Urea transport system	H16A_01075	ABC-type transporter, periplasmic component:	23.87	23.89			23.87	23.89	-0.02		7.73	7.78	4.01	4.12	-0.1		5.7	5.09	4.06
KEGG	M00127	Thiamine biosynthesis, AIR => thiamine-P/thiamine-2P	H16A_00235	thiamine biosynthesis protein ThiC	19.5	18.92	19.14	18.88	0.36	0.04	0.58	0.26	0.36	0.04	-0.75	-0.97	0.68	0.29	-0.88	-0.79	4.06
KEGG	M00127	Thiamine biosynthesis, AIR => thiamine-P/thiamine-2P	H16A_00239	thiamine monophosphate synthase	18.19	18.22			18.19	18.22	-0.03		2.05	2.11	0.34	0.39	-0.12		0.46	0.41	4.06
KEGG	M00357	Methanogenesis, acetate => methane	H16B_00834	Acetate-CoA ligase	20.81	20.48	20.33	20.11	0.48	0.37	0.33	0.22	0.48	0.37	-0.67	-0.75	0.35	0.24	-0.81	-0.72	4.06
KEGG	M00377	Reductive acetyl-CoA pathway (Wood-Ljungdahl pathway)	H16A_00246	5,10-Methylenetetrahydrofolate reductase	18.37	18.38	18.08	17.88	0.29	0.5	-0.01	0.2	0.29	0.5	-0.79	-0.66	-0.09	0.21	-0.92	-0.82	4.06
KEGG	M00565	Trehalose biosynthesis, D-glucose 1P => trehalose	H16A_03093	Acetyltransferase			15.34	15.92	-15.34	-15.92		-0.58	4.07	3.39	1.65	1.24		-0.94	1.62	1.45	4.06
KEGG	M00006	Pentose phosphate pathway, oxidative phase, glucose 6P => ribulose 5P	H16A_00316	Glucose-6-phosphate 1-dehydrogenase	16.55	16.64			16.55	16.64	-0.09		0.41	0.53	-0.72	-0.64	-0.19		-0.87	-0.78	4.06
KEGG	M00009	Citrate cycle (TCA cycle, Krebs cycle)	H16A_00547	Succinyl-CoA synthetase beta chain	23.85	23.72	22.57	22.44	1.28	1.28	0.13	0.13	1.28	1.28	-0.15	-0.15	0.09	0.1	-0.15	-0.13	4.06
KEGG	M00009	Citrate cycle (TCA cycle, Krebs cycle)	H16A_01377	dihydrolipoamide dehydrogenase (E3) component	21.08	20.6	20.98	20.75	0.1	-0.15	0.48	0.23	0.1	-0.15	-0.92	-1.09	0.55	0.25	-1.14	-1.02	4.06
KEGG	M00009	Citrate cycle (TCA cycle, Krebs cycle)	H16A_02323	dihydrolipoamide dehydrogenase (E3)	22.59	22.63	19.85	20.23	2.74	2.4	-0.04	-0.38	2.74	2.4	0.79	0.59	-0.13	-0.65	0.67	0.6	4.06
KEGG	M00009	Citrate cycle (TCA cycle, Krebs cycle)	H16A_02528	fumarate hydratase class I	22.89	22.89	19.43	20.02	3.46	2.87	0	-0.59	3.46	2.87	1.25	0.89	-0.08	-0.96	1.08	0.96	4.06
KEGG	M00009	Citrate cycle (TCA cycle, Krebs cycle)	H16A_02627	citrate synthase	24.35	24.1	21.93	22.12	2.42	1.98	0.25	-0.19	2.42	1.98	0.58	0.31	0.25	-0.37	0.45	0.4	4.06
KEGG	M00009	Citrate cycle (TCA cycle, Krebs cycle)	H16A_02630	succinate dehydrogenase (flavoprotein subunit)	23.92	23.61	20.62	20.84	3.3	2.77	0.31	-0.22	3.3	2.77	1.15	0.83	0.32	-0.41	1.17	1.04	4.07
KEGG	M00009	Citrate cycle (TCA cycle, Krebs cycle)	H16A_02632	succinate dehydrogenase (cytochrome b subunit)	20.95	20.58	18.16	18.02	2.79	2.56	0.37	0.14	2.79	2.56	0.82	0.69	0.4	0.12	0.88	0.79	4.09
KEGG	M00009	Citrate cycle (TCA cycle, Krebs cycle)	H16A_02634	malate dehydrogenase	24.46	24.16	22.06	22.14	2.4	2.02	0.3	-0.08	2.4	2.02	0.57	0.34	0.31	-0.21	0.49	0.44	4.09
KEGG	M00009	Citrate cycle (TCA cycle, Krebs cycle)	H16B_00568	aconitate hydratase 2	23.37	23.83	17.57	16.88	5.8	6.95	-0.46	0.69	5.8	6.95	2.76	3.58	-0.68	0.93	3.98	3.55	4.09
KEGG	M00009	Citrate cycle (TCA cycle, Krebs cycle)	H16B_01931	isocitrate dehydrogenase [NADP]	20.77	20.46	21.26	20.91	-0.49	-0.45	0.31	0.35	-0.49	-0.45	-1.3	-1.29	0.32	0.43	-1.58	-1.41	4.09
KEGG	M00151	Cytochrome bc1 complex respiratory unit	H16A_03396	Ubiquinol-cytochrome c reductase, cytochrome c1	22.31	22.33	20.65	20.5	1.66	1.83	-0.02	0.15	1.66	1.83	0.09	0.21	-0.1	0.13	0.15	0.13	4.09
KEGG	M00151	Cytochrome bc1 complex respiratory unit	H16A_03398	Ubiquinol-cytochrome c reductase, iron-sulfur	21.5	21.68	19.34	19.38	2.16	2.3	-0.18	-0.04	2.16	2.3	0.41	0.52	-0.31	-0.15	0.5	0.45	4.09
KEGG	M00179	Ribosome, archaea	H16A_00482	LSU ribosomal protein L13	21.61	21.76	21.17	20.96	0.44	0.8	-0.15	0.21	0.44	0.8	-0.7	-0.47	-0.27	0.22	-0.68	-0.61	4.09
KEGG	M00179	Ribosome, archaea	H16A_02055	SSU ribosomal protein S2	22.84	23.13	22.26	22.23	0.58	0.9	-0.29	0.03	0.58	0.9	-0.61	-0.4	-0.45	-0.04	-0.52	-0.46	4.09
KEGG	M00179	Ribosome, archaea	H16A_03461	SSU ribosomal protein S13	20.55	21.1	20.63	20.48	-0.08	0.62	-0.55	0.15	-0.08	0.62	-1.03	-0.59	-0.79	0.13	-0.81	-0.72	4.09
KEGG	M00179	Ribosome, archaea	H16A_03466	LSU ribosomal protein L30	21.8	21.71	19.45	19.37	2.35	2.34	0.09	0.08	2.35	2.34	0.54	0.55	0.04	0.03	0.75	0.67	4.09
KEGG	M00179	Ribosome, archaea	H16A_03481	LSU ribosomal protein L2	22.97	22.77	21.82	21.71	1.15	1.06	0.2	0.11	1.15	1.06	-0.24	-0.3	0.18	0.07	-0.29	-0.26	4.1
KEGG	M00179	Ribosome, archaea	H16A_03493	SSU ribosomal protein S7	22.35	22.31	21.59	21.34	0.76	0.97	0.04	0.25	0.76	0.97	-0.49	-0.36	-0.03	0.28	-0.48	-0.43	4.1
KEGG	M00613	Anoxygenic photosynthesis in green nonsulfur bacteria	H16A_02528	fumarate hydratase class I	22.89	22.89	19.43	20.02	3.46	2.87	0	-0.59	3.46	2.87	1.25	0.89	-0.08	-0.96	1.08	0.96	4.11
KEGG	M00613	Anoxygenic photosynthesis in green nonsulfur bacteria	H16A_02611	Acetyl-CoA carboxylase carboxyltransferase	18.82	18.71	18.14	17.76	0.68	0.95	0.11	0.38	0.68	0.95	-0.54	-0.37	0.06	0.47	-0.43	-0.38	4.12
KEGG	M00613	Anoxygenic photosynthesis in green nonsulfur bacteria	H16A_02630	succinate dehydrogenase (flavoprotein subunit)	23.92	23.61	20.62	20.84	3.3	2.77	0.31	-0.22	3.3	2.77	1.15	0.83	0.32	-0.41	1.17	1.04	4.12
KEGG	M00188	NitT/TauT family transport system	H16A_00467	ABC-type transporter, periplasmic component:	16.68	16.43			16.68	16.43	0.25		0.54	0.32	-0.63	-0.78	0.25		-0.89	-0.79	4.12
KEGG	M00188	NitT/TauT family transport system	H16A_02382	ABC-type transporter, ATPase component: NitT	19.06	18.81	16.4	15.94	2.66	2.87	0.25	0.46	2.66	2.87	0.74	0.89	0.25	0.59	0.86	0.77	4.12
KEGG	M00188	NitT/TauT family transport system	H16A_02383	ABC-type transporter, periplasmic component	22.67	22.59	19.67	19.77	3	2.82	0.08	-0.1	3	2.82	0.95	0.86	0.03	-0.24	1.17	1.04	4.12
KEGG	M00374	Dicarboxylate-hydroxybutyrate cycle	H16A_00170	Acetyl-CoA acetyltransferase	21.59	21.35	20.94	21.23	0.65	0.12	0.24	-0.29	0.65	0.12	-0.56	-0.91	0.23	-0.51	-0.81	-0.72	4.12
KEGG	M00374	Dicarboxylate-hydroxybutyrate cycle	H16A_00461	two domain protein: 3-hydroxyacyl-CoA	25.24	24.79	18.13	17.61	7.11	7.18	0.45	0.52	7.11	7.18	3.61	3.73	0.51	0.68	4.79	4.28	4.12
KEGG	M00374	Dicarboxylate-hydroxybutyrate cycle	H16A_00547	Succinyl-CoA synthetase beta chain	23.85	23.72	22.57	22.44	1.28	1.28	0.13	0.13	1.28	1.28	-0.15	-0.15	0.09	0.1	-0.15	-0.13	4.12
KEGG	M00374	Dicarboxylate-hydroxybutyrate cycle	H16A_01438	Acetyl-CoA acetyltransferase	24.22	24.19	23.01	22.86	1.21	1.33	0.03	0.15	1.21	1.33	-0.2	-0.12	-0.04	0.13	-0.17	-0.15	4.16
KEGG	M00374	Dicarboxylate-hydroxybutyrate cycle	H16A_01445	Acetyl-CoA acetyltransferase	23.26	23.33	21	20.69	2.26	2.64	-0.07	0.31	2.26	2.64	0.48	0.74	-0.17	0.37	0.69	0.62	4.23
KEGG	M00374	Dicarboxylate-hydroxybutyrate cycle	H16A_01526	Enoyl-CoA	25.84	25.91	23.27	23.36	2.57	2.55	-0.07	-0.09	2.57	2.55	0.68	0.68	-0.17	-0.22	0.83	0.74	4.23
KEGG	M00374	Dicarboxylate-hydroxybutyrate cycle	H16A_01528	Acetyl-CoA acetyltransferase	24.32	24.48	21.52	21.44	2.8	3.04	-0.16	0.08	2.8	3.04	0.83	1.01	-0.29	0.03	1.17	1.04	4.23
KEGG	M00374	Dicarboxylate-hydroxybutyrate cycle	H16A_02038	phosphoenolpyruvate synthase	22.89	23.09	22.43	22.27	0.46	0.82	-0.2	0.16	0.46	0.82	-0.68	-0.45	-0.34	0.15	-0.64	-0.57	4.23
KEGG	M00374	Dicarboxylate-hydroxybutyrate cycle	H16A_02528	fumarate hydratase class I	22.89	22.89	19.43	20.02	3.46	2.87	0	-0.59	3.46	2.87	1.25	0.89	-0.08	-0.96	1.08	0.96	4.23
KEGG	M00374	Dicarboxylate-hydroxybutyrate cycle	H16A_02630	succinate dehydrogenase (flavoprotein subunit)	23.92	23.61	20.62	20.84	3.3	2.77	0.31	-0.22	3.3	2.77	1.15	0.83	0.32	-0.41	1.17	1.04	4.25
KEGG	M00374	Dicarboxylate-hydroxybutyrate cycle	H16A_02634	malate dehydrogenase	24.46	24.16	22.06	22.14	2.4	2.02	0.3	-0.08	2.4	2.02	0.57	0.34	0.31	-0.21	0.49	0.44	4.25
KEGG	M00374	Dicarboxylate-hydroxybutyrate cycle	H16A_02921	phosphoenolpyruvate carboxylase	21.94	21.55	18.13	18.27	3.81	3.28	0.39	-0.14	3.81	3.28	1.48	1.16	0.43	-0.29	1.64	1.46	4.25
KEGG	M00049	Adenine ribonucleotide biosynthesis, IMP => ADP,ATP	H16A_00567	pyruvate kinase	20.71	20.66			20.71	20.66	0.05		4.57	4.55	1.97	2	-0.01		2.8	2.5	4.25
KEGG	M00049	Adenine ribonucleotide biosynthesis, IMP => ADP,ATP	H16A_02354	adenylosuccinate synthetase	22.15	22.09	20.04	20.06	2.11	2.03	0.06	-0.02	2.11	2.03	0.38	0.34	0	-0.12	0.45	0.4	4.26
KEGG	M00616	Sulfate-sulfur assimilation	H16A_02247	ABC-type transporter, periplasmic component:	17.89	17.78			17.89	17.78	0.11		1.75	1.67	0.15	0.11	0.06		0.16	0.14	4.26
KEGG	M00616	Sulfate-sulfur assimilation	H16A_02999	sulfite reductase, beta subunit (hemoprotein			17.21	16.83	-17.21	-16.83		0.38	2.2	2.48	0.44	0.64		0.47	0.56	0.5	4.26
KEGG	M00012	Glyoxylate cycle	H16A_02211	isocitrate lyase	23.88	23.93	19.99	19.83	3.89	4.1	-0.05	0.16	3.89	4.1	1.53	1.7	-0.14	0.15	2.19	1.96	4.26
KEGG	M00012	Glyoxylate cycle	H16A_02217	malate synthase	23.8	23.34	21.14	21.11	2.66	2.23	0.46	0.03	2.66	2.23	0.74	0.47	0.52	-0.04	0.63	0.56	4.28
KEGG	M00012	Glyoxylate cycle	H16A_02227	isocitrate lyase	22.51	21.66	16.74	17.16	5.77	4.5	0.85	-0.42	5.77	4.5	2.74	1.97	1.03	-0.71	2.79	2.49	4.29
KEGG	M00012	Glyoxylate cycle	H16A_02627	citrate synthase	24.35	24.1	21.93	22.12	2.42	1.98	0.25	-0.19	2.42	1.98	0.58	0.31	0.25	-0.37	0.45	0.4	4.4
KEGG	M00012	Glyoxylate cycle	H16A_02634	malate dehydrogenase	24.46	24.16	22.06	22.14	2.4	2.02	0.3	-0.08	2.4	2.02	0.57	0.34	0.31	-0.21	0.49	0.44	4.44
KEGG	M00012	Glyoxylate cycle	H16B_00568	aconitate hydratase 2	23.37	23.83	17.57	16.88	5.8	6.95	-0.46	0.69	5.8	6.95	2.76	3.58	-0.68	0.93	3.98	3.55	4.44
KEGG	M00360	Aminoacyl-tRNA biosynthesis, prokaryotes	H16A_00521	Glycyl-tRNA synthetase beta subunit	20.89	20.69	17.55	17.81	3.34	2.88	0.2	-0.26	3.34	2.88	1.17	0.9	0.18	-0.47	1.24	1.11	4.44
KEGG	M00360	Aminoacyl-tRNA biosynthesis, prokaryotes	H16A_01167	Lysyl-tRNA synthetase (class II)	20.55	20.42	17.37	17.87	3.18	2.55	0.13	-0.5	3.18	2.55	1.07	0.68	0.09	-0.82	0.88	0.79	4.44
KEGG	M00360	Aminoacyl-tRNA biosynthesis, prokaryotes	H16A_01344	Phenylalanyl-tRNA synthetase beta chain	20.47	20.48	19.38	19.24	1.09	1.24	-0.01	0.14	1.09	1.24	-0.28	-0.18	-0.09	0.12	-0.26	-0.23	4.45
KEGG	M00360	Aminoacyl-tRNA biosynthesis, prokaryotes	H16A_02363	Histidyl-tRNA synthetase	20.67	20.02	17.32	17.28	3.35	2.74	0.65	0.04	3.35	2.74	1.18	0.81	0.77	-0.03	1.07	0.96	4.45
KEGG	M00360	Aminoacyl-tRNA biosynthesis, prokaryotes	H16A_03246	Prolyl-tRNA synthetase	22.21	21.99	19.76	19.79	2.45	2.2	0.22	-0.03	2.45	2.2	0.6	0.45	0.21	-0.13	0.63	0.56	4.46
KEGG	M00185	Sulfate transport system	H16A_02247	ABC-type transporter, periplasmic component:	17.89	17.78			17.89	17.78	0.11		1.75	1.67	0.15	0.11	0.06		0.16	0.14	4.49
KEGG	M00572	Pimeloyl-ACP biosynthesis, BioC-BioH pathway, malonyl-ACP => pimeloyl-ACP	H16B_01629	Enoyl-[acyl-carrier-protein]	19.34	18.59			19.34	18.59	0.75		3.2	2.48	1.08	0.64	0.9		0.83	0.74	4.51
KEGG	M00169	CAM (Crassulacean acid metabolism), light	H16A_01002	malic enzyme (NADP)	23.54	23.61	20.62	20.34	2.92	3.27	-0.07	0.28	2.92	3.27	0.9	1.16	-0.17	0.32	1.3	1.16	4.52
KEGG	M00086	beta-Oxidation, acyl-CoA synthesis	H16A_03288	Long-chain-fatty-acid-CoA ligase	22.12	22.14	18.08	18.91	4.04	3.23	-0.02	-0.83	4.04	3.23	1.63	1.13	-0.1	-1.31	1.37	1.22	4.58
KEGG	M00032	Lysine degradation, lysine => saccharopine => acetoacetyl-CoA	H16A_02818	Glutaryl-CoA dehydrogenase	17.96	18.78	19.28	19.11	-1.32	-0.33	-0.82	0.17	-1.32	-0.33	-1.83	-1.21	-1.14	0.16	-1.65	-1.47	4.58
KEGG	M00170	C4-dicarboxylic acid cycle, phosphoenolpyruvate carboxykinase type	H16A_02921	phosphoenolpyruvate carboxylase	21.94	21.55	18.13	18.27	3.81	3.28	0.39	-0.14	3.81	3.28	1.48	1.16	0.43	-0.29	1.64	1.46	4.59
KEGG	M00002	Glycolysis, core module involving three-carbon compounds	H16A_00566	phosphoglycerate kinase	22.28	22.13	19.97	19.83	2.31	2.3	0.15	0.14	2.31	2.3	0.51	0.52	0.12	0.12	0.65	0.58	4.59
KEGG	M00002	Glycolysis, core module involving three-carbon compounds	H16A_00567	pyruvate kinase	20.71	20.66			20.71	20.66	0.05		4.57	4.55	1.97	2	-0.01		2.8	2.5	4.59
KEGG	M00002	Glycolysis, core module involving three-carbon compounds	H16A_01047	triosephosphate isomerase	19.68	19.44	16.96	16.33	2.72	3.11	0.24	0.63	2.72	3.11	0.77	1.05	0.23	0.84	0.89	0.79	4.59
KEGG	M00359	Aminoacyl-tRNA biosynthesis, eukaryotes	H16A_01167	Lysyl-tRNA synthetase (class II)	20.55	20.42	17.37	17.87	3.18	2.55	0.13	-0.5	3.18	2.55	1.07	0.68	0.09	-0.82	0.88	0.79	4.59
KEGG	M00359	Aminoacyl-tRNA biosynthesis, eukaryotes	H16A_01344	Phenylalanyl-tRNA synthetase beta chain	20.47	20.48	19.38	19.24	1.09	1.24	-0.01	0.14	1.09	1.24	-0.28	-0.18	-0.09	0.12	-0.26	-0.23	4.59
KEGG	M00359	Aminoacyl-tRNA biosynthesis, eukaryotes	H16A_02363	Histidyl-tRNA synthetase	20.67	20.02	17.32	17.28	3.35	2.74	0.65	0.04	3.35	2.74	1.18	0.81	0.77	-0.03	1.07	0.96	4.59
KEGG	M00359	Aminoacyl-tRNA biosynthesis, eukaryotes	H16A_03246	Prolyl-tRNA synthetase	22.21	21.99	19.76	19.79	2.45	2.2	0.22	-0.03	2.45	2.2	0.6	0.45	0.21	-0.13	0.63	0.56	4.59
KEGG	M00642	Multidrug resistance, efflux pump MexJK-OprM	H16A_03731	outer membrane efflux protein	22.35	21.96	17.81	17.51	4.54	4.45	0.39	0.3	4.54	4.45	1.95	1.93	0.43	0.35	2.48	2.21	4.59
KEGG	M00008	Entner-Doudoroff pathway, glucose-6P => glyceraldehyde-3P + pyruvate	H16A_00316	Glucose-6-phosphate 1-dehydrogenase	16.55	16.64			16.55	16.64	-0.09		0.41	0.53	-0.72	-0.64	-0.19		-0.87	-0.78	4.59
KEGG	M00008	Entner-Doudoroff pathway, glucose-6P => glyceraldehyde-3P + pyruvate	H16B_01213	2-Keto-3-deoxy-6-phosphogluconate aldolase	17.44	17.15	18.3	17.5	-0.86	-0.35	0.29	0.8	-0.86	-0.35	-1.54	-1.22	0.3	1.09	-1.43	-1.28	4.59
KEGG	M00152	Cytochrome bc1 complex	H16A_03396	Ubiquinol-cytochrome c reductase, cytochrome c1	22.31	22.33	20.65	20.5	1.66	1.83	-0.02	0.15	1.66	1.83	0.09	0.21	-0.1	0.13	0.15	0.13	4.59
KEGG	M00152	Cytochrome bc1 complex	H16A_03398	Ubiquinol-cytochrome c reductase, iron-sulfur	21.5	21.68	19.34	19.38	2.16	2.3	-0.18	-0.04	2.16	2.3	0.41	0.52	-0.31	-0.15	0.5	0.45	4.6
KEGG	M00021	Cysteine biosynthesis, serine => cysteine	H16A_01903	cysteine synthase			15.56	15.2	-15.56	-15.2		0.36	3.85	4.11	1.5	1.71		0.44	2.07	1.85	4.61
KEGG	M00376	3-Hydroxypropionate bi-cycle	H16A_02528	fumarate hydratase class I	22.89	22.89	19.43	20.02	3.46	2.87	0	-0.59	3.46	2.87	1.25	0.89	-0.08	-0.96	1.08	0.96	4.61
KEGG	M00376	3-Hydroxypropionate bi-cycle	H16A_02611	Acetyl-CoA carboxylase carboxyltransferase	18.82	18.71	18.14	17.76	0.68	0.95	0.11	0.38	0.68	0.95	-0.54	-0.37	0.06	0.47	-0.43	-0.38	4.61
KEGG	M00376	3-Hydroxypropionate bi-cycle	H16A_02630	succinate dehydrogenase (flavoprotein subunit)	23.92	23.61	20.62	20.84	3.3	2.77	0.31	-0.22	3.3	2.77	1.15	0.83	0.32	-0.41	1.17	1.04	4.61
KEGG	M00376	3-Hydroxypropionate bi-cycle	H16A_02632	succinate dehydrogenase (cytochrome b subunit)	20.95	20.58	18.16	18.02	2.79	2.56	0.37	0.14	2.79	2.56	0.82	0.69	0.4	0.12	0.88	0.79	4.61
KEGG	M00612	Anoxygenic photosynthesis in purple bacteria	H16A_00566	phosphoglycerate kinase	22.28	22.13	19.97	19.83	2.31	2.3	0.15	0.14	2.31	2.3	0.51	0.52	0.12	0.12	0.65	0.58	4.61
KEGG	M00612	Anoxygenic photosynthesis in purple bacteria	H16A_00568	Fructose-bisphosphate aldolase	22.06	21.6	21.52	21.82	0.54	-0.22	0.46	-0.3	0.54	-0.22	-0.63	-1.14	0.52	-0.53	-0.95	-0.85	4.61
KEGG	M00612	Anoxygenic photosynthesis in purple bacteria	H16A_02345	Ribose 5-phosphate isomerase	20.01	19.69	16.53	16.42	3.48	3.27	0.32	0.11	3.48	3.27	1.26	1.16	0.34	0.07	1.55	1.38	4.61
KEGG	M00612	Anoxygenic photosynthesis in purple bacteria	H16B_00278	Fructose-bisphosphate aldolase class-I	17.14	17.39	17.03	17.07	0.11	0.32	-0.25	-0.04	0.11	0.32	-0.91	-0.78	-0.4	-0.15	-1	-0.89	4.61
KEGG	M00345	Formaldehyde assimilation, ribulose monophosphate pathway	H16A_00568	Fructose-bisphosphate aldolase	22.06	21.6	21.52	21.82	0.54	-0.22	0.46	-0.3	0.54	-0.22	-0.63	-1.14	0.52	-0.53	-0.95	-0.85	4.61
KEGG	M00570	Isoleucine biosynthesis, threonine => 2-oxobutanoate => isoleucine	H16A_00427	threonine dehydratase	19.67	19.32	16.81	16.3	2.86	3.02	0.35	0.51	2.86	3.02	0.86	0.99	0.38	0.66	0.95	0.85	4.61
KEGG	M00570	Isoleucine biosynthesis, threonine => 2-oxobutanoate => isoleucine	H16A_00561	Branched-chain amino acid aminotransferase	20.14	20.35	19.46	19.6	0.68	0.75	-0.21	-0.14	0.68	0.75	-0.54	-0.5	-0.35	-0.29	-0.52	-0.46	4.61
KEGG	M00570	Isoleucine biosynthesis, threonine => 2-oxobutanoate => isoleucine	H16A_01035	acetolactate synthase III (valine sensitive)	20.91	21.17	18.27	18.63	2.64	2.54	-0.26	-0.36	2.64	2.54	0.72	0.68	-0.42	-0.62	0.64	0.57	4.61
KEGG	M00570	Isoleucine biosynthesis, threonine => 2-oxobutanoate => isoleucine	H16A_01036	acetolactate synthase III small subunit	20.85	21.43	17.38	17.92	3.47	3.51	-0.58	-0.54	3.47	3.51	1.26	1.32	-0.83	-0.88	1.26	1.12	4.61
KEGG	M00570	Isoleucine biosynthesis, threonine => 2-oxobutanoate => isoleucine	H16B_00313	acetolactate synthase large subunit (TPP	16.04	15.44			16.04	15.44	0.6		-0.1	-0.67	-1.05	-1.43	0.7		-1.45	-1.29	4.61
KEGG	M00552	D-galactonate degradation, De Ley-Doudoroff pathway, D-galactonate => glycerate-3P	H16A_00566	phosphoglycerate kinase	22.28	22.13	19.97	19.83	2.31	2.3	0.15	0.14	2.31	2.3	0.51	0.52	0.12	0.12	0.65	0.58	4.61
KEGG	M00168	CAM (Crassulacean acid metabolism), dark	H16A_02634	malate dehydrogenase	24.46	24.16	22.06	22.14	2.4	2.02	0.3	-0.08	2.4	2.02	0.57	0.34	0.31	-0.21	0.49	0.44	4.61
KEGG	M00168	CAM (Crassulacean acid metabolism), dark	H16A_02921	phosphoenolpyruvate carboxylase	21.94	21.55	18.13	18.27	3.81	3.28	0.39	-0.14	3.81	3.28	1.48	1.16	0.43	-0.29	1.64	1.46	4.61
KEGG	M00114	Ascorbate biosynthesis, plants, glucose-6P => ascorbate	H16A_02905	Mannose-1-phosphate guanylyltransferase	20.53	20.3	17.7	17.39	2.83	2.91	0.23	0.31	2.83	2.91	0.85	0.92	0.22	0.37	1.05	0.94	4.61
KEGG	M00165	Reductive pentose phosphate cycle (Calvin cycle)	H16A_00566	phosphoglycerate kinase	22.28	22.13	19.97	19.83	2.31	2.3	0.15	0.14	2.31	2.3	0.51	0.52	0.12	0.12	0.65	0.58	4.61
KEGG	M00165	Reductive pentose phosphate cycle (Calvin cycle)	H16A_00568	Fructose-bisphosphate aldolase	22.06	21.6	21.52	21.82	0.54	-0.22	0.46	-0.3	0.54	-0.22	-0.63	-1.14	0.52	-0.53	-0.95	-0.85	4.61
KEGG	M00165	Reductive pentose phosphate cycle (Calvin cycle)	H16A_02345	Ribose 5-phosphate isomerase	20.01	19.69	16.53	16.42	3.48	3.27	0.32	0.11	3.48	3.27	1.26	1.16	0.34	0.07	1.55	1.38	4.61
KEGG	M00165	Reductive pentose phosphate cycle (Calvin cycle)	H16B_00278	Fructose-bisphosphate aldolase class-I	17.14	17.39	17.03	17.07	0.11	0.32	-0.25	-0.04	0.11	0.32	-0.91	-0.78	-0.4	-0.15	-1	-0.89	4.61
KEGG	M00157	F-type ATPase, prokaryotes and chloroplasts	H16A_03639	Membrane-bound ATP synthase, F1	24.49	24.4	23.4	23.4	1.09	1	0.09	0	1.09	1	-0.28	-0.34	0.04	-0.09	-0.39	-0.35	4.61
KEGG	M00157	F-type ATPase, prokaryotes and chloroplasts	H16A_03642	Membrane-bound ATP synthase, F0 sector,subunitc	19.56	20.14	21.08	20.25	-1.52	-0.11	-0.58	0.83	-1.52	-0.11	-1.96	-1.07	-0.83	1.13	-1.57	-1.4	4.61
KEGG	M00157	F-type ATPase, prokaryotes and chloroplasts	H16A_03643	Membrane-bound ATP synthase, F0 sector,subunita			15.22	15.29	-15.22	-15.29		-0.07	4.19	4.02	1.72	1.65		-0.19	2.29	2.04	4.61
KEGG	M00011	Citrate cycle, second carbon oxidation, 2-oxoglutarate => oxaloacetate	H16A_00547	Succinyl-CoA synthetase beta chain	23.85	23.72	22.57	22.44	1.28	1.28	0.13	0.13	1.28	1.28	-0.15	-0.15	0.09	0.1	-0.15	-0.13	4.61
KEGG	M00011	Citrate cycle, second carbon oxidation, 2-oxoglutarate => oxaloacetate	H16A_01377	dihydrolipoamide dehydrogenase (E3) component	21.08	20.6	20.98	20.75	0.1	-0.15	0.48	0.23	0.1	-0.15	-0.92	-1.09	0.55	0.25	-1.14	-1.02	4.61
KEGG	M00011	Citrate cycle, second carbon oxidation, 2-oxoglutarate => oxaloacetate	H16A_02323	dihydrolipoamide dehydrogenase (E3)	22.59	22.63	19.85	20.23	2.74	2.4	-0.04	-0.38	2.74	2.4	0.79	0.59	-0.13	-0.65	0.67	0.6	4.61
KEGG	M00011	Citrate cycle, second carbon oxidation, 2-oxoglutarate => oxaloacetate	H16A_02528	fumarate hydratase class I	22.89	22.89	19.43	20.02	3.46	2.87	0	-0.59	3.46	2.87	1.25	0.89	-0.08	-0.96	1.08	0.96	4.61
KEGG	M00011	Citrate cycle, second carbon oxidation, 2-oxoglutarate => oxaloacetate	H16A_02630	succinate dehydrogenase (flavoprotein subunit)	23.92	23.61	20.62	20.84	3.3	2.77	0.31	-0.22	3.3	2.77	1.15	0.83	0.32	-0.41	1.17	1.04	4.67
KEGG	M00011	Citrate cycle, second carbon oxidation, 2-oxoglutarate => oxaloacetate	H16A_02632	succinate dehydrogenase (cytochrome b subunit)	20.95	20.58	18.16	18.02	2.79	2.56	0.37	0.14	2.79	2.56	0.82	0.69	0.4	0.12	0.88	0.79	4.67
KEGG	M00011	Citrate cycle, second carbon oxidation, 2-oxoglutarate => oxaloacetate	H16A_02634	malate dehydrogenase	24.46	24.16	22.06	22.14	2.4	2.02	0.3	-0.08	2.4	2.02	0.57	0.34	0.31	-0.21	0.49	0.44	4.67
KEGG	M00004	Pentose phosphate pathway (Pentose phosphate cycle)	H16A_00316	Glucose-6-phosphate 1-dehydrogenase	16.55	16.64			16.55	16.64	-0.09		0.41	0.53	-0.72	-0.64	-0.19		-0.87	-0.78	4.67
KEGG	M00004	Pentose phosphate pathway (Pentose phosphate cycle)	H16A_02345	Ribose 5-phosphate isomerase	20.01	19.69	16.53	16.42	3.48	3.27	0.32	0.11	3.48	3.27	1.26	1.16	0.34	0.07	1.55	1.38	4.67
KEGG	M00646	Multidrug resistance, efflux pump AcrAD-TolC	H16A_03729	acriflavin resistance protein A	22.36	22.18	15.06	16.57	7.3	5.61	0.18	-1.51	7.3	5.61	3.73	2.7	0.16	-2.31	3.52	3.14	4.67
KEGG	M00176	Assimilatory sulfate reduction, sulfate => H2S	H16A_02999	sulfite reductase, beta subunit (hemoprotein			17.21	16.83	-17.21	-16.83		0.38	2.2	2.48	0.44	0.64		0.47	0.56	0.5	4.67
KEGG	M00373	Ethylmalonyl pathway	H16A_00170	Acetyl-CoA acetyltransferase	21.59	21.35	20.94	21.23	0.65	0.12	0.24	-0.29	0.65	0.12	-0.56	-0.91	0.23	-0.51	-0.81	-0.72	4.67
KEGG	M00373	Ethylmalonyl pathway	H16A_01438	Acetyl-CoA acetyltransferase	24.22	24.19	23.01	22.86	1.21	1.33	0.03	0.15	1.21	1.33	-0.2	-0.12	-0.04	0.13	-0.17	-0.15	4.67
KEGG	M00373	Ethylmalonyl pathway	H16A_01445	Acetyl-CoA acetyltransferase	23.26	23.33	21	20.69	2.26	2.64	-0.07	0.31	2.26	2.64	0.48	0.74	-0.17	0.37	0.69	0.62	4.67
KEGG	M00373	Ethylmalonyl pathway	H16A_01528	Acetyl-CoA acetyltransferase	24.32	24.48	21.52	21.44	2.8	3.04	-0.16	0.08	2.8	3.04	0.83	1.01	-0.29	0.03	1.17	1.04	4.67
KEGG	M00238	D-Methionine transport system	H16A_02125	ABC-type transporter, periplasmic component:	19.88	19.66	16.5	16.79	3.38	2.87	0.22	-0.29	3.38	2.87	1.2	0.89	0.21	-0.51	1.23	1.1	4.68
KEGG	M00238	D-Methionine transport system	H16B_02232	ABC-type transporter, periplasmic component:	20.35	20.05	17.16	17.4	3.19	2.65	0.3	-0.24	3.19	2.65	1.08	0.75	0.31	-0.44	1.06	0.95	4.68
KEGG	M00035	Methionine degradation	H16A_00244	Adenosylhomocysteinase	22.68	22.84	22.03	22.09	0.65	0.75	-0.16	-0.06	0.65	0.75	-0.56	-0.5	-0.29	-0.18	-0.59	-0.53	4.68
KEGG	M00346	Formaldehyde assimilation, serine pathway	H16A_02634	malate dehydrogenase	24.46	24.16	22.06	22.14	2.4	2.02	0.3	-0.08	2.4	2.02	0.57	0.34	0.31	-0.21	0.49	0.44	4.68
KEGG	M00346	Formaldehyde assimilation, serine pathway	H16A_02921	phosphoenolpyruvate carboxylase	21.94	21.55	18.13	18.27	3.81	3.28	0.39	-0.14	3.81	3.28	1.48	1.16	0.43	-0.29	1.64	1.46	4.68
KEGG	M00171	C4-dicarboxylic acid cycle, NAD - malic enzyme type	H16A_02634	malate dehydrogenase	24.46	24.16	22.06	22.14	2.4	2.02	0.3	-0.08	2.4	2.02	0.57	0.34	0.31	-0.21	0.49	0.44	4.72
KEGG	M00171	C4-dicarboxylic acid cycle, NAD - malic enzyme type	H16A_02921	phosphoenolpyruvate carboxylase	21.94	21.55	18.13	18.27	3.81	3.28	0.39	-0.14	3.81	3.28	1.48	1.16	0.43	-0.29	1.64	1.46	4.72
KEGG	M00003	Gluconeogenesis, oxaloacetate => fructose-6P	H16A_00566	phosphoglycerate kinase	22.28	22.13	19.97	19.83	2.31	2.3	0.15	0.14	2.31	2.3	0.51	0.52	0.12	0.12	0.65	0.58	4.72
KEGG	M00003	Gluconeogenesis, oxaloacetate => fructose-6P	H16A_00568	Fructose-bisphosphate aldolase	22.06	21.6	21.52	21.82	0.54	-0.22	0.46	-0.3	0.54	-0.22	-0.63	-1.14	0.52	-0.53	-0.95	-0.85	4.72
KEGG	M00003	Gluconeogenesis, oxaloacetate => fructose-6P	H16A_01047	triosephosphate isomerase	19.68	19.44	16.96	16.33	2.72	3.11	0.24	0.63	2.72	3.11	0.77	1.05	0.23	0.84	0.89	0.79	4.72
KEGG	M00003	Gluconeogenesis, oxaloacetate => fructose-6P	H16B_00278	Fructose-bisphosphate aldolase class-I	17.14	17.39	17.03	17.07	0.11	0.32	-0.25	-0.04	0.11	0.32	-0.91	-0.78	-0.4	-0.15	-1	-0.89	4.73
KEGG	M00060	Lipopolysaccharide biosynthesis, KDO2-lipid A	H16A_03266	UDP-3-O-Acyl-N-acetylglucosamine deacetylase	17.74	17.81	14.83	15.09	2.91	2.72	-0.07	-0.26	2.91	2.72	0.9	0.8	-0.17	-0.47	0.97	0.87	4.79
KEGG	M00546	Purine degradation, xanthine => urea	H16A_01016	xanthine dehydrogenase, subunit B	16.55	16.91			16.55	16.91	-0.36		0.41	0.8	-0.72	-0.47	-0.55		-0.6	-0.54	4.79
KEGG	M00017	Methionine biosynthesis, apartate => homoserine => methionine	H16A_02266	homoserine dehydrogenase	21.53	21.7	18.36	18.79	3.17	2.91	-0.17	-0.43	3.17	2.91	1.06	0.92	-0.3	-0.72	1.04	0.93	4.79
KEGG	M00017	Methionine biosynthesis, apartate => homoserine => methionine	H16B_01581	methionine synthase II, cobalamin-independent	23.04	22.83	22.1	22.17	0.94	0.66	0.21	-0.07	0.94	0.66	-0.37	-0.56	0.19	-0.19	-0.54	-0.48	4.79
KEGG	M00120	Coenzyme A biosynthesis, pantothenate => CoA	H16A_00367	phosphopantetheine adenylyltransferase	17	17.82	18.6	18.29	-1.6	-0.47	-0.82	0.31	-1.6	-0.47	-2.01	-1.3	-1.14	0.37	-1.83	-1.63	4.79
KEGG	M00506	CheA-CheYBV (chemotaxis) two-component regulatory system	H16B_00244	chemotaxis response regulator			15.62	15.3	-15.62	-15.3		0.32	3.79	4.01	1.46	1.64		0.38	2.02	1.8	4.79
KEGG	M00209	Osmoprotectant transport system	H16A_00941	ABC-type transporter, periplasmic component:	15.53	15.67			15.53	15.67	-0.14		-0.61	-0.44	-1.37	-1.28	-0.26		-1.75	-1.56	4.8
KEGG	M00088	Ketone body biosynthesis, acetyl-CoA => acetoacetate/3-hydroxybutyrate/acetone	H16A_00170	Acetyl-CoA acetyltransferase	21.59	21.35	20.94	21.23	0.65	0.12	0.24	-0.29	0.65	0.12	-0.56	-0.91	0.23	-0.51	-0.81	-0.72	4.8
KEGG	M00088	Ketone body biosynthesis, acetyl-CoA => acetoacetate/3-hydroxybutyrate/acetone	H16A_01438	Acetyl-CoA acetyltransferase	24.22	24.19	23.01	22.86	1.21	1.33	0.03	0.15	1.21	1.33	-0.2	-0.12	-0.04	0.13	-0.17	-0.15	4.8
KEGG	M00088	Ketone body biosynthesis, acetyl-CoA => acetoacetate/3-hydroxybutyrate/acetone	H16A_01445	Acetyl-CoA acetyltransferase	23.26	23.33	21	20.69	2.26	2.64	-0.07	0.31	2.26	2.64	0.48	0.74	-0.17	0.37	0.69	0.62	4.81
KEGG	M00088	Ketone body biosynthesis, acetyl-CoA => acetoacetate/3-hydroxybutyrate/acetone	H16A_01528	Acetyl-CoA acetyltransferase	24.32	24.48	21.52	21.44	2.8	3.04	-0.16	0.08	2.8	3.04	0.83	1.01	-0.29	0.03	1.17	1.04	4.81
EC	1.1.1.69	Gluconate 5-dehydrogenase.	H16A_01531	short chain dehydrogenase	21.77	21.73	19.23	18.85	2.54	2.88	0.04	0.38	2.54	2.88	0.66	0.9	-0.03	0.47	0.89	0.79	4.81
EC	1.1.1.85	3-isopropylmalate dehydrogenase.	H16A_02619	3-Isopropylmalate dehydrogenase	19.79	19.77	18.88	18.63	0.91	1.14	0.02	0.25	0.91	1.14	-0.39	-0.24	-0.05	0.28	-0.32	-0.29	4.81
EC	4.2.1.3	Aconitate hydratase.	H16B_00568	aconitate hydratase 2	23.37	23.83	17.57	16.88	5.8	6.95	-0.46	0.69	5.8	6.95	2.76	3.58	-0.68	0.93	3.98	3.55	4.81
EC	2.5.1.3	Thiamine-phosphate diphosphorylase.	H16A_00239	thiamine monophosphate synthase	18.19	18.22			18.19	18.22	-0.03		2.05	2.11	0.34	0.39	-0.12		0.46	0.41	4.81
EC	2.1.1.199	16S rRNA (cytosine(1402)-N(4))-methyltransferase.	H16A_03281	hypothetical protein	19.1	19.02	18.08	18.14	1.02	0.88	0.08	-0.06	1.02	0.88	-0.32	-0.41	0.03	-0.18	-0.43	-0.38	4.81
EC	1.4.99.1	D-amino-acid dehydrogenase.	H16A_01505	D-amino-acid dehydrogenase	15.48	15.07			15.48	15.07	0.41		-0.66	-1.04	-1.41	-1.68	0.45		-1.98	-1.77	4.81
EC	3.4.16.4	Serine-type D-Ala-D-Ala carboxypeptidase.	H16A_00302	D-Alanyl-D-alanine carboxypeptidase	20.97	20.75	17.73	18.29	3.24	2.46	0.22	-0.56	3.24	2.46	1.11	0.62	0.21	-0.91	0.83	0.74	4.81
EC	1.3.1.9	Enoyl-[acyl-carrier-protein] reductase (NADH).	H16B_01629	Enoyl-[acyl-carrier-protein]	19.34	18.59			19.34	18.59	0.75		3.2	2.48	1.08	0.64	0.9		0.83	0.74	4.81
EC	1.8.1.2	Sulfite reductase (NADPH).	H16A_02999	sulfite reductase, beta subunit (hemoprotein			17.21	16.83	-17.21	-16.83		0.38	2.2	2.48	0.44	0.64		0.47	0.56	0.5	4.81
EC	2.3.3.1	Citrate (Si)-synthase.	H16A_02627	citrate synthase	24.35	24.1	21.93	22.12	2.42	1.98	0.25	-0.19	2.42	1.98	0.58	0.31	0.25	-0.37	0.45	0.4	4.81
EC	1.3.5.1	Succinate dehydrogenase (quinone).	H16A_02630	succinate dehydrogenase (flavoprotein subunit)	23.92	23.61	20.62	20.84	3.3	2.77	0.31	-0.22	3.3	2.77	1.15	0.83	0.32	-0.41	1.17	1.04	4.81
EC	1.11.1.6	Catalase.	H16A_03109	Catalase	21.82	21.74	20.86	20.89	0.96	0.85	0.08	-0.03	0.96	0.85	-0.36	-0.43	0.03	-0.13	-0.5	-0.45	4.81
EC	1.1.5.3	Glycerol-3-phosphate dehydrogenase.	H16A_02508	Glycerol-3-phosphate dehydrogenase			19.2	19.48	-19.2	-19.48		-0.28	0.21	-0.17	-0.85	-1.11		-0.5	-1.16	-1.04	4.81
EC	6.1.1.14	Glycine--tRNA ligase.	H16A_00521	Glycyl-tRNA synthetase beta subunit	20.89	20.69	17.55	17.81	3.34	2.88	0.2	-0.26	3.34	2.88	1.17	0.9	0.18	-0.47	1.24	1.11	4.81
EC	6.3.5.6	Asparaginyl-tRNA synthase (glutamine-hydrolyzing).	H16A_00111	Glutamyl/Aspartyl-tRNA(Gln/Asp) amidotransferase	19.9	20.39	17.45	17.44	2.45	2.95	-0.49	0.01	2.45	2.95	0.6	0.95	-0.71	-0.07	0.79	0.71	4.81
EC	1.3.1.10	Enoyl-[acyl-carrier-protein] reductase (NADPH, Si-specific).	H16B_01629	Enoyl-[acyl-carrier-protein]	19.34	18.59			19.34	18.59	0.75		3.2	2.48	1.08	0.64	0.9		0.83	0.74	4.81
EC	1.1.1.35	3-hydroxyacyl-CoA dehydrogenase.	H16A_00461	two domain protein: 3-hydroxyacyl-CoA	25.24	24.79	18.13	17.61	7.11	7.18	0.45	0.52	7.11	7.18	3.61	3.73	0.51	0.68	4.79	4.28	4.81
EC	1.1.1.35	3-hydroxyacyl-CoA dehydrogenase.	H16A_01526	Enoyl-CoA	25.84	25.91	23.27	23.36	2.57	2.55	-0.07	-0.09	2.57	2.55	0.68	0.68	-0.17	-0.22	0.83	0.74	4.82
EC	1.1.1.1	Alcohol dehydrogenase.	H16A_03330	alcohol dehydrogenase	17.88	18.82	18.72	18.81	-0.84	0.01	-0.94	-0.09	-0.84	0.01	-1.52	-0.99	-1.3	-0.22	-1.19	-1.06	4.82
EC	4.2.1.19	Imidazoleglycerol-phosphate dehydratase.	H16A_03414	Imidazoleglycerol-phosphate dehydratase	19.19	19.36	17.03	17.1	2.16	2.26	-0.17	-0.07	2.16	2.26	0.41	0.49	-0.3	-0.19	0.47	0.42	4.82
EC	1.10.3.-	Oxidoreductases. Acting on diphenols and related substances as donors. With oxygen as acceptor.	H16B_01026	bo3-type chinol oxidase, subunit I			15.97	16.23	-15.97	-16.23		-0.26	3.44	3.08	1.24	1.03		-0.47	1.39	1.24	4.82
EC	2.6.1.16	Glutamine--fructose-6-phosphate transaminase (isomerizing).	H16A_00263	Glutamine-fructose-6-phosphate transaminase	21.09	21.19	19.16	18.95	1.93	2.24	-0.1	0.21	1.93	2.24	0.26	0.48	-0.21	0.22	0.4	0.36	4.82
EC	6.3.5.2	GMP synthase (glutamine-hydrolyzing).	H16A_01917	glutamine amidotransferase	17.67	17.26	17.29	17.16	0.38	0.1	0.41	0.13	0.38	0.1	-0.74	-0.93	0.45	0.1	-0.97	-0.87	4.83
EC	1.1.1.40	Malate dehydrogenase (oxaloacetate-decarboxylating) (NADP(+)).	H16A_01002	malic enzyme (NADP)	23.54	23.61	20.62	20.34	2.92	3.27	-0.07	0.28	2.92	3.27	0.9	1.16	-0.17	0.32	1.3	1.16	4.83
EC	6.4.1.1	Pyruvate carboxylase.	H16A_01251	pyruvate carboxylase	15.21	15.28	17.97	16.58	-2.76	-1.3	-0.07	1.39	-2.76	-1.3	-2.76	-1.85	-0.17	1.96	-2.4	-2.14	4.83
EC	1.2.1.3	Aldehyde dehydrogenase (NAD(+)).	H16A_00232	NAD-dependent aldehyde dehydrogenase	19.62	19.25			19.62	19.25	0.37		3.48	3.14	1.26	1.07	0.4		1.47	1.31	4.83
EC	6.2.1.3	Long-chain-fatty-acid--CoA ligase.	H16A_03288	Long-chain-fatty-acid-CoA ligase	22.12	22.14	18.08	18.91	4.04	3.23	-0.02	-0.83	4.04	3.23	1.63	1.13	-0.1	-1.31	1.37	1.22	4.88
EC	3.6.3.25	Sulfate-transporting ATPase.	H16A_03360	ABC-type transporter, duplicated ATPase	19.03	19.11	18.57	18.54	0.46	0.57	-0.08	0.03	0.46	0.57	-0.68	-0.62	-0.18	-0.04	-0.83	-0.74	4.88
EC	5.3.1.6	Ribose-5-phosphate isomerase.	H16A_02345	Ribose 5-phosphate isomerase	20.01	19.69	16.53	16.42	3.48	3.27	0.32	0.11	3.48	3.27	1.26	1.16	0.34	0.07	1.55	1.38	4.88
EC	6.1.1.20	Phenylalanine--tRNA ligase.	H16A_01344	Phenylalanyl-tRNA synthetase beta chain	20.47	20.48	19.38	19.24	1.09	1.24	-0.01	0.14	1.09	1.24	-0.28	-0.18	-0.09	0.12	-0.26	-0.23	4.88
EC	2.5.1.18	Glutathione transferase.	H16A_00176	Glutathione S-transferase	17.64	17.65	17.22	17.4	0.42	0.25	-0.01	-0.18	0.42	0.25	-0.71	-0.83	-0.09	-0.35	-0.92	-0.82	4.89
EC	2.5.1.18	Glutathione transferase.	H16A_00252	Glutathione S-transferase	19.76	19.5	19.61	19.99	0.15	-0.49	0.26	-0.38	0.15	-0.49	-0.88	-1.32	0.26	-0.65	-1.26	-1.12	5.02
EC	2.5.1.18	Glutathione transferase.	H16A_02861	Glutathione S-transferase	19.75	19.45			19.75	19.45	0.3		3.61	3.34	1.35	1.2	0.31		1.66	1.48	5.02
EC	1.9.3.1	Cytochrome-c oxidase.	H16B_02062	bb3-type cytochrome oxidase, subunit II			15.56	15.94	-15.56	-15.94		-0.38	3.85	3.37	1.5	1.22		-0.65	1.63	1.46	5.02
EC	1.1.1.49	Glucose-6-phosphate dehydrogenase (NADP(+)).	H16A_00316	Glucose-6-phosphate 1-dehydrogenase	16.55	16.64			16.55	16.64	-0.09		0.41	0.53	-0.72	-0.64	-0.19		-0.87	-0.78	5.02
EC	3.2.-	Hydrolases. Glycosylases.	H16A_00394	putative intracellular			16.51	15.78	-16.51	-15.78		0.73	2.9	3.53	0.89	1.33		0.99	1.14	1.02	5.02
EC	3.2.1.-	Hydrolases. Glycosylases. Glycosidases, i.e. enzymes hydrolyzing O- and S-glycosyl compounds.	H16A_02463	soluble lytic murein transglycosylase or	15.68	14.98			15.68	14.98	0.7		-0.46	-1.13	-1.28	-1.74	0.83		-1.77	-1.58	5.02
EC	2.7.7.13	Mannose-1-phosphate guanylyltransferase.	H16A_02905	Mannose-1-phosphate guanylyltransferase	20.53	20.3	17.7	17.39	2.83	2.91	0.23	0.31	2.83	2.91	0.85	0.92	0.22	0.37	1.05	0.94	5.02
EC	1.8.1.4	Dihydrolipoyl dehydrogenase.	H16A_01377	dihydrolipoamide dehydrogenase (E3) component	21.08	20.6	20.98	20.75	0.1	-0.15	0.48	0.23	0.1	-0.15	-0.92	-1.09	0.55	0.25	-1.14	-1.02	5.02
EC	1.8.1.4	Dihydrolipoyl dehydrogenase.	H16A_02323	dihydrolipoamide dehydrogenase (E3)	22.59	22.63	19.85	20.23	2.74	2.4	-0.04	-0.38	2.74	2.4	0.79	0.59	-0.13	-0.65	0.67	0.6	5.02
EC	2.8.3.5	3-oxoacid CoA-transferase.	H16A_01331	Succinyl-CoA:3-ketoacid-coenzyme A transferase	21.16	20.67	18.64	18.41	2.52	2.26	0.49	0.23	2.52	2.26	0.65	0.49	0.56	0.25	0.53	0.47	5.02
EC	1.11.1.9	Glutathione peroxidase.	H16A_00065	glutathione peroxidase	17.06	17.72	17.49	17.32	-0.43	0.4	-0.66	0.17	-0.43	0.4	-1.26	-0.73	-0.94	0.16	-1.01	-0.9	5.04
EC	1.11.1.9	Glutathione peroxidase.	H16A_03102	glutathione peroxidase	18.37	16.91	18.91	18.8	-0.54	-1.89	1.46	0.11	-0.54	-1.89	-1.33	-2.24	1.82	0.07	-1.75	-1.56	5.04
EC	2.3.1.47	8-amino-7-oxononanoate synthase.	H16A_00181	8-Amino-7-oxononanoate synthase			15.24	16.06	-15.24	-16.06		-0.82	4.17	3.25	1.71	1.14		-1.29	1.45	1.29	5.04
EC	1.2.99.2	Carbon-monoxide dehydrogenase (acceptor).	H16A_00437	carbon monoxide dehydrogenase homolog, medium	19.93	19.35	20.82	20.69	-0.89	-1.34	0.58	0.13	-0.89	-1.34	-1.55	-1.88	0.68	0.1	-2.11	-1.88	5.04
EC	1.2.99.2	Carbon-monoxide dehydrogenase (acceptor).	H16A_00438	Aerobic-type carbon monoxide dehydrogenase	19.29	19.07	21.56	21.92	-2.27	-2.85	0.22	-0.36	-2.27	-2.85	-2.45	-2.87	0.21	-0.62	-3.47	-3.1	5.04
EC	1.3.8.6	Glutaryl-CoA dehydrogenase (ETF).	H16A_02818	Glutaryl-CoA dehydrogenase	17.96	18.78	19.28	19.11	-1.32	-0.33	-0.82	0.17	-1.32	-0.33	-1.83	-1.21	-1.14	0.16	-1.65	-1.47	5.04
EC	6.3.2.2	Glutamate--cysteine ligase.	H16A_00322	Gamma-glutamate-cysteine ligase	19.9	19.67	19.24	19.29	0.66	0.38	0.23	-0.05	0.66	0.38	-0.55	-0.74	0.22	-0.16	-0.79	-0.71	5.04
EC	1.12.99.6	Hydrogenase (acceptor).	PHG_00001	membrane-bound [NiFe] hydrogenase small subunit			19.49	19.77	-19.49	-19.77		-0.28	-0.08	-0.46	-1.03	-1.3		-0.5	-1.42	-1.27	5.04
EC	1.12.99.6	Hydrogenase (acceptor).	PHG_00002	membrane-bound [NiFe] hydrogenase large subunit			23.29	23.36	-23.29	-23.36		-0.07	-3.88	-4.05	-3.48	-3.66		-0.19	-4.96	-4.43	5.04
EC	1.12.99.6	Hydrogenase (acceptor).	PHG_00021	regulatory [NiFe] hydrogenase large subunit	18.55	18.62	21.14	20.57	-2.59	-1.95	-0.07	0.57	-2.59	-1.95	-2.65	-2.28	-0.17	0.75	-3.13	-2.79	5.04
EC	2.7.1.45	2-dehydro-3-deoxygluconokinase.	H16B_01212	2-Keto-3-deoxygluconate kinase			16.15	15.64	-16.15	-15.64		0.51	3.26	3.67	1.12	1.42		0.66	1.5	1.34	5.04
EC	3.5.4.19	Phosphoribosyl-AMP cyclohydrolase.	H16A_03409	Phosphoribosyl-AMP cyclohydrolase	16.22	16.37			16.22	16.37	-0.15		0.08	0.26	-0.93	-0.82	-0.27		-1.11	-0.99	5.04
EC	3.3.1.1	Adenosylhomocysteinase.	H16A_00244	Adenosylhomocysteinase	22.68	22.84	22.03	22.09	0.65	0.75	-0.16	-0.06	0.65	0.75	-0.56	-0.5	-0.29	-0.18	-0.59	-0.53	5.04
EC	2.3.3.9	Malate synthase.	H16A_02217	malate synthase	23.8	23.34	21.14	21.11	2.66	2.23	0.46	0.03	2.66	2.23	0.74	0.47	0.52	-0.04	0.63	0.56	5.04
EC	6.3.2.9	UDP-N-acetylmuramoyl-L-alanine--D-glutamate ligase.	H16A_03275	UDP-N-acetylmuramoylalanine-D-glutamate ligase	19.09	18.73	18.66	18.4	0.43	0.33	0.36	0.26	0.43	0.33	-0.7	-0.78	0.39	0.29	-0.82	-0.73	5.04
EC	4.3.1.19	Threonine ammonia-lyase.	H16A_00427	threonine dehydratase	19.67	19.32	16.81	16.3	2.86	3.02	0.35	0.51	2.86	3.02	0.86	0.99	0.38	0.66	0.95	0.85	5.04
EC	1.3.5.2	Dihydroorotate dehydrogenase (quinone).	H16A_01401	dihydroorotate dehydrogenase	19.67	19.28			19.67	19.28	0.39		3.53	3.17	1.3	1.09	0.43		1.49	1.33	5.06
EC	6.3.5.5	Carbamoyl-phosphate synthase (glutamine-hydrolyzing).	H16A_02454	carbamoylphosphate synthase small subunit	20.7	20.38	17.2	17.49	3.5	2.89	0.32	-0.29	3.5	2.89	1.28	0.91	0.34	-0.51	1.28	1.14	5.06
EC	2.6.1.18	Beta-alanine--pyruvate transaminase.	H16A_00272	Omega-amino acid-pyruvate aminotransferase	18.14	17.48	18.94	18.26	-0.8	-0.78	0.66	0.68	-0.8	-0.78	-1.5	-1.51	0.78	0.91	-1.57	-1.4	5.08
EC	4.2.3.1	Threonine synthase.	H16A_02265	threonine synthase	20.07	19.87	17.44	17.03	2.63	2.84	0.2	0.41	2.63	2.84	0.72	0.87	0.18	0.51	0.88	0.79	5.1
EC	2.2.1.6	Acetolactate synthase.	H16A_01035	acetolactate synthase III (valine sensitive)	20.91	21.17	18.27	18.63	2.64	2.54	-0.26	-0.36	2.64	2.54	0.72	0.68	-0.42	-0.62	0.64	0.57	5.13
EC	2.2.1.6	Acetolactate synthase.	H16A_01036	acetolactate synthase III small subunit	20.85	21.43	17.38	17.92	3.47	3.51	-0.58	-0.54	3.47	3.51	1.26	1.32	-0.83	-0.88	1.26	1.12	5.13
EC	2.2.1.6	Acetolactate synthase.	H16B_00313	acetolactate synthase large subunit (TPP	16.04	15.44			16.04	15.44	0.6		-0.1	-0.67	-1.05	-1.43	0.7		-1.45	-1.29	5.13
EC	1.3.99.16	Isoquinoline 1-oxidoreductase.	H16A_00701	Aerobic-type carbon monoxide dehydrogenase	22.42	22.17	21.44	21.58	0.98	0.59	0.25	-0.14	0.98	0.59	-0.35	-0.61	0.25	-0.29	-0.52	-0.46	5.13
EC	1.3.99.16	Isoquinoline 1-oxidoreductase.	H16B_01377	Aerobic-type carbon monoxide dehydrogenase			15.14	15.1	-15.14	-15.1		0.04	4.27	4.21	1.77	1.78		-0.03	2.5	2.23	5.15
EC	2.5.1.72	Quinolinate synthase.	H16A_03038	quinolinate synthetase A protein	15.85	14.93			15.85	14.93	0.92		-0.29	-1.18	-1.17	-1.77	1.12		-1.6	-1.43	5.15
EC	2.7.9.3	Selenide, water dikinase.	H16B_00295	selenophosphate synthase	18.92	19.06	18.28	18.08	0.64	0.98	-0.14	0.2	0.64	0.98	-0.57	-0.35	-0.26	0.21	-0.51	-0.46	5.15
EC	2.5.1.47	Cysteine synthase.	H16A_01903	cysteine synthase			15.56	15.2	-15.56	-15.2		0.36	3.85	4.11	1.5	1.71		0.44	2.07	1.85	5.16
EC	6.4.1.2	Acetyl-CoA carboxylase.	H16A_02611	Acetyl-CoA carboxylase carboxyltransferase	18.82	18.71	18.14	17.76	0.68	0.95	0.11	0.38	0.68	0.95	-0.54	-0.37	0.06	0.47	-0.43	-0.38	5.16
EC	2.6.1.17	Succinyldiaminopimelate transaminase.	H16A_02065	Aminotransferase, class I and II	18.49	18.26	17.76	17.81	0.73	0.45	0.23	-0.05	0.73	0.45	-0.51	-0.7	0.22	-0.16	-0.74	-0.66	5.16
EC	2.3.1.12	Dihydrolipoyllysine-residue acetyltransferase.	H16A_01375	dihydrolipoamide acetyltransferase (E2)	20.06	19.79	19.47	19.57	0.59	0.22	0.27	-0.1	0.59	0.22	-0.6	-0.85	0.27	-0.24	-0.87	-0.78	5.19
EC	2.3.1.12	Dihydrolipoyllysine-residue acetyltransferase.	H16B_00146	Dihydrolipoamide S-acetyltransferase component			19.13	19.12	-19.13	-19.12		0.01	0.28	0.19	-0.8	-0.87		-0.07	-1.15	-1.03	5.19
EC	2.1.2.11	3-methyl-2-oxobutanoate hydroxymethyltransferase.	H16A_03084	ketopantoate hydroxymethyltransferase	21.23	21.27	19.26	19.33	1.97	1.94	-0.04	-0.07	1.97	1.94	0.29	0.28	-0.13	-0.19	0.29	0.26	5.19
EC	3.4.24.-	Hydrolases. Acting on peptide bonds (peptide hydrolases). Metalloendopeptidases.	H16A_02221	Zn-dependent protease with chaperone function	22.23	22.05	20.02	19.91	2.21	2.14	0.18	0.11	2.21	2.14	0.45	0.41	0.16	0.07	0.53	0.47	5.2
EC	3.4.24.-	Hydrolases. Acting on peptide bonds (peptide hydrolases). Metalloendopeptidases.	H16A_03007	Zn-dependent protease with chaperone function	18.19	17.83	19.06	19.01	-0.87	-1.18	0.36	0.05	-0.87	-1.18	-1.54	-1.77	0.39	-0.01	-2.16	-1.93	5.2
EC	2.3.1.16	Acetyl-CoA C-acyltransferase.	H16A_00462	Acetyl-CoA C-acyltransferase	24.82	25.19	18.2	16.44	6.62	8.75	-0.37	1.76	6.62	8.75	3.29	4.76	-0.56	2.5	4.58	4.09	5.27
EC	1.6.5.3	NADH:ubiquinone reductase (H(+)-translocating).	H16A_01055	NADH dehydrogenase chain F	20.94	20.65	18.26	18.11	2.68	2.54	0.29	0.15	2.68	2.54	0.75	0.68	0.3	0.13	0.86	0.77	5.3
EC	4.1.1.11	Aspartate 1-decarboxylase.	H16A_03129	Aspartate 1-decarboxylase	19.07	19.97			19.07	19.97	-0.9		2.93	3.86	0.91	1.55	-1.25		1.21	1.08	5.3
EC	1.4.1.13	Glutamate synthase (NADPH).	H16A_03430	glutamate synthase [NADPH] small chain	20.17	20.46	17.72	17.92	2.45	2.54	-0.29	-0.2	2.45	2.54	0.6	0.68	-0.45	-0.38	0.63	0.56	5.3
EC	2.7.7.23	UDP-N-acetylglucosamine diphosphorylase.	H16A_00262	UDP-N-acetylglucosamine	19.42	19.2	16.56	16.33	2.86	2.87	0.22	0.23	2.86	2.87	0.86	0.89	0.21	0.25	1.08	0.96	5.3
EC	3.5.1.38	Glutamin-(asparagin-)ase.	H16A_01910	Glutaminase-asparaginase (amidohydrolase)	21.72	20.97	22.02	22.03	-0.3	-1.06	0.75	-0.01	-0.3	-1.06	-1.17	-1.69	0.9	-0.1	-1.63	-1.46	5.3
EC	3.6.1.13	ADP-ribose diphosphatase.	H16A_01065	NTP pyrophosphohydrolase			16.18	15.78	-16.18	-15.78		0.4	3.23	3.53	1.1	1.33		0.5	1.49	1.33	5.31
EC	1.1.1.60	2-hydroxy-3-oxopropionate reductase.	H16A_03600	2-Hydroxy-3-oxopropionate reductase			17.36	17.36	-17.36	-17.36		0	2.05	1.95	0.34	0.29		-0.09	0.4	0.36	5.31
EC	1.2.1.18	Malonate-semialdehyde dehydrogenase (acetylating).	H16A_00273	Methylmalonate-semialdehyde dehydrogenase	19.23	18.96	19.06	19.01	0.17	-0.05	0.27	0.05	0.17	-0.05	-0.87	-1.03	0.27	-0.01	-1.22	-1.09	5.31
EC	4.1.2.13	Fructose-bisphosphate aldolase.	H16A_00568	Fructose-bisphosphate aldolase	22.06	21.6	21.52	21.82	0.54	-0.22	0.46	-0.3	0.54	-0.22	-0.63	-1.14	0.52	-0.53	-0.95	-0.85	5.31
EC	4.1.2.13	Fructose-bisphosphate aldolase.	H16B_00278	Fructose-bisphosphate aldolase class-I	17.14	17.39	17.03	17.07	0.11	0.32	-0.25	-0.04	0.11	0.32	-0.91	-0.78	-0.4	-0.15	-1	-0.89	5.31
EC	2.7.7.6	DNA-directed RNA polymerase.	H16A_03458	DNA-directed RNA polymerase alpha subunit	23.52	23.39	21	21.3	2.52	2.09	0.13	-0.3	2.52	2.09	0.65	0.38	0.09	-0.53	0.5	0.45	5.31
EC	2.7.7.6	DNA-directed RNA polymerase.	H16A_03496	DNA-directed RNA polymerase beta prime subunit	24.05	23.93	22.96	23.02	1.09	0.91	0.12	-0.06	1.09	0.91	-0.28	-0.39	0.08	-0.18	-0.39	-0.35	5.31
EC	2.7.3.9	Phosphoenolpyruvate--protein phosphotransferase.	H16A_00326	Phosphoenolpyruvate-protein kinase (PTS system	16.93	16.64			16.93	16.64	0.29		0.79	0.53	-0.47	-0.64	0.3		-0.65	-0.58	5.31
EC	3.6.3.14	H(+)-transporting two-sector ATPase.	H16A_03639	Membrane-bound ATP synthase, F1	24.49	24.4	23.4	23.4	1.09	1	0.09	0	1.09	1	-0.28	-0.34	0.04	-0.09	-0.39	-0.35	5.31
EC	2.10.1.1	Molybdopterin molybdotransferase.	H16A_02264	molybdopterin biosynthesis protein	18.54	18.34			18.54	18.34	0.2		2.4	2.23	0.57	0.47	0.18		0.65	0.58	5.32
EC	1.12.1.2	Hydrogen dehydrogenase.	PHG_00088	NAD-reducing hydrogenase diaphorase moiety large			23.95	23.95	-23.95	-23.95		0	-4.54	-4.64	-3.91	-4.05		-0.09	-5.59	-4.99	5.37
EC	1.12.1.2	Hydrogen dehydrogenase.	PHG_00089	NAD-reducing hydrogenase diaphorase moiety small			22.89	22.95	-22.89	-22.95		-0.06	-3.48	-3.64	-3.23	-3.39		-0.18	-4.6	-4.11	5.37
EC	1.12.1.2	Hydrogen dehydrogenase.	PHG_00090	NAD-reducing hydrogenase hydrogenase moiety			22.33	22.31	-22.33	-22.31		0.02	-2.92	-3	-2.86	-2.97		-0.06	-4.09	-3.65	5.39
EC	1.12.1.2	Hydrogen dehydrogenase.	PHG_00091	NAD-reducing hydrogenase hydrogenase moiety			24.03	24.53	-24.03	-24.53		-0.5	-4.62	-5.22	-3.96	-4.43		-0.82	-5.56	-4.96	5.39
EC	3.1.4.46	Glycerophosphodiester phosphodiesterase.	H16A_00499	glycerophosphoryl diester phosphodiesterase	16.35	17.01	16.97	17.32	-0.62	-0.31	-0.66	-0.35	-0.62	-0.31	-1.38	-1.2	-0.94	-0.6	-1.3	-1.16	5.39
EC	2.3.1.9	Acetyl-CoA C-acetyltransferase.	H16A_00170	Acetyl-CoA acetyltransferase	21.59	21.35	20.94	21.23	0.65	0.12	0.24	-0.29	0.65	0.12	-0.56	-0.91	0.23	-0.51	-0.81	-0.72	5.39
EC	2.3.1.9	Acetyl-CoA C-acetyltransferase.	H16A_01438	Acetyl-CoA acetyltransferase	24.22	24.19	23.01	22.86	1.21	1.33	0.03	0.15	1.21	1.33	-0.2	-0.12	-0.04	0.13	-0.17	-0.15	5.39
EC	2.3.1.9	Acetyl-CoA C-acetyltransferase.	H16A_01445	Acetyl-CoA acetyltransferase	23.26	23.33	21	20.69	2.26	2.64	-0.07	0.31	2.26	2.64	0.48	0.74	-0.17	0.37	0.69	0.62	5.39
EC	2.3.1.9	Acetyl-CoA C-acetyltransferase.	H16A_01528	Acetyl-CoA acetyltransferase	24.32	24.48	21.52	21.44	2.8	3.04	-0.16	0.08	2.8	3.04	0.83	1.01	-0.29	0.03	1.17	1.04	5.39
EC	2.3.3.13	2-isopropylmalate synthase.	H16A_01041	2-Isopropylmalate synthase	21.03	21	18.66	18.86	2.37	2.14	0.03	-0.2	2.37	2.14	0.55	0.41	-0.04	-0.38	0.51	0.46	5.39
EC	3.1.1.45	Carboxymethylenebutenolidase.	H16A_02215	dienelactone hydrolase or related enzyme	19.28	18.99	21.99	22.13	-2.71	-3.14	0.29	-0.14	-2.71	-3.14	-2.73	-3.06	0.3	-0.29	-3.9	-3.48	5.39
EC	4.1.2.14	2-dehydro-3-deoxy-phosphogluconate aldolase.	H16B_01213	2-Keto-3-deoxy-6-phosphogluconate aldolase	17.44	17.15	18.3	17.5	-0.86	-0.35	0.29	0.8	-0.86	-0.35	-1.54	-1.22	0.3	1.09	-1.43	-1.28	5.39
EC	1.3.1.12	Prephenate dehydrogenase.	H16A_00794	prephenate dehydrogenase	18.07	17.96			18.07	17.96	0.11		1.93	1.85	0.26	0.22	0.06		0.31	0.28	5.39
EC	5.99.1.3	DNA topoisomerase (ATP-hydrolyzing).	H16A_00789	DNA gyrase subunit A	20.86	20.8	18.18	18.18	2.68	2.62	0.06	0	2.68	2.62	0.75	0.73	0	-0.09	1	0.89	5.39
EC	1.5.5.1	Electron-transferring-flavoprotein dehydrogenase.	H16A_01324	electron transfer flavoprotein ubiquinone	24.21	23.92	21.1	21.25	3.11	2.67	0.29	-0.15	3.11	2.67	1.03	0.76	0.3	-0.31	1.08	0.96	5.39
EC	1.4.1.2	Glutamate dehydrogenase.	H16A_01356	NAD-specific glutamate dehydrogenase	19.1	19.95	20.47	20.46	-1.37	-0.51	-0.85	0.01	-1.37	-0.51	-1.86	-1.33	-1.18	-0.07	-1.73	-1.54	5.39
EC	1.1.1.42	Isocitrate dehydrogenase (NADP(+)).	H16B_01931	isocitrate dehydrogenase [NADP]	20.77	20.46	21.26	20.91	-0.49	-0.45	0.31	0.35	-0.49	-0.45	-1.3	-1.29	0.32	0.43	-1.58	-1.41	5.42
EC	2.3.1.157	Glucosamine-1-phosphate N-acetyltransferase.	H16A_00262	UDP-N-acetylglucosamine	19.42	19.2	16.56	16.33	2.86	2.87	0.22	0.23	2.86	2.87	0.86	0.89	0.21	0.25	1.08	0.96	5.44
EC	1.2.1.2	Formate dehydrogenase.	H16A_02937	formate dehydrogenase alpha subunit (Fe4S4			17.14	16.95	-17.14	-16.95		0.19	2.27	2.36	0.48	0.56		0.19	0.65	0.58	5.45
EC	6.1.1.6	Lysine--tRNA ligase.	H16A_01167	Lysyl-tRNA synthetase (class II)	20.55	20.42	17.37	17.87	3.18	2.55	0.13	-0.5	3.18	2.55	1.07	0.68	0.09	-0.82	0.88	0.79	5.45
EC	6.2.1.1	Acetate--CoA ligase.	H16B_00834	Acetate-CoA ligase	20.81	20.48	20.33	20.11	0.48	0.37	0.33	0.22	0.48	0.37	-0.67	-0.75	0.35	0.24	-0.81	-0.72	5.45
EC	1.1.2.4	D-lactate dehydrogenase (cytochrome).	H16A_03091	D-Lactate dehydrogenase (Cytochrome)			17.03	16.63	-17.03	-16.63		0.4	2.38	2.68	0.55	0.77		0.5	0.71	0.63	5.45
EC	4.1.3.1	Isocitrate lyase.	H16A_02211	isocitrate lyase	23.88	23.93	19.99	19.83	3.89	4.1	-0.05	0.16	3.89	4.1	1.53	1.7	-0.14	0.15	2.19	1.96	5.45
EC	4.1.3.1	Isocitrate lyase.	H16A_02227	isocitrate lyase	22.51	21.66	16.74	17.16	5.77	4.5	0.85	-0.42	5.77	4.5	2.74	1.97	1.03	-0.71	2.79	2.49	5.45
EC	1.13.12.16	Nitronate monooxygenase.	PHG_00395	putative 2-nitropropane dioxygenase	19.26	19.97			19.26	19.97	-0.71		3.12	3.86	1.03	1.55	-1		1.39	1.24	5.45
EC	1.13.12.16	Nitronate monooxygenase.	H16A_00293	Putative 2-nitropropane dioxygenase	21.58	21.61	16.96	17.67	4.62	3.94	-0.03	-0.71	4.62	3.94	2	1.6	-0.12	-1.13	2.03	1.81	5.45
EC	1.13.12.16	Nitronate monooxygenase.	H16B_00223	dioxygenase related to 2-nitropropane	18.81	19.3			18.81	19.3	-0.49		2.67	3.19	0.74	1.11	-0.71		1	0.89	5.45
EC	4.1.3.42	(4S)-4-hydroxy-2-oxoglutarate aldolase.	H16B_01213	2-Keto-3-deoxy-6-phosphogluconate aldolase	17.44	17.15	18.3	17.5	-0.86	-0.35	0.29	0.8	-0.86	-0.35	-1.54	-1.22	0.3	1.09	-1.43	-1.28	5.46
EC	1.1.1.3	Homoserine dehydrogenase.	H16A_02266	homoserine dehydrogenase	21.53	21.7	18.36	18.79	3.17	2.91	-0.17	-0.43	3.17	2.91	1.06	0.92	-0.3	-0.72	1.04	0.93	5.46
EC	2.6.1.42	Branched-chain-amino-acid transaminase.	H16A_00561	Branched-chain amino acid aminotransferase	20.14	20.35	19.46	19.6	0.68	0.75	-0.21	-0.14	0.68	0.75	-0.54	-0.5	-0.35	-0.29	-0.52	-0.46	5.46
EC	2.1.1.14	5-methyltetrahydropteroyltriglutamate--homocysteine S-methyltransferase.	H16B_01581	methionine synthase II, cobalamin-independent	23.04	22.83	22.1	22.17	0.94	0.66	0.21	-0.07	0.94	0.66	-0.37	-0.56	0.19	-0.19	-0.54	-0.48	5.46
EC	2.7.7.3	Pantetheine-phosphate adenylyltransferase.	H16A_00367	phosphopantetheine adenylyltransferase	17	17.82	18.6	18.29	-1.6	-0.47	-0.82	0.31	-1.6	-0.47	-2.01	-1.3	-1.14	0.37	-1.83	-1.63	5.46
EC	6.3.2.30	Cyanophycin synthase (L-arginine-adding).	H16A_00775	cyanophycin synthetase	18.56	18.25	15.8	15.82	2.76	2.43	0.31	-0.02	2.76	2.43	0.8	0.61	0.32	-0.12	0.85	0.76	5.49
EC	4.1.99.17	Phosphomethylpyrimidine synthase.	H16A_00235	thiamine biosynthesis protein ThiC	19.5	18.92	19.14	18.88	0.36	0.04	0.58	0.26	0.36	0.04	-0.75	-0.97	0.68	0.29	-0.88	-0.79	5.49
EC	1.20.4.1	Arsenate reductase (glutaredoxin).	H16A_03585	arsenate reductase (glutaredoxin)	18.23	19.14	19.29	19.48	-1.06	-0.34	-0.91	-0.19	-1.06	-0.34	-1.66	-1.22	-1.26	-0.37	-1.44	-1.29	5.49
EC	3.2.1.52	Beta-N-acetylhexosaminidase.	H16A_02550	Beta-glucosidase-related glycosidase	19.94	19.95	16.84	16.62	3.1	3.33	-0.01	0.22	3.1	3.33	1.02	1.2	-0.09	0.24	1.45	1.29	5.49
EC	1.1.1.37	Malate dehydrogenase.	H16A_02634	malate dehydrogenase	24.46	24.16	22.06	22.14	2.4	2.02	0.3	-0.08	2.4	2.02	0.57	0.34	0.31	-0.21	0.49	0.44	5.51
EC	1.11.1.10	Chloride peroxidase.	H16A_02213	Non-heme haloperoxidase	18.09	18.62	23.77	24.03	-5.68	-5.41	-0.53	-0.26	-5.68	-5.41	-4.65	-4.55	-0.77	-0.47	-6.08	-5.43	5.51
EC	1.11.1.10	Chloride peroxidase.	H16B_01943	putative non-heme chloroperoxidase	15.89	17.34	18.99	19.38	-3.1	-2.04	-1.45	-0.39	-3.1	-2.04	-2.98	-2.34	-1.96	-0.66	-2.82	-2.52	5.51
EC	6.1.1.21	Histidine--tRNA ligase.	H16A_02363	Histidyl-tRNA synthetase	20.67	20.02	17.32	17.28	3.35	2.74	0.65	0.04	3.35	2.74	1.18	0.81	0.77	-0.03	1.07	0.96	5.52
EC	6.3.2.29	Cyanophycin synthase (L-aspartate-adding).	H16A_00775	cyanophycin synthetase	18.56	18.25	15.8	15.82	2.76	2.43	0.31	-0.02	2.76	2.43	0.8	0.61	0.32	-0.12	0.85	0.76	5.52
EC	1.4.1.14	Glutamate synthase (NADH).	H16A_03430	glutamate synthase [NADPH] small chain	20.17	20.46	17.72	17.92	2.45	2.54	-0.29	-0.2	2.45	2.54	0.6	0.68	-0.45	-0.38	0.63	0.56	5.54
EC	5.3.1.22	Hydroxypyruvate isomerase.	H16A_03599	hydroxypyruvate isomerase			16.15	16.28	-16.15	-16.28		-0.13	3.26	3.03	1.12	1		-0.28	1.37	1.22	5.55
EC	3.5.1.108	UDP-3-O-acyl-N-acetylglucosamine deacetylase.	H16A_03266	UDP-3-O-Acyl-N-acetylglucosamine deacetylase	17.74	17.81	14.83	15.09	2.91	2.72	-0.07	-0.26	2.91	2.72	0.9	0.8	-0.17	-0.47	0.97	0.87	5.63
EC	4.1.1.31	Phosphoenolpyruvate carboxylase.	H16A_02921	phosphoenolpyruvate carboxylase	21.94	21.55	18.13	18.27	3.81	3.28	0.39	-0.14	3.81	3.28	1.48	1.16	0.43	-0.29	1.64	1.46	5.63
EC	5.3.1.1	Triose-phosphate isomerase.	H16A_01047	triosephosphate isomerase	19.68	19.44	16.96	16.33	2.72	3.11	0.24	0.63	2.72	3.11	0.77	1.05	0.23	0.84	0.89	0.79	5.64
EC	2.1.2.2	Phosphoribosylglycinamide formyltransferase.	H16A_01892	phosphoribosylglycinamide formyltransferase 2	19.8	19.42	18.8	18.87	1	0.55	0.38	-0.07	1	0.55	-0.34	-0.63	0.42	-0.19	-0.5	-0.45	5.64
EC	4.2.1.104	Cyanase.	H16B_00046	cyanate hydratase	19.19	19.59			19.19	19.59	-0.4		3.05	3.48	0.99	1.3	-0.6		1.35	1.21	5.64
EC	2.7.9.2	Pyruvate, water dikinase.	H16A_02038	phosphoenolpyruvate synthase	22.89	23.09	22.43	22.27	0.46	0.82	-0.2	0.16	0.46	0.82	-0.68	-0.45	-0.34	0.15	-0.64	-0.57	5.64
EC	6.2.1.5	Succinate--CoA ligase (ADP-forming).	H16A_00547	Succinyl-CoA synthetase beta chain	23.85	23.72	22.57	22.44	1.28	1.28	0.13	0.13	1.28	1.28	-0.15	-0.15	0.09	0.1	-0.15	-0.13	5.65
EC	1.6.5.5	NADPH:quinone reductase.	H16A_02377	NADPH:quinone oxidoreductase	22.99	22.81	20.71	20.76	2.28	2.05	0.18	-0.05	2.28	2.05	0.49	0.36	0.16	-0.16	0.5	0.45	5.66
EC	4.2.1.130	D-lactate dehydratase.	H16B_01347	putative peptidase, C56 family	18.4	19.56	21.2	20.21	-2.8	-0.65	-1.16	0.99	-2.8	-0.65	-2.79	-1.42	-1.58	1.37	-2.15	-1.92	5.66
EC	6.4.1.4	Methylcrotonoyl-CoA carboxylase.	H16A_00184	biotin carboxylase	19.83	19.5	19.89	19.92	-0.06	-0.42	0.33	-0.03	-0.06	-0.42	-1.02	-1.27	0.35	-0.13	-1.45	-1.29	5.66
EC	6.1.1.15	Proline--tRNA ligase.	H16A_03246	Prolyl-tRNA synthetase	22.21	21.99	19.76	19.79	2.45	2.2	0.22	-0.03	2.45	2.2	0.6	0.45	0.21	-0.13	0.63	0.56	5.72
EC	1.2.4.1	Pyruvate dehydrogenase (acetyl-transferring).	H16A_01374	pyruvate dehydrogenase complex, dehydrogenase	22.67	21.9	22.49	22.4	0.18	-0.5	0.77	0.09	0.18	-0.5	-0.86	-1.32	0.92	0.04	-1.14	-1.02	5.72
EC	1.2.4.1	Pyruvate dehydrogenase (acetyl-transferring).	H16B_00144	acetoin dehydrogenase E1 component alpha-subunit			20.3	20.22	-20.3	-20.22		0.08	-0.89	-0.91	-1.55	-1.59		0.03	-2.21	-1.97	5.72
EC	1.2.4.1	Pyruvate dehydrogenase (acetyl-transferring).	H16B_00145	acetoin dehydrogenase E1 component beta-subunit			20.6	19.96	-20.6	-19.96		0.64	-1.19	-0.65	-1.75	-1.42		0.85	-1.85	-1.65	5.74
EC	6.3.5.7	Glutaminyl-tRNA synthase (glutamine-hydrolyzing).	H16A_00111	Glutamyl/Aspartyl-tRNA(Gln/Asp) amidotransferase	19.9	20.39	17.45	17.44	2.45	2.95	-0.49	0.01	2.45	2.95	0.6	0.95	-0.71	-0.07	0.79	0.71	5.74
EC	1.2.1.27	Methylmalonate-semialdehyde dehydrogenase (CoA acylating).	H16A_00273	Methylmalonate-semialdehyde dehydrogenase	19.23	18.96	19.06	19.01	0.17	-0.05	0.27	0.05	0.17	-0.05	-0.87	-1.03	0.27	-0.01	-1.22	-1.09	5.74
EC	1.17.1.4	Xanthine dehydrogenase.	H16A_01016	xanthine dehydrogenase, subunit B	16.55	16.91			16.55	16.91	-0.36		0.41	0.8	-0.72	-0.47	-0.55		-0.6	-0.54	5.74
EC	4.2.1.2	Fumarate hydratase.	H16A_02528	fumarate hydratase class I	22.89	22.89	19.43	20.02	3.46	2.87	0	-0.59	3.46	2.87	1.25	0.89	-0.08	-0.96	1.08	0.96	5.74
EC	3.6.-	Hydrolases. Acting on acid anhydrides.	H16A_00103	Predicted GTPase			15.3	15.06	-15.3	-15.06		0.24	4.11	4.25	1.67	1.8		0.26	2.33	2.08	5.74
EC	6.2.1.-	Ligases. Forming carbon-sulfur bonds. Acid--thiol ligases.	H16B_00174	Acyl-CoA synthetase (AMP-forming)/AMP-acid	17.21	17.02	17.78	17.68	-0.57	-0.66	0.19	0.1	-0.57	-0.66	-1.35	-1.43	0.17	0.06	-1.88	-1.68	5.76
EC	4.2.1.99	2-methylisocitrate dehydratase.	H16B_00568	aconitate hydratase 2	23.37	23.83	17.57	16.88	5.8	6.95	-0.46	0.69	5.8	6.95	2.76	3.58	-0.68	0.93	3.98	3.55	5.76
EC	3.4.21.53	Endopeptidase La.	H16A_01485	ATP-dependent Lon protease	20.88	21.1	20.67	20.81	0.21	0.29	-0.22	-0.14	0.21	0.29	-0.85	-0.8	-0.36	-0.29	-0.95	-0.85	5.79
EC	1.10.2.2	Quinol--cytochrome-c reductase.	H16A_03398	Ubiquinol-cytochrome c reductase, iron-sulfur	21.5	21.68	19.34	19.38	2.16	2.3	-0.18	-0.04	2.16	2.3	0.41	0.52	-0.31	-0.15	0.5	0.45	5.79
EC	1.2.1.8	Betaine-aldehyde dehydrogenase.	H16A_01919	Putative Lactaldehyde dehydrogenase	20.64	20.81	20.77	20.92	-0.13	-0.11	-0.17	-0.15	-0.13	-0.11	-1.06	-1.07	-0.3	-0.31	-1.3	-1.16	5.79
EC	6.3.5.3	Phosphoribosylformylglycinamidine synthase.	H16A_01511	Phosphoribosyl-formylglycinamidine synthase	20.9	21.11	17.95	18.2	2.95	2.91	-0.21	-0.25	2.95	2.91	0.92	0.92	-0.35	-0.46	1.03	0.92	5.8
EC	2.7.2.3	Phosphoglycerate kinase.	H16A_00566	phosphoglycerate kinase	22.28	22.13	19.97	19.83	2.31	2.3	0.15	0.14	2.31	2.3	0.51	0.52	0.12	0.12	0.65	0.58	5.8
EC	1.5.1.20	Methylenetetrahydrofolate reductase (NAD(P)H).	H16A_00246	5,10-Methylenetetrahydrofolate reductase	18.37	18.38	18.08	17.88	0.29	0.5	-0.01	0.2	0.29	0.5	-0.79	-0.66	-0.09	0.21	-0.92	-0.82	5.8
EC	1.3.8.7	Medium-chain acyl-CoA dehydrogenase.	H16A_00460	Acyl-CoA dehydrogenase	24.43	24.58	16.85	16.77	7.58	7.81	-0.15	0.08	7.58	7.81	3.91	4.14	-0.27	0.03	5.57	4.97	5.8
EC	1.3.8.7	Medium-chain acyl-CoA dehydrogenase.	H16A_00816	Acyl-CoA dehydrogenase	22.14	21.94	20.3	20.22	1.84	1.72	0.2	0.08	1.84	1.72	0.21	0.14	0.18	0.03	0.17	0.15	5.8
EC	1.3.8.7	Medium-chain acyl-CoA dehydrogenase.	H16A_01068	Acyl-CoA dehydrogenase	23.8	23.83	20.89	20.64	2.91	3.19	-0.03	0.25	2.91	3.19	0.9	1.11	-0.12	0.28	1.29	1.15	5.8
EC	1.3.8.7	Medium-chain acyl-CoA dehydrogenase.	H16A_01530	Acyl-CoA dehydrogenase	21.28	21.16	17.48	16.93	3.8	4.23	0.12	0.55	3.8	4.23	1.47	1.79	0.08	0.72	1.98	1.77	5.8
EC	6.3.4.4	Adenylosuccinate synthase.	H16A_02354	adenylosuccinate synthetase	22.15	22.09	20.04	20.06	2.11	2.03	0.06	-0.02	2.11	2.03	0.38	0.34	0	-0.12	0.45	0.4	5.8
EC	1.14.12.17	Nitric oxide dioxygenase.	PHG_00200	flavohemoprotein	17.79	17.62	19.03	18.89	-1.24	-1.27	0.17	0.14	-1.24	-1.27	-1.78	-1.83	0.14	0.12	-2.47	-2.21	5.8
EC	2.4.2.18	Anthranilate phosphoribosyltransferase.	H16A_03321	anthranilate phosphoribosyltransferase	17.91	17.78			17.91	17.78	0.13		1.77	1.67	0.16	0.11	0.09		0.15	0.13	5.8
EC	2.4.1.-	Transferases. Glycosyltransferases. Hexosyltransferases.	H16A_03441	periplasmic multimodular	19.26	18.55	15.69	15.7	3.57	2.85	0.71	-0.01	3.57	2.85	1.32	0.88	0.84	-0.1	1.19	1.06	5.8
EC	3.4.-	Hydrolases. Acting on peptide bonds (peptide hydrolases).	H16A_03441	periplasmic multimodular	19.26	18.55	15.69	15.7	3.57	2.85	0.71	-0.01	3.57	2.85	1.32	0.88	0.84	-0.1	1.19	1.06	5.8
EC	5.4.2.10	Phosphoglucosamine mutase.	H16A_02445	Phosphomannomutase	19.23	19.23	18.87	18.39	0.36	0.84	0	0.48	0.36	0.84	-0.75	-0.44	-0.08	0.62	-0.58	-0.52	5.8
EC	1.6.99.3	NADH dehydrogenase.	H16A_00251	predicted nucleoside-diphosphate-sugar epimerase	16.3	16.17	16.69	17.17	-0.39	-1	0.13	-0.48	-0.39	-1	-1.23	-1.65	0.09	-0.79	-1.68	-1.5	5.8
EC	3.1.3.2	Acid phosphatase.	H16B_01238	acid phosphatase	20.1	20.14	16.74	16.93	3.36	3.21	-0.04	-0.19	3.36	3.21	1.19	1.12	-0.13	-0.37	1.45	1.29	5.8
EC	2.7.1.40	Pyruvate kinase.	H16A_00567	pyruvate kinase	20.71	20.66			20.71	20.66	0.05		4.57	4.55	1.97	2	-0.01		2.8	2.5	5.8
EC	2.1.3.2	Aspartate carbamoyltransferase.	H16A_02913	aspartate carbamoyltransferase, catalytic chain	19.61	19.67			19.61	19.67	-0.06		3.47	3.56	1.26	1.35	-0.16		1.77	1.58	5.8
METACYC	PWY-6000	&gamma;-linolenate biosynthesis II (animals)	H16A_03288	Long-chain-fatty-acid-CoA ligase	22.12	22.14	18.08	18.91	4.04	3.23	-0.02	-0.83	4.04	3.23	1.63	1.13	-0.1	-1.31	1.37	1.22	5.8
METACYC	SUCSYN-PWY	sucrose biosynthesis I (from photosynthesis)	H16A_00566	phosphoglycerate kinase	22.28	22.13	19.97	19.83	2.31	2.3	0.15	0.14	2.31	2.3	0.51	0.52	0.12	0.12	0.65	0.58	5.8
METACYC	SUCSYN-PWY	sucrose biosynthesis I (from photosynthesis)	H16A_00568	Fructose-bisphosphate aldolase	22.06	21.6	21.52	21.82	0.54	-0.22	0.46	-0.3	0.54	-0.22	-0.63	-1.14	0.52	-0.53	-0.95	-0.85	5.8
METACYC	SUCSYN-PWY	sucrose biosynthesis I (from photosynthesis)	H16B_00278	Fructose-bisphosphate aldolase class-I	17.14	17.39	17.03	17.07	0.11	0.32	-0.25	-0.04	0.11	0.32	-0.91	-0.78	-0.4	-0.15	-1	-0.89	5.8
METACYC	PWY-241	C4 photosynthetic carbon assimilation cycle, NADP-ME type	H16A_01002	malic enzyme (NADP)	23.54	23.61	20.62	20.34	2.92	3.27	-0.07	0.28	2.92	3.27	0.9	1.16	-0.17	0.32	1.3	1.16	5.8
METACYC	PWY-241	C4 photosynthetic carbon assimilation cycle, NADP-ME type	H16A_02921	phosphoenolpyruvate carboxylase	21.94	21.55	18.13	18.27	3.81	3.28	0.39	-0.14	3.81	3.28	1.48	1.16	0.43	-0.29	1.64	1.46	5.8
METACYC	PWY-6608	guanosine nucleotides degradation III	H16A_01016	xanthine dehydrogenase, subunit B	16.55	16.91			16.55	16.91	-0.36		0.41	0.8	-0.72	-0.47	-0.55		-0.6	-0.54	5.81
METACYC	PWY-7111	pyruvate fermentation to isobutanol (engineered)	H16A_01035	acetolactate synthase III (valine sensitive)	20.91	21.17	18.27	18.63	2.64	2.54	-0.26	-0.36	2.64	2.54	0.72	0.68	-0.42	-0.62	0.64	0.57	5.83
METACYC	PWY-7111	pyruvate fermentation to isobutanol (engineered)	H16A_01036	acetolactate synthase III small subunit	20.85	21.43	17.38	17.92	3.47	3.51	-0.58	-0.54	3.47	3.51	1.26	1.32	-0.83	-0.88	1.26	1.12	5.83
METACYC	PWY-7111	pyruvate fermentation to isobutanol (engineered)	H16A_03330	alcohol dehydrogenase	17.88	18.82	18.72	18.81	-0.84	0.01	-0.94	-0.09	-0.84	0.01	-1.52	-0.99	-1.3	-0.22	-1.19	-1.06	5.83
METACYC	PWY-7111	pyruvate fermentation to isobutanol (engineered)	H16B_00313	acetolactate synthase large subunit (TPP	16.04	15.44			16.04	15.44	0.6		-0.1	-0.67	-1.05	-1.43	0.7		-1.45	-1.29	5.83
METACYC	GLYOXDEG-PWY	glycolate and glyoxylate degradation II	H16A_02217	malate synthase	23.8	23.34	21.14	21.11	2.66	2.23	0.46	0.03	2.66	2.23	0.74	0.47	0.52	-0.04	0.63	0.56	5.83
METACYC	ACETOACETATE-DEG-PWY	acetoacetate degradation (to acetyl CoA)	H16A_00170	Acetyl-CoA acetyltransferase	21.59	21.35	20.94	21.23	0.65	0.12	0.24	-0.29	0.65	0.12	-0.56	-0.91	0.23	-0.51	-0.81	-0.72	5.86
METACYC	ACETOACETATE-DEG-PWY	acetoacetate degradation (to acetyl CoA)	H16A_01438	Acetyl-CoA acetyltransferase	24.22	24.19	23.01	22.86	1.21	1.33	0.03	0.15	1.21	1.33	-0.2	-0.12	-0.04	0.13	-0.17	-0.15	5.88
METACYC	ACETOACETATE-DEG-PWY	acetoacetate degradation (to acetyl CoA)	H16A_01445	Acetyl-CoA acetyltransferase	23.26	23.33	21	20.69	2.26	2.64	-0.07	0.31	2.26	2.64	0.48	0.74	-0.17	0.37	0.69	0.62	5.88
METACYC	ACETOACETATE-DEG-PWY	acetoacetate degradation (to acetyl CoA)	H16A_01528	Acetyl-CoA acetyltransferase	24.32	24.48	21.52	21.44	2.8	3.04	-0.16	0.08	2.8	3.04	0.83	1.01	-0.29	0.03	1.17	1.04	5.95
METACYC	PWY-7053	docosahexanoate biosynthesis I	H16A_03288	Long-chain-fatty-acid-CoA ligase	22.12	22.14	18.08	18.91	4.04	3.23	-0.02	-0.83	4.04	3.23	1.63	1.13	-0.1	-1.31	1.37	1.22	5.95
METACYC	TRPSYN-PWY	tryptophan biosynthesis	H16A_03321	anthranilate phosphoribosyltransferase	17.91	17.78			17.91	17.78	0.13		1.77	1.67	0.16	0.11	0.09		0.15	0.13	5.95
METACYC	PWY-5082	methionine degradation III	H16A_03330	alcohol dehydrogenase	17.88	18.82	18.72	18.81	-0.84	0.01	-0.94	-0.09	-0.84	0.01	-1.52	-0.99	-1.3	-0.22	-1.19	-1.06	5.95
METACYC	PWY-7340	9-<i>cis</i>, 11-<i>trans</i>-octadecadienoyl-CoA degradation (isomerase-dependent, yeast)	H16A_00462	Acetyl-CoA C-acyltransferase	24.82	25.19	18.2	16.44	6.62	8.75	-0.37	1.76	6.62	8.75	3.29	4.76	-0.56	2.5	4.58	4.09	5.95
METACYC	ANARESP1-PWY	respiration (anaerobic)	H16A_00567	pyruvate kinase	20.71	20.66			20.71	20.66	0.05		4.57	4.55	1.97	2	-0.01		2.8	2.5	5.97
METACYC	ANARESP1-PWY	respiration (anaerobic)	H16A_02528	fumarate hydratase class I	22.89	22.89	19.43	20.02	3.46	2.87	0	-0.59	3.46	2.87	1.25	0.89	-0.08	-0.96	1.08	0.96	5.97
METACYC	ANARESP1-PWY	respiration (anaerobic)	H16A_02634	malate dehydrogenase	24.46	24.16	22.06	22.14	2.4	2.02	0.3	-0.08	2.4	2.02	0.57	0.34	0.31	-0.21	0.49	0.44	5.97
METACYC	ANARESP1-PWY	respiration (anaerobic)	H16A_02921	phosphoenolpyruvate carboxylase	21.94	21.55	18.13	18.27	3.81	3.28	0.39	-0.14	3.81	3.28	1.48	1.16	0.43	-0.29	1.64	1.46	5.97
METACYC	ANARESP1-PWY	respiration (anaerobic)	H16B_01931	isocitrate dehydrogenase [NADP]	20.77	20.46	21.26	20.91	-0.49	-0.45	0.31	0.35	-0.49	-0.45	-1.3	-1.29	0.32	0.43	-1.58	-1.41	5.97
METACYC	PWY-6282	palmitoleate biosynthesis I	H16B_01629	Enoyl-[acyl-carrier-protein]	19.34	18.59			19.34	18.59	0.75		3.2	2.48	1.08	0.64	0.9		0.83	0.74	5.97
METACYC	P108-PWY	pyruvate fermentation to propionate I	H16A_02528	fumarate hydratase class I	22.89	22.89	19.43	20.02	3.46	2.87	0	-0.59	3.46	2.87	1.25	0.89	-0.08	-0.96	1.08	0.96	5.97
METACYC	P108-PWY	pyruvate fermentation to propionate I	H16A_02634	malate dehydrogenase	24.46	24.16	22.06	22.14	2.4	2.02	0.3	-0.08	2.4	2.02	0.57	0.34	0.31	-0.21	0.49	0.44	5.97
METACYC	PWY-6333	acetaldehyde biosynthesis I	H16A_03330	alcohol dehydrogenase	17.88	18.82	18.72	18.81	-0.84	0.01	-0.94	-0.09	-0.84	0.01	-1.52	-0.99	-1.3	-0.22	-1.19	-1.06	5.97
METACYC	PWY-6951	docosahexanoate biosynthesis II	H16A_03288	Long-chain-fatty-acid-CoA ligase	22.12	22.14	18.08	18.91	4.04	3.23	-0.02	-0.83	4.04	3.23	1.63	1.13	-0.1	-1.31	1.37	1.22	5.97
METACYC	PWY-7353	4-methyl-5(&beta;-hydroxyethyl)thiazole salvage (yeast)	H16A_00239	thiamine monophosphate synthase	18.19	18.22			18.19	18.22	-0.03		2.05	2.11	0.34	0.39	-0.12		0.46	0.41	5.97
METACYC	PWY-7396	butanol and isobutanol biosynthesis (engineered)	H16A_02619	3-Isopropylmalate dehydrogenase	19.79	19.77	18.88	18.63	0.91	1.14	0.02	0.25	0.91	1.14	-0.39	-0.24	-0.05	0.28	-0.32	-0.29	5.97
METACYC	PWY-7396	butanol and isobutanol biosynthesis (engineered)	H16A_03330	alcohol dehydrogenase	17.88	18.82	18.72	18.81	-0.84	0.01	-0.94	-0.09	-0.84	0.01	-1.52	-0.99	-1.3	-0.22	-1.19	-1.06	5.97
METACYC	PWY-6952	glycerophosphodiester degradation	H16A_00499	glycerophosphoryl diester phosphodiesterase	16.35	17.01	16.97	17.32	-0.62	-0.31	-0.66	-0.35	-0.62	-0.31	-1.38	-1.2	-0.94	-0.6	-1.3	-1.16	5.97
METACYC	PWY-6952	glycerophosphodiester degradation	H16A_02508	Glycerol-3-phosphate dehydrogenase			19.2	19.48	-19.2	-19.48		-0.28	0.21	-0.17	-0.85	-1.11		-0.5	-1.16	-1.04	5.97
METACYC	PWY-5353	arachidonate biosynthesis	H16A_03288	Long-chain-fatty-acid-CoA ligase	22.12	22.14	18.08	18.91	4.04	3.23	-0.02	-0.83	4.04	3.23	1.63	1.13	-0.1	-1.31	1.37	1.22	5.97
METACYC	PANTO-PWY	phosphopantothenate biosynthesis I	H16A_03084	ketopantoate hydroxymethyltransferase	21.23	21.27	19.26	19.33	1.97	1.94	-0.04	-0.07	1.97	1.94	0.29	0.28	-0.13	-0.19	0.29	0.26	5.97
METACYC	PWY0-1353	succinate to cytochrome <i>bd</i> oxidase electron transfer	H16A_02630	succinate dehydrogenase (flavoprotein subunit)	23.92	23.61	20.62	20.84	3.3	2.77	0.31	-0.22	3.3	2.77	1.15	0.83	0.32	-0.41	1.17	1.04	5.97
METACYC	PWY66-21	ethanol degradation II	H16A_00232	NAD-dependent aldehyde dehydrogenase	19.62	19.25			19.62	19.25	0.37		3.48	3.14	1.26	1.07	0.4		1.47	1.31	5.97
METACYC	PWY66-21	ethanol degradation II	H16A_03330	alcohol dehydrogenase	17.88	18.82	18.72	18.81	-0.84	0.01	-0.94	-0.09	-0.84	0.01	-1.52	-0.99	-1.3	-0.22	-1.19	-1.06	5.97
METACYC	PWY66-21	ethanol degradation II	H16B_00834	Acetate-CoA ligase	20.81	20.48	20.33	20.11	0.48	0.37	0.33	0.22	0.48	0.37	-0.67	-0.75	0.35	0.24	-0.81	-0.72	5.97
METACYC	NAGLIPASYN-PWY	lipid IV<sub>A</sub> biosynthesis	H16A_03266	UDP-3-O-Acyl-N-acetylglucosamine deacetylase	17.74	17.81	14.83	15.09	2.91	2.72	-0.07	-0.26	2.91	2.72	0.9	0.8	-0.17	-0.47	0.97	0.87	5.97
METACYC	PWY-7383	anaerobic energy metabolism (invertebrates, cytosol)	H16A_00567	pyruvate kinase	20.71	20.66			20.71	20.66	0.05		4.57	4.55	1.97	2	-0.01		2.8	2.5	5.97
METACYC	PWY-7383	anaerobic energy metabolism (invertebrates, cytosol)	H16A_02634	malate dehydrogenase	24.46	24.16	22.06	22.14	2.4	2.02	0.3	-0.08	2.4	2.02	0.57	0.34	0.31	-0.21	0.49	0.44	6
METACYC	PWY0-901	selenocysteine biosynthesis I (bacteria)	H16B_00295	selenophosphate synthase	18.92	19.06	18.28	18.08	0.64	0.98	-0.14	0.2	0.64	0.98	-0.57	-0.35	-0.26	0.21	-0.51	-0.46	6
METACYC	PWY66-391	fatty acid &beta;-oxidation VI (peroxisome)	H16A_00461	two domain protein: 3-hydroxyacyl-CoA	25.24	24.79	18.13	17.61	7.11	7.18	0.45	0.52	7.11	7.18	3.61	3.73	0.51	0.68	4.79	4.28	6.06
METACYC	PWY66-391	fatty acid &beta;-oxidation VI (peroxisome)	H16A_00462	Acetyl-CoA C-acyltransferase	24.82	25.19	18.2	16.44	6.62	8.75	-0.37	1.76	6.62	8.75	3.29	4.76	-0.56	2.5	4.58	4.09	6.06
METACYC	PWY66-391	fatty acid &beta;-oxidation VI (peroxisome)	H16A_01526	Enoyl-CoA	25.84	25.91	23.27	23.36	2.57	2.55	-0.07	-0.09	2.57	2.55	0.68	0.68	-0.17	-0.22	0.83	0.74	6.06
METACYC	PWY66-391	fatty acid &beta;-oxidation VI (peroxisome)	H16A_03288	Long-chain-fatty-acid-CoA ligase	22.12	22.14	18.08	18.91	4.04	3.23	-0.02	-0.83	4.04	3.23	1.63	1.13	-0.1	-1.31	1.37	1.22	6.09
METACYC	FERMENTATION-PWY	mixed acid fermentation	H16A_00567	pyruvate kinase	20.71	20.66			20.71	20.66	0.05		4.57	4.55	1.97	2	-0.01		2.8	2.5	6.1
METACYC	FERMENTATION-PWY	mixed acid fermentation	H16A_02528	fumarate hydratase class I	22.89	22.89	19.43	20.02	3.46	2.87	0	-0.59	3.46	2.87	1.25	0.89	-0.08	-0.96	1.08	0.96	6.11
METACYC	FERMENTATION-PWY	mixed acid fermentation	H16A_02634	malate dehydrogenase	24.46	24.16	22.06	22.14	2.4	2.02	0.3	-0.08	2.4	2.02	0.57	0.34	0.31	-0.21	0.49	0.44	6.11
METACYC	FERMENTATION-PWY	mixed acid fermentation	H16A_02921	phosphoenolpyruvate carboxylase	21.94	21.55	18.13	18.27	3.81	3.28	0.39	-0.14	3.81	3.28	1.48	1.16	0.43	-0.29	1.64	1.46	6.13
METACYC	FERMENTATION-PWY	mixed acid fermentation	H16A_03330	alcohol dehydrogenase	17.88	18.82	18.72	18.81	-0.84	0.01	-0.94	-0.09	-0.84	0.01	-1.52	-0.99	-1.3	-0.22	-1.19	-1.06	6.13
METACYC	FERMENTATION-PWY	mixed acid fermentation	H16B_01931	isocitrate dehydrogenase [NADP]	20.77	20.46	21.26	20.91	-0.49	-0.45	0.31	0.35	-0.49	-0.45	-1.3	-1.29	0.32	0.43	-1.58	-1.41	6.13
METACYC	SALVADEHYPOX-PWY	adenosine nucleotides degradation II	H16A_01016	xanthine dehydrogenase, subunit B	16.55	16.91			16.55	16.91	-0.36		0.41	0.8	-0.72	-0.47	-0.55		-0.6	-0.54	6.13
METACYC	PWY-6313	serotonin degradation	H16A_00232	NAD-dependent aldehyde dehydrogenase	19.62	19.25			19.62	19.25	0.37		3.48	3.14	1.26	1.07	0.4		1.47	1.31	6.19
METACYC	PWY-6313	serotonin degradation	H16A_03330	alcohol dehydrogenase	17.88	18.82	18.72	18.81	-0.84	0.01	-0.94	-0.09	-0.84	0.01	-1.52	-0.99	-1.3	-0.22	-1.19	-1.06	6.19
METACYC	PWY0-1334	NADH to cytochrome <i>bd</i> oxidase electron transfer	H16A_01055	NADH dehydrogenase chain F	20.94	20.65	18.26	18.11	2.68	2.54	0.29	0.15	2.68	2.54	0.75	0.68	0.3	0.13	0.86	0.77	6.19
METACYC	PWY-5686	UMP biosynthesis	H16A_01401	dihydroorotate dehydrogenase	19.67	19.28			19.67	19.28	0.39		3.53	3.17	1.3	1.09	0.43		1.49	1.33	6.19
METACYC	PWY-5686	UMP biosynthesis	H16A_02454	carbamoylphosphate synthase small subunit	20.7	20.38	17.2	17.49	3.5	2.89	0.32	-0.29	3.5	2.89	1.28	0.91	0.34	-0.51	1.28	1.14	6.19
METACYC	PWY-5686	UMP biosynthesis	H16A_02913	aspartate carbamoyltransferase, catalytic chain	19.61	19.67			19.61	19.67	-0.06		3.47	3.56	1.26	1.35	-0.16		1.77	1.58	6.19
METACYC	PWY-6073	alginate biosynthesis I	H16A_02905	Mannose-1-phosphate guanylyltransferase	20.53	20.3	17.7	17.39	2.83	2.91	0.23	0.31	2.83	2.91	0.85	0.92	0.22	0.37	1.05	0.94	6.19
METACYC	PWY-6281	selenocysteine biosynthesis II (archaea and eukaryotes)	H16B_00295	selenophosphate synthase	18.92	19.06	18.28	18.08	0.64	0.98	-0.14	0.2	0.64	0.98	-0.57	-0.35	-0.26	0.21	-0.51	-0.46	6.19
METACYC	PWY66-373	sucrose degradation V (sucrose &alpha;-glucosidase)	H16A_00568	Fructose-bisphosphate aldolase	22.06	21.6	21.52	21.82	0.54	-0.22	0.46	-0.3	0.54	-0.22	-0.63	-1.14	0.52	-0.53	-0.95	-0.85	6.19
METACYC	PWY66-373	sucrose degradation V (sucrose &alpha;-glucosidase)	H16A_01047	triosephosphate isomerase	19.68	19.44	16.96	16.33	2.72	3.11	0.24	0.63	2.72	3.11	0.77	1.05	0.23	0.84	0.89	0.79	6.19
METACYC	PWY66-373	sucrose degradation V (sucrose &alpha;-glucosidase)	H16B_00278	Fructose-bisphosphate aldolase class-I	17.14	17.39	17.03	17.07	0.11	0.32	-0.25	-0.04	0.11	0.32	-0.91	-0.78	-0.4	-0.15	-1	-0.89	6.23
METACYC	PWY0-42	2-methylcitrate cycle I	H16B_00568	aconitate hydratase 2	23.37	23.83	17.57	16.88	5.8	6.95	-0.46	0.69	5.8	6.95	2.76	3.58	-0.68	0.93	3.98	3.55	6.24
METACYC	PWY-5022	4-aminobutyrate degradation V	H16A_01356	NAD-specific glutamate dehydrogenase	19.1	19.95	20.47	20.46	-1.37	-0.51	-0.85	0.01	-1.37	-0.51	-1.86	-1.33	-1.18	-0.07	-1.73	-1.54	6.24
METACYC	PWY-5143	fatty acid activation	H16A_03288	Long-chain-fatty-acid-CoA ligase	22.12	22.14	18.08	18.91	4.04	3.23	-0.02	-0.83	4.04	3.23	1.63	1.13	-0.1	-1.31	1.37	1.22	6.24
METACYC	FAO-PWY	fatty acid &beta;-oxidation I	H16A_00461	two domain protein: 3-hydroxyacyl-CoA	25.24	24.79	18.13	17.61	7.11	7.18	0.45	0.52	7.11	7.18	3.61	3.73	0.51	0.68	4.79	4.28	6.24
METACYC	FAO-PWY	fatty acid &beta;-oxidation I	H16A_00462	Acetyl-CoA C-acyltransferase	24.82	25.19	18.2	16.44	6.62	8.75	-0.37	1.76	6.62	8.75	3.29	4.76	-0.56	2.5	4.58	4.09	6.26
METACYC	FAO-PWY	fatty acid &beta;-oxidation I	H16A_01526	Enoyl-CoA	25.84	25.91	23.27	23.36	2.57	2.55	-0.07	-0.09	2.57	2.55	0.68	0.68	-0.17	-0.22	0.83	0.74	6.26
METACYC	FAO-PWY	fatty acid &beta;-oxidation I	H16A_03288	Long-chain-fatty-acid-CoA ligase	22.12	22.14	18.08	18.91	4.04	3.23	-0.02	-0.83	4.04	3.23	1.63	1.13	-0.1	-1.31	1.37	1.22	6.26
METACYC	PWY-6802	salidroside biosynthesis	H16A_03330	alcohol dehydrogenase	17.88	18.82	18.72	18.81	-0.84	0.01	-0.94	-0.09	-0.84	0.01	-1.52	-0.99	-1.3	-0.22	-1.19	-1.06	6.26
METACYC	GLUCARDEG-PWY	<i>D</i>-glucarate degradation I	H16A_03600	2-Hydroxy-3-oxopropionate reductase			17.36	17.36	-17.36	-17.36		0	2.05	1.95	0.34	0.29		-0.09	0.4	0.36	6.31
METACYC	HSERMETANA-PWY	methionine biosynthesis III	H16B_01581	methionine synthase II, cobalamin-independent	23.04	22.83	22.1	22.17	0.94	0.66	0.21	-0.07	0.94	0.66	-0.37	-0.56	0.19	-0.19	-0.54	-0.48	6.31
METACYC	PWY-6193	3-chlorocatechol degradation II (<i>ortho</i>)	H16A_02215	dienelactone hydrolase or related enzyme	19.28	18.99	21.99	22.13	-2.71	-3.14	0.29	-0.14	-2.71	-3.14	-2.73	-3.06	0.3	-0.29	-3.9	-3.48	6.33
METACYC	PWY66-428	threonine degradation	H16A_00427	threonine dehydratase	19.67	19.32	16.81	16.3	2.86	3.02	0.35	0.51	2.86	3.02	0.86	0.99	0.38	0.66	0.95	0.85	6.33
METACYC	PWY-5103	isoleucine biosynthesis III	H16A_00561	Branched-chain amino acid aminotransferase	20.14	20.35	19.46	19.6	0.68	0.75	-0.21	-0.14	0.68	0.75	-0.54	-0.5	-0.35	-0.29	-0.52	-0.46	6.33
METACYC	PWY-5103	isoleucine biosynthesis III	H16A_01035	acetolactate synthase III (valine sensitive)	20.91	21.17	18.27	18.63	2.64	2.54	-0.26	-0.36	2.64	2.54	0.72	0.68	-0.42	-0.62	0.64	0.57	6.33
METACYC	PWY-5103	isoleucine biosynthesis III	H16A_01036	acetolactate synthase III small subunit	20.85	21.43	17.38	17.92	3.47	3.51	-0.58	-0.54	3.47	3.51	1.26	1.32	-0.83	-0.88	1.26	1.12	6.33
METACYC	PWY-5103	isoleucine biosynthesis III	H16B_00313	acetolactate synthase large subunit (TPP	16.04	15.44			16.04	15.44	0.6		-0.1	-0.67	-1.05	-1.43	0.7		-1.45	-1.29	6.33
METACYC	PWY-6863	pyruvate fermentation to hexanol	H16A_00170	Acetyl-CoA acetyltransferase	21.59	21.35	20.94	21.23	0.65	0.12	0.24	-0.29	0.65	0.12	-0.56	-0.91	0.23	-0.51	-0.81	-0.72	6.43
METACYC	PWY-6863	pyruvate fermentation to hexanol	H16A_00461	two domain protein: 3-hydroxyacyl-CoA	25.24	24.79	18.13	17.61	7.11	7.18	0.45	0.52	7.11	7.18	3.61	3.73	0.51	0.68	4.79	4.28	6.43
METACYC	PWY-6863	pyruvate fermentation to hexanol	H16A_00462	Acetyl-CoA C-acyltransferase	24.82	25.19	18.2	16.44	6.62	8.75	-0.37	1.76	6.62	8.75	3.29	4.76	-0.56	2.5	4.58	4.09	6.43
METACYC	PWY-6863	pyruvate fermentation to hexanol	H16A_01438	Acetyl-CoA acetyltransferase	24.22	24.19	23.01	22.86	1.21	1.33	0.03	0.15	1.21	1.33	-0.2	-0.12	-0.04	0.13	-0.17	-0.15	6.43
METACYC	PWY-6863	pyruvate fermentation to hexanol	H16A_01445	Acetyl-CoA acetyltransferase	23.26	23.33	21	20.69	2.26	2.64	-0.07	0.31	2.26	2.64	0.48	0.74	-0.17	0.37	0.69	0.62	6.43
METACYC	PWY-6863	pyruvate fermentation to hexanol	H16A_01526	Enoyl-CoA	25.84	25.91	23.27	23.36	2.57	2.55	-0.07	-0.09	2.57	2.55	0.68	0.68	-0.17	-0.22	0.83	0.74	6.46
METACYC	PWY-6863	pyruvate fermentation to hexanol	H16A_01528	Acetyl-CoA acetyltransferase	24.32	24.48	21.52	21.44	2.8	3.04	-0.16	0.08	2.8	3.04	0.83	1.01	-0.29	0.03	1.17	1.04	6.46
METACYC	VALSYN-PWY	valine biosynthesis	H16A_00561	Branched-chain amino acid aminotransferase	20.14	20.35	19.46	19.6	0.68	0.75	-0.21	-0.14	0.68	0.75	-0.54	-0.5	-0.35	-0.29	-0.52	-0.46	6.46
METACYC	VALSYN-PWY	valine biosynthesis	H16A_01035	acetolactate synthase III (valine sensitive)	20.91	21.17	18.27	18.63	2.64	2.54	-0.26	-0.36	2.64	2.54	0.72	0.68	-0.42	-0.62	0.64	0.57	6.46
METACYC	VALSYN-PWY	valine biosynthesis	H16A_01036	acetolactate synthase III small subunit	20.85	21.43	17.38	17.92	3.47	3.51	-0.58	-0.54	3.47	3.51	1.26	1.32	-0.83	-0.88	1.26	1.12	6.46
METACYC	VALSYN-PWY	valine biosynthesis	H16B_00313	acetolactate synthase large subunit (TPP	16.04	15.44			16.04	15.44	0.6		-0.1	-0.67	-1.05	-1.43	0.7		-1.45	-1.29	6.52
METACYC	PWY-6089	3-chlorocatechol degradation I (<i>ortho</i>)	H16A_02215	dienelactone hydrolase or related enzyme	19.28	18.99	21.99	22.13	-2.71	-3.14	0.29	-0.14	-2.71	-3.14	-2.73	-3.06	0.3	-0.29	-3.9	-3.48	6.57
METACYC	LEU-DEG2-PWY	leucine degradation I	H16A_00184	biotin carboxylase	19.83	19.5	19.89	19.92	-0.06	-0.42	0.33	-0.03	-0.06	-0.42	-1.02	-1.27	0.35	-0.13	-1.45	-1.29	6.58
METACYC	PWY-7094	fatty acid salvage	H16A_00460	Acyl-CoA dehydrogenase	24.43	24.58	16.85	16.77	7.58	7.81	-0.15	0.08	7.58	7.81	3.91	4.14	-0.27	0.03	5.57	4.97	6.58
METACYC	PWY-7094	fatty acid salvage	H16A_00461	two domain protein: 3-hydroxyacyl-CoA	25.24	24.79	18.13	17.61	7.11	7.18	0.45	0.52	7.11	7.18	3.61	3.73	0.51	0.68	4.79	4.28	6.59
METACYC	PWY-7094	fatty acid salvage	H16A_00462	Acetyl-CoA C-acyltransferase	24.82	25.19	18.2	16.44	6.62	8.75	-0.37	1.76	6.62	8.75	3.29	4.76	-0.56	2.5	4.58	4.09	6.59
METACYC	PWY-7094	fatty acid salvage	H16A_00816	Acyl-CoA dehydrogenase	22.14	21.94	20.3	20.22	1.84	1.72	0.2	0.08	1.84	1.72	0.21	0.14	0.18	0.03	0.17	0.15	6.59
METACYC	PWY-7094	fatty acid salvage	H16A_01068	Acyl-CoA dehydrogenase	23.8	23.83	20.89	20.64	2.91	3.19	-0.03	0.25	2.91	3.19	0.9	1.11	-0.12	0.28	1.29	1.15	6.59
METACYC	PWY-7094	fatty acid salvage	H16A_01526	Enoyl-CoA	25.84	25.91	23.27	23.36	2.57	2.55	-0.07	-0.09	2.57	2.55	0.68	0.68	-0.17	-0.22	0.83	0.74	6.59
METACYC	PWY-7094	fatty acid salvage	H16A_01530	Acyl-CoA dehydrogenase	21.28	21.16	17.48	16.93	3.8	4.23	0.12	0.55	3.8	4.23	1.47	1.79	0.08	0.72	1.98	1.77	6.59
METACYC	PWY-7094	fatty acid salvage	H16A_03288	Long-chain-fatty-acid-CoA ligase	22.12	22.14	18.08	18.91	4.04	3.23	-0.02	-0.83	4.04	3.23	1.63	1.13	-0.1	-1.31	1.37	1.22	6.59
METACYC	PWY-6876	isopropanol biosynthesis	H16A_00170	Acetyl-CoA acetyltransferase	21.59	21.35	20.94	21.23	0.65	0.12	0.24	-0.29	0.65	0.12	-0.56	-0.91	0.23	-0.51	-0.81	-0.72	6.59
METACYC	PWY-6876	isopropanol biosynthesis	H16A_01438	Acetyl-CoA acetyltransferase	24.22	24.19	23.01	22.86	1.21	1.33	0.03	0.15	1.21	1.33	-0.2	-0.12	-0.04	0.13	-0.17	-0.15	6.59
METACYC	PWY-6876	isopropanol biosynthesis	H16A_01445	Acetyl-CoA acetyltransferase	23.26	23.33	21	20.69	2.26	2.64	-0.07	0.31	2.26	2.64	0.48	0.74	-0.17	0.37	0.69	0.62	6.6
METACYC	PWY-6876	isopropanol biosynthesis	H16A_01528	Acetyl-CoA acetyltransferase	24.32	24.48	21.52	21.44	2.8	3.04	-0.16	0.08	2.8	3.04	0.83	1.01	-0.29	0.03	1.17	1.04	6.6
METACYC	PWY66-389	phytol degradation	H16A_00232	NAD-dependent aldehyde dehydrogenase	19.62	19.25			19.62	19.25	0.37		3.48	3.14	1.26	1.07	0.4		1.47	1.31	6.6
METACYC	PWY66-389	phytol degradation	H16A_03288	Long-chain-fatty-acid-CoA ligase	22.12	22.14	18.08	18.91	4.04	3.23	-0.02	-0.83	4.04	3.23	1.63	1.13	-0.1	-1.31	1.37	1.22	6.64
METACYC	PWY66-389	phytol degradation	H16A_03330	alcohol dehydrogenase	17.88	18.82	18.72	18.81	-0.84	0.01	-0.94	-0.09	-0.84	0.01	-1.52	-0.99	-1.3	-0.22	-1.19	-1.06	6.65
METACYC	PWY-6679	jadomycin biosynthesis	H16A_02611	Acetyl-CoA carboxylase carboxyltransferase	18.82	18.71	18.14	17.76	0.68	0.95	0.11	0.38	0.68	0.95	-0.54	-0.37	0.06	0.47	-0.43	-0.38	6.65
METACYC	PWY-6907	thiamin diphosphate biosynthesis III (Staphylococcus)	H16A_00239	thiamine monophosphate synthase	18.19	18.22			18.19	18.22	-0.03		2.05	2.11	0.34	0.39	-0.12		0.46	0.41	6.67
METACYC	PWY-6907	thiamin diphosphate biosynthesis III (Staphylococcus)	H16B_01238	acid phosphatase	20.1	20.14	16.74	16.93	3.36	3.21	-0.04	-0.19	3.36	3.21	1.19	1.12	-0.13	-0.37	1.45	1.29	6.71
METACYC	PWY-1781	&beta;-alanine degradation II	H16A_00272	Omega-amino acid-pyruvate aminotransferase	18.14	17.48	18.94	18.26	-0.8	-0.78	0.66	0.68	-0.8	-0.78	-1.5	-1.51	0.78	0.91	-1.57	-1.4	6.77
METACYC	PWY-6471	peptidoglycan biosynthesis IV (Enterococcus faecium)	H16A_00302	D-Alanyl-D-alanine carboxypeptidase	20.97	20.75	17.73	18.29	3.24	2.46	0.22	-0.56	3.24	2.46	1.11	0.62	0.21	-0.91	0.83	0.74	6.77
METACYC	PWY-5484	glycolysis II (from fructose-6P)	H16A_00566	phosphoglycerate kinase	22.28	22.13	19.97	19.83	2.31	2.3	0.15	0.14	2.31	2.3	0.51	0.52	0.12	0.12	0.65	0.58	6.77
METACYC	PWY-5484	glycolysis II (from fructose-6P)	H16A_00567	pyruvate kinase	20.71	20.66			20.71	20.66	0.05		4.57	4.55	1.97	2	-0.01		2.8	2.5	6.77
METACYC	PWY-5484	glycolysis II (from fructose-6P)	H16A_00568	Fructose-bisphosphate aldolase	22.06	21.6	21.52	21.82	0.54	-0.22	0.46	-0.3	0.54	-0.22	-0.63	-1.14	0.52	-0.53	-0.95	-0.85	6.8
METACYC	PWY-5484	glycolysis II (from fructose-6P)	H16A_01047	triosephosphate isomerase	19.68	19.44	16.96	16.33	2.72	3.11	0.24	0.63	2.72	3.11	0.77	1.05	0.23	0.84	0.89	0.79	6.8
METACYC	PWY-5484	glycolysis II (from fructose-6P)	H16A_02038	phosphoenolpyruvate synthase	22.89	23.09	22.43	22.27	0.46	0.82	-0.2	0.16	0.46	0.82	-0.68	-0.45	-0.34	0.15	-0.64	-0.57	6.8
METACYC	PWY-5484	glycolysis II (from fructose-6P)	H16B_00278	Fructose-bisphosphate aldolase class-I	17.14	17.39	17.03	17.07	0.11	0.32	-0.25	-0.04	0.11	0.32	-0.91	-0.78	-0.4	-0.15	-1	-0.89	6.8
METACYC	PWY-6113	superpathway of mycolate biosynthesis	H16B_01629	Enoyl-[acyl-carrier-protein]	19.34	18.59			19.34	18.59	0.75		3.2	2.48	1.08	0.64	0.9		0.83	0.74	6.8
METACYC	ARGSYNBSUB-PWY	arginine biosynthesis II (acetyl cycle)	H16A_02454	carbamoylphosphate synthase small subunit	20.7	20.38	17.2	17.49	3.5	2.89	0.32	-0.29	3.5	2.89	1.28	0.91	0.34	-0.51	1.28	1.14	6.8
METACYC	PWY66-398	TCA cycle	H16A_00547	Succinyl-CoA synthetase beta chain	23.85	23.72	22.57	22.44	1.28	1.28	0.13	0.13	1.28	1.28	-0.15	-0.15	0.09	0.1	-0.15	-0.13	6.83
METACYC	PWY66-398	TCA cycle	H16A_02528	fumarate hydratase class I	22.89	22.89	19.43	20.02	3.46	2.87	0	-0.59	3.46	2.87	1.25	0.89	-0.08	-0.96	1.08	0.96	6.93
METACYC	PWY66-398	TCA cycle	H16A_02630	succinate dehydrogenase (flavoprotein subunit)	23.92	23.61	20.62	20.84	3.3	2.77	0.31	-0.22	3.3	2.77	1.15	0.83	0.32	-0.41	1.17	1.04	6.93
METACYC	PWY66-398	TCA cycle	H16A_02634	malate dehydrogenase	24.46	24.16	22.06	22.14	2.4	2.02	0.3	-0.08	2.4	2.02	0.57	0.34	0.31	-0.21	0.49	0.44	7.06
METACYC	PWY-5690	TCA cycle II (plants and fungi)	H16A_00547	Succinyl-CoA synthetase beta chain	23.85	23.72	22.57	22.44	1.28	1.28	0.13	0.13	1.28	1.28	-0.15	-0.15	0.09	0.1	-0.15	-0.13	7.06
METACYC	PWY-5690	TCA cycle II (plants and fungi)	H16A_02528	fumarate hydratase class I	22.89	22.89	19.43	20.02	3.46	2.87	0	-0.59	3.46	2.87	1.25	0.89	-0.08	-0.96	1.08	0.96	7.06
METACYC	PWY-5690	TCA cycle II (plants and fungi)	H16A_02630	succinate dehydrogenase (flavoprotein subunit)	23.92	23.61	20.62	20.84	3.3	2.77	0.31	-0.22	3.3	2.77	1.15	0.83	0.32	-0.41	1.17	1.04	7.06
METACYC	PWY-5690	TCA cycle II (plants and fungi)	H16A_02634	malate dehydrogenase	24.46	24.16	22.06	22.14	2.4	2.02	0.3	-0.08	2.4	2.02	0.57	0.34	0.31	-0.21	0.49	0.44	7.06
METACYC	PWY-7294	xylose degradation IV	H16A_02217	malate synthase	23.8	23.34	21.14	21.11	2.66	2.23	0.46	0.03	2.66	2.23	0.74	0.47	0.52	-0.04	0.63	0.56	7.06
METACYC	PWY-6672	<i>cis</i>-genanyl-CoA degradation	H16B_00834	Acetate-CoA ligase	20.81	20.48	20.33	20.11	0.48	0.37	0.33	0.22	0.48	0.37	-0.67	-0.75	0.35	0.24	-0.81	-0.72	7.06
METACYC	P164-PWY	purine nucleobases degradation I (anaerobic)	H16A_01016	xanthine dehydrogenase, subunit B	16.55	16.91			16.55	16.91	-0.36		0.41	0.8	-0.72	-0.47	-0.55		-0.6	-0.54	7.11
METACYC	P164-PWY	purine nucleobases degradation I (anaerobic)	H16A_02937	formate dehydrogenase alpha subunit (Fe4S4			17.14	16.95	-17.14	-16.95		0.19	2.27	2.36	0.48	0.56		0.19	0.65	0.58	7.13
METACYC	PWY-6883	pyruvate fermentation to butanol II	H16A_00170	Acetyl-CoA acetyltransferase	21.59	21.35	20.94	21.23	0.65	0.12	0.24	-0.29	0.65	0.12	-0.56	-0.91	0.23	-0.51	-0.81	-0.72	7.16
METACYC	PWY-6883	pyruvate fermentation to butanol II	H16A_00461	two domain protein: 3-hydroxyacyl-CoA	25.24	24.79	18.13	17.61	7.11	7.18	0.45	0.52	7.11	7.18	3.61	3.73	0.51	0.68	4.79	4.28	7.21
METACYC	PWY-6883	pyruvate fermentation to butanol II	H16A_01438	Acetyl-CoA acetyltransferase	24.22	24.19	23.01	22.86	1.21	1.33	0.03	0.15	1.21	1.33	-0.2	-0.12	-0.04	0.13	-0.17	-0.15	7.21
METACYC	PWY-6883	pyruvate fermentation to butanol II	H16A_01445	Acetyl-CoA acetyltransferase	23.26	23.33	21	20.69	2.26	2.64	-0.07	0.31	2.26	2.64	0.48	0.74	-0.17	0.37	0.69	0.62	7.21
METACYC	PWY-6883	pyruvate fermentation to butanol II	H16A_01526	Enoyl-CoA	25.84	25.91	23.27	23.36	2.57	2.55	-0.07	-0.09	2.57	2.55	0.68	0.68	-0.17	-0.22	0.83	0.74	7.21
METACYC	PWY-6883	pyruvate fermentation to butanol II	H16A_01528	Acetyl-CoA acetyltransferase	24.32	24.48	21.52	21.44	2.8	3.04	-0.16	0.08	2.8	3.04	0.83	1.01	-0.29	0.03	1.17	1.04	7.21
METACYC	PWY-7049	eicosapentaenoate biosynthesis II (metazoa)	H16A_03288	Long-chain-fatty-acid-CoA ligase	22.12	22.14	18.08	18.91	4.04	3.23	-0.02	-0.83	4.04	3.23	1.63	1.13	-0.1	-1.31	1.37	1.22	7.24
METACYC	PWY3O-4108	tyrosine degradation III	H16A_03330	alcohol dehydrogenase	17.88	18.82	18.72	18.81	-0.84	0.01	-0.94	-0.09	-0.84	0.01	-1.52	-0.99	-1.3	-0.22	-1.19	-1.06	7.27
METACYC	PWY-5078	isoleucine degradation II	H16A_00561	Branched-chain amino acid aminotransferase	20.14	20.35	19.46	19.6	0.68	0.75	-0.21	-0.14	0.68	0.75	-0.54	-0.5	-0.35	-0.29	-0.52	-0.46	7.27
METACYC	PWY-5078	isoleucine degradation II	H16A_03330	alcohol dehydrogenase	17.88	18.82	18.72	18.81	-0.84	0.01	-0.94	-0.09	-0.84	0.01	-1.52	-0.99	-1.3	-0.22	-1.19	-1.06	7.27
METACYC	PWY-7124	ethylene biosynthesis V	H16A_02921	phosphoenolpyruvate carboxylase	21.94	21.55	18.13	18.27	3.81	3.28	0.39	-0.14	3.81	3.28	1.48	1.16	0.43	-0.29	1.64	1.46	7.27
METACYC	PWY-7124	ethylene biosynthesis V	H16B_01931	isocitrate dehydrogenase [NADP]	20.77	20.46	21.26	20.91	-0.49	-0.45	0.31	0.35	-0.49	-0.45	-1.3	-1.29	0.32	0.43	-1.58	-1.41	7.27
METACYC	PWY-6936	seleno-amino acid biosynthesis	H16A_01903	cysteine synthase			15.56	15.2	-15.56	-15.2		0.36	3.85	4.11	1.5	1.71		0.44	2.07	1.85	7.27
METACYC	PWY-6936	seleno-amino acid biosynthesis	H16B_01581	methionine synthase II, cobalamin-independent	23.04	22.83	22.1	22.17	0.94	0.66	0.21	-0.07	0.94	0.66	-0.37	-0.56	0.19	-0.19	-0.54	-0.48	7.27
METACYC	IDNCAT-PWY	L-idonate degradation	H16A_01531	short chain dehydrogenase	21.77	21.73	19.23	18.85	2.54	2.88	0.04	0.38	2.54	2.88	0.66	0.9	-0.03	0.47	0.89	0.79	7.27
METACYC	PWY66-367	ketogenesis	H16A_00170	Acetyl-CoA acetyltransferase	21.59	21.35	20.94	21.23	0.65	0.12	0.24	-0.29	0.65	0.12	-0.56	-0.91	0.23	-0.51	-0.81	-0.72	7.27
METACYC	PWY66-367	ketogenesis	H16A_01438	Acetyl-CoA acetyltransferase	24.22	24.19	23.01	22.86	1.21	1.33	0.03	0.15	1.21	1.33	-0.2	-0.12	-0.04	0.13	-0.17	-0.15	7.27
METACYC	PWY66-367	ketogenesis	H16A_01445	Acetyl-CoA acetyltransferase	23.26	23.33	21	20.69	2.26	2.64	-0.07	0.31	2.26	2.64	0.48	0.74	-0.17	0.37	0.69	0.62	7.27
METACYC	PWY66-367	ketogenesis	H16A_01528	Acetyl-CoA acetyltransferase	24.32	24.48	21.52	21.44	2.8	3.04	-0.16	0.08	2.8	3.04	0.83	1.01	-0.29	0.03	1.17	1.04	7.27
METACYC	PWY-7431	aromatic biogenic amine degradation (bacteria)	H16A_00232	NAD-dependent aldehyde dehydrogenase	19.62	19.25			19.62	19.25	0.37		3.48	3.14	1.26	1.07	0.4		1.47	1.31	7.27
METACYC	PWY-5938	(<i>R</i>)-acetoin biosynthesis I	H16A_01035	acetolactate synthase III (valine sensitive)	20.91	21.17	18.27	18.63	2.64	2.54	-0.26	-0.36	2.64	2.54	0.72	0.68	-0.42	-0.62	0.64	0.57	7.27
METACYC	PWY-5938	(<i>R</i>)-acetoin biosynthesis I	H16A_01036	acetolactate synthase III small subunit	20.85	21.43	17.38	17.92	3.47	3.51	-0.58	-0.54	3.47	3.51	1.26	1.32	-0.83	-0.88	1.26	1.12	7.27
METACYC	PWY-5938	(<i>R</i>)-acetoin biosynthesis I	H16B_00313	acetolactate synthase large subunit (TPP	16.04	15.44			16.04	15.44	0.6		-0.1	-0.67	-1.05	-1.43	0.7		-1.45	-1.29	7.27
METACYC	PWY-6946	cholesterol degradation to androstenedione II (cholesterol dehydrogenase)	H16A_00461	two domain protein: 3-hydroxyacyl-CoA	25.24	24.79	18.13	17.61	7.11	7.18	0.45	0.52	7.11	7.18	3.61	3.73	0.51	0.68	4.79	4.28	7.27
METACYC	PWY-6946	cholesterol degradation to androstenedione II (cholesterol dehydrogenase)	H16A_00462	Acetyl-CoA C-acyltransferase	24.82	25.19	18.2	16.44	6.62	8.75	-0.37	1.76	6.62	8.75	3.29	4.76	-0.56	2.5	4.58	4.09	7.27
METACYC	PWY-6946	cholesterol degradation to androstenedione II (cholesterol dehydrogenase)	H16A_01526	Enoyl-CoA	25.84	25.91	23.27	23.36	2.57	2.55	-0.07	-0.09	2.57	2.55	0.68	0.68	-0.17	-0.22	0.83	0.74	7.27
METACYC	PWY-6054	dimethylsulfoniopropionate biosynthesis I (Wollastonia)	H16A_00232	NAD-dependent aldehyde dehydrogenase	19.62	19.25			19.62	19.25	0.37		3.48	3.14	1.26	1.07	0.4		1.47	1.31	7.3
METACYC	P185-PWY	formaldehyde assimilation III (dihydroxyacetone cycle)	H16A_00566	phosphoglycerate kinase	22.28	22.13	19.97	19.83	2.31	2.3	0.15	0.14	2.31	2.3	0.51	0.52	0.12	0.12	0.65	0.58	7.3
METACYC	P185-PWY	formaldehyde assimilation III (dihydroxyacetone cycle)	H16A_00568	Fructose-bisphosphate aldolase	22.06	21.6	21.52	21.82	0.54	-0.22	0.46	-0.3	0.54	-0.22	-0.63	-1.14	0.52	-0.53	-0.95	-0.85	7.3
METACYC	P185-PWY	formaldehyde assimilation III (dihydroxyacetone cycle)	H16A_01047	triosephosphate isomerase	19.68	19.44	16.96	16.33	2.72	3.11	0.24	0.63	2.72	3.11	0.77	1.05	0.23	0.84	0.89	0.79	7.34
METACYC	P185-PWY	formaldehyde assimilation III (dihydroxyacetone cycle)	H16A_02345	Ribose 5-phosphate isomerase	20.01	19.69	16.53	16.42	3.48	3.27	0.32	0.11	3.48	3.27	1.26	1.16	0.34	0.07	1.55	1.38	7.36
METACYC	P185-PWY	formaldehyde assimilation III (dihydroxyacetone cycle)	H16B_00278	Fructose-bisphosphate aldolase class-I	17.14	17.39	17.03	17.07	0.11	0.32	-0.25	-0.04	0.11	0.32	-0.91	-0.78	-0.4	-0.15	-1	-0.89	7.36
METACYC	PWY-5676	acetyl-CoA fermentation to butyrate II	H16A_00170	Acetyl-CoA acetyltransferase	21.59	21.35	20.94	21.23	0.65	0.12	0.24	-0.29	0.65	0.12	-0.56	-0.91	0.23	-0.51	-0.81	-0.72	7.36
METACYC	PWY-5676	acetyl-CoA fermentation to butyrate II	H16A_01438	Acetyl-CoA acetyltransferase	24.22	24.19	23.01	22.86	1.21	1.33	0.03	0.15	1.21	1.33	-0.2	-0.12	-0.04	0.13	-0.17	-0.15	7.36
METACYC	PWY-5676	acetyl-CoA fermentation to butyrate II	H16A_01445	Acetyl-CoA acetyltransferase	23.26	23.33	21	20.69	2.26	2.64	-0.07	0.31	2.26	2.64	0.48	0.74	-0.17	0.37	0.69	0.62	7.36
METACYC	PWY-5676	acetyl-CoA fermentation to butyrate II	H16A_01528	Acetyl-CoA acetyltransferase	24.32	24.48	21.52	21.44	2.8	3.04	-0.16	0.08	2.8	3.04	0.83	1.01	-0.29	0.03	1.17	1.04	7.36
METACYC	PWY-6174	mevalonate pathway II (archaea)	H16A_00170	Acetyl-CoA acetyltransferase	21.59	21.35	20.94	21.23	0.65	0.12	0.24	-0.29	0.65	0.12	-0.56	-0.91	0.23	-0.51	-0.81	-0.72	7.36
METACYC	PWY-6174	mevalonate pathway II (archaea)	H16A_01438	Acetyl-CoA acetyltransferase	24.22	24.19	23.01	22.86	1.21	1.33	0.03	0.15	1.21	1.33	-0.2	-0.12	-0.04	0.13	-0.17	-0.15	7.36
METACYC	PWY-6174	mevalonate pathway II (archaea)	H16A_01445	Acetyl-CoA acetyltransferase	23.26	23.33	21	20.69	2.26	2.64	-0.07	0.31	2.26	2.64	0.48	0.74	-0.17	0.37	0.69	0.62	7.36
METACYC	PWY-6174	mevalonate pathway II (archaea)	H16A_01528	Acetyl-CoA acetyltransferase	24.32	24.48	21.52	21.44	2.8	3.04	-0.16	0.08	2.8	3.04	0.83	1.01	-0.29	0.03	1.17	1.04	7.36
METACYC	PWY-3781	aerobic respiration (cytochrome c)	H16A_01055	NADH dehydrogenase chain F	20.94	20.65	18.26	18.11	2.68	2.54	0.29	0.15	2.68	2.54	0.75	0.68	0.3	0.13	0.86	0.77	7.36
METACYC	PWY-3781	aerobic respiration (cytochrome c)	H16A_02630	succinate dehydrogenase (flavoprotein subunit)	23.92	23.61	20.62	20.84	3.3	2.77	0.31	-0.22	3.3	2.77	1.15	0.83	0.32	-0.41	1.17	1.04	7.36
METACYC	PWY-3781	aerobic respiration (cytochrome c)	H16A_03398	Ubiquinol-cytochrome c reductase, iron-sulfur	21.5	21.68	19.34	19.38	2.16	2.3	-0.18	-0.04	2.16	2.3	0.41	0.52	-0.31	-0.15	0.5	0.45	7.36
METACYC	PWY-3781	aerobic respiration (cytochrome c)	H16B_02062	bb3-type cytochrome oxidase, subunit II			15.56	15.94	-15.56	-15.94		-0.38	3.85	3.37	1.5	1.22		-0.65	1.63	1.46	7.36
METACYC	PWY-922	mevalonate pathway I	H16A_00170	Acetyl-CoA acetyltransferase	21.59	21.35	20.94	21.23	0.65	0.12	0.24	-0.29	0.65	0.12	-0.56	-0.91	0.23	-0.51	-0.81	-0.72	7.36
METACYC	PWY-922	mevalonate pathway I	H16A_01438	Acetyl-CoA acetyltransferase	24.22	24.19	23.01	22.86	1.21	1.33	0.03	0.15	1.21	1.33	-0.2	-0.12	-0.04	0.13	-0.17	-0.15	7.36
METACYC	PWY-922	mevalonate pathway I	H16A_01445	Acetyl-CoA acetyltransferase	23.26	23.33	21	20.69	2.26	2.64	-0.07	0.31	2.26	2.64	0.48	0.74	-0.17	0.37	0.69	0.62	7.36
METACYC	PWY-922	mevalonate pathway I	H16A_01528	Acetyl-CoA acetyltransferase	24.32	24.48	21.52	21.44	2.8	3.04	-0.16	0.08	2.8	3.04	0.83	1.01	-0.29	0.03	1.17	1.04	7.36
METACYC	NONOXIPENT-PWY	pentose phosphate pathway (non-oxidative branch)	H16A_02345	Ribose 5-phosphate isomerase	20.01	19.69	16.53	16.42	3.48	3.27	0.32	0.11	3.48	3.27	1.26	1.16	0.34	0.07	1.55	1.38	7.36
METACYC	PWY-6948	sitosterol degradation to androstenedione	H16A_00462	Acetyl-CoA C-acyltransferase	24.82	25.19	18.2	16.44	6.62	8.75	-0.37	1.76	6.62	8.75	3.29	4.76	-0.56	2.5	4.58	4.09	7.36
METACYC	PWY-7401	crotonate fermentation (to acetate and cyclohexane carboxylate)	H16A_00170	Acetyl-CoA acetyltransferase	21.59	21.35	20.94	21.23	0.65	0.12	0.24	-0.29	0.65	0.12	-0.56	-0.91	0.23	-0.51	-0.81	-0.72	7.36
METACYC	PWY-7401	crotonate fermentation (to acetate and cyclohexane carboxylate)	H16A_00461	two domain protein: 3-hydroxyacyl-CoA	25.24	24.79	18.13	17.61	7.11	7.18	0.45	0.52	7.11	7.18	3.61	3.73	0.51	0.68	4.79	4.28	7.36
METACYC	PWY-7401	crotonate fermentation (to acetate and cyclohexane carboxylate)	H16A_01438	Acetyl-CoA acetyltransferase	24.22	24.19	23.01	22.86	1.21	1.33	0.03	0.15	1.21	1.33	-0.2	-0.12	-0.04	0.13	-0.17	-0.15	7.36
METACYC	PWY-7401	crotonate fermentation (to acetate and cyclohexane carboxylate)	H16A_01445	Acetyl-CoA acetyltransferase	23.26	23.33	21	20.69	2.26	2.64	-0.07	0.31	2.26	2.64	0.48	0.74	-0.17	0.37	0.69	0.62	7.36
METACYC	PWY-7401	crotonate fermentation (to acetate and cyclohexane carboxylate)	H16A_01526	Enoyl-CoA	25.84	25.91	23.27	23.36	2.57	2.55	-0.07	-0.09	2.57	2.55	0.68	0.68	-0.17	-0.22	0.83	0.74	7.36
METACYC	PWY-7401	crotonate fermentation (to acetate and cyclohexane carboxylate)	H16A_01528	Acetyl-CoA acetyltransferase	24.32	24.48	21.52	21.44	2.8	3.04	-0.16	0.08	2.8	3.04	0.83	1.01	-0.29	0.03	1.17	1.04	7.42
METACYC	PWY-6519	8-amino-7-oxononanoate biosynthesis I	H16A_00181	8-Amino-7-oxononanoate synthase			15.24	16.06	-15.24	-16.06		-0.82	4.17	3.25	1.71	1.14		-1.29	1.45	1.29	7.42
METACYC	PWY-6519	8-amino-7-oxononanoate biosynthesis I	H16B_01629	Enoyl-[acyl-carrier-protein]	19.34	18.59			19.34	18.59	0.75		3.2	2.48	1.08	0.64	0.9		0.83	0.74	7.43
METACYC	PWY-4381	fatty acid biosynthesis initiation I	H16A_02611	Acetyl-CoA carboxylase carboxyltransferase	18.82	18.71	18.14	17.76	0.68	0.95	0.11	0.38	0.68	0.95	-0.54	-0.37	0.06	0.47	-0.43	-0.38	7.43
METACYC	PWY-6587	pyruvate fermentation to ethanol III	H16A_03330	alcohol dehydrogenase	17.88	18.82	18.72	18.81	-0.84	0.01	-0.94	-0.09	-0.84	0.01	-1.52	-0.99	-1.3	-0.22	-1.19	-1.06	7.43
METACYC	PWY-7295	L-arabinose degradation IV	H16A_02217	malate synthase	23.8	23.34	21.14	21.11	2.66	2.23	0.46	0.03	2.66	2.23	0.74	0.47	0.52	-0.04	0.63	0.56	7.43
METACYC	PWY-7052	cyanophycin metabolism	H16A_00775	cyanophycin synthetase	18.56	18.25	15.8	15.82	2.76	2.43	0.31	-0.02	2.76	2.43	0.8	0.61	0.32	-0.12	0.85	0.76	7.43
METACYC	PWY-5046	2-oxoisovalerate decarboxylation to isobutanoyl-CoA	H16A_01377	dihydrolipoamide dehydrogenase (E3) component	21.08	20.6	20.98	20.75	0.1	-0.15	0.48	0.23	0.1	-0.15	-0.92	-1.09	0.55	0.25	-1.14	-1.02	7.43
METACYC	PWY-5046	2-oxoisovalerate decarboxylation to isobutanoyl-CoA	H16A_02323	dihydrolipoamide dehydrogenase (E3)	22.59	22.63	19.85	20.23	2.74	2.4	-0.04	-0.38	2.74	2.4	0.79	0.59	-0.13	-0.65	0.67	0.6	7.43
METACYC	PWY-5155	&beta;-alanine biosynthesis III	H16A_03129	Aspartate 1-decarboxylase	19.07	19.97			19.07	19.97	-0.9		2.93	3.86	0.91	1.55	-1.25		1.21	1.08	7.43
METACYC	PWY-5083	NAD/NADH phosphorylation and dephosphorylation	H16A_01055	NADH dehydrogenase chain F	20.94	20.65	18.26	18.11	2.68	2.54	0.29	0.15	2.68	2.54	0.75	0.68	0.3	0.13	0.86	0.77	7.44
METACYC	PWY-7115	C4 photosynthetic carbon assimilation cycle, NAD-ME type	H16A_02634	malate dehydrogenase	24.46	24.16	22.06	22.14	2.4	2.02	0.3	-0.08	2.4	2.02	0.57	0.34	0.31	-0.21	0.49	0.44	7.54
METACYC	PWY-7115	C4 photosynthetic carbon assimilation cycle, NAD-ME type	H16A_02921	phosphoenolpyruvate carboxylase	21.94	21.55	18.13	18.27	3.81	3.28	0.39	-0.14	3.81	3.28	1.48	1.16	0.43	-0.29	1.64	1.46	7.54
METACYC	PWY-5747	2-methylcitrate cycle II	H16B_00568	aconitate hydratase 2	23.37	23.83	17.57	16.88	5.8	6.95	-0.46	0.69	5.8	6.95	2.76	3.58	-0.68	0.93	3.98	3.55	7.54
METACYC	PWY-7112	4-hydroxy-2-nonenal detoxification	H16A_00176	Glutathione S-transferase	17.64	17.65	17.22	17.4	0.42	0.25	-0.01	-0.18	0.42	0.25	-0.71	-0.83	-0.09	-0.35	-0.92	-0.82	7.54
METACYC	PWY-7112	4-hydroxy-2-nonenal detoxification	H16A_00252	Glutathione S-transferase	19.76	19.5	19.61	19.99	0.15	-0.49	0.26	-0.38	0.15	-0.49	-0.88	-1.32	0.26	-0.65	-1.26	-1.12	7.58
METACYC	PWY-7112	4-hydroxy-2-nonenal detoxification	H16A_02861	Glutathione S-transferase	19.75	19.45			19.75	19.45	0.3		3.61	3.34	1.35	1.2	0.31		1.66	1.48	7.71
METACYC	PWY-5537	pyruvate fermentation to acetate V	H16A_00547	Succinyl-CoA synthetase beta chain	23.85	23.72	22.57	22.44	1.28	1.28	0.13	0.13	1.28	1.28	-0.15	-0.15	0.09	0.1	-0.15	-0.13	7.71
METACYC	PWY-5177	glutaryl-CoA degradation	H16A_00170	Acetyl-CoA acetyltransferase	21.59	21.35	20.94	21.23	0.65	0.12	0.24	-0.29	0.65	0.12	-0.56	-0.91	0.23	-0.51	-0.81	-0.72	7.71
METACYC	PWY-5177	glutaryl-CoA degradation	H16A_00461	two domain protein: 3-hydroxyacyl-CoA	25.24	24.79	18.13	17.61	7.11	7.18	0.45	0.52	7.11	7.18	3.61	3.73	0.51	0.68	4.79	4.28	7.71
METACYC	PWY-5177	glutaryl-CoA degradation	H16A_01438	Acetyl-CoA acetyltransferase	24.22	24.19	23.01	22.86	1.21	1.33	0.03	0.15	1.21	1.33	-0.2	-0.12	-0.04	0.13	-0.17	-0.15	7.71
METACYC	PWY-5177	glutaryl-CoA degradation	H16A_01445	Acetyl-CoA acetyltransferase	23.26	23.33	21	20.69	2.26	2.64	-0.07	0.31	2.26	2.64	0.48	0.74	-0.17	0.37	0.69	0.62	7.71
METACYC	PWY-5177	glutaryl-CoA degradation	H16A_01526	Enoyl-CoA	25.84	25.91	23.27	23.36	2.57	2.55	-0.07	-0.09	2.57	2.55	0.68	0.68	-0.17	-0.22	0.83	0.74	7.71
METACYC	PWY-5177	glutaryl-CoA degradation	H16A_01528	Acetyl-CoA acetyltransferase	24.32	24.48	21.52	21.44	2.8	3.04	-0.16	0.08	2.8	3.04	0.83	1.01	-0.29	0.03	1.17	1.04	7.71
METACYC	PWY-3841	folate transformations II	H16A_00246	5,10-Methylenetetrahydrofolate reductase	18.37	18.38	18.08	17.88	0.29	0.5	-0.01	0.2	0.29	0.5	-0.79	-0.66	-0.09	0.21	-0.92	-0.82	7.71
METACYC	PWY-7254	TCA cycle VII (acetate-producers)	H16A_02528	fumarate hydratase class I	22.89	22.89	19.43	20.02	3.46	2.87	0	-0.59	3.46	2.87	1.25	0.89	-0.08	-0.96	1.08	0.96	7.71
METACYC	PWY-7254	TCA cycle VII (acetate-producers)	H16A_02630	succinate dehydrogenase (flavoprotein subunit)	23.92	23.61	20.62	20.84	3.3	2.77	0.31	-0.22	3.3	2.77	1.15	0.83	0.32	-0.41	1.17	1.04	7.71
METACYC	PWY-7254	TCA cycle VII (acetate-producers)	H16B_01931	isocitrate dehydrogenase [NADP]	20.77	20.46	21.26	20.91	-0.49	-0.45	0.31	0.35	-0.49	-0.45	-1.3	-1.29	0.32	0.43	-1.58	-1.41	7.71
METACYC	PWY-5989	stearate biosynthesis II (bacteria and plants)	H16B_01629	Enoyl-[acyl-carrier-protein]	19.34	18.59			19.34	18.59	0.75		3.2	2.48	1.08	0.64	0.9		0.83	0.74	7.71
METACYC	PWY-3162	tryptophan degradation V (side chain pathway)	H16A_03330	alcohol dehydrogenase	17.88	18.82	18.72	18.81	-0.84	0.01	-0.94	-0.09	-0.84	0.01	-1.52	-0.99	-1.3	-0.22	-1.19	-1.06	7.71
METACYC	P163-PWY	lysine fermentation to acetate and butyrate	H16A_00170	Acetyl-CoA acetyltransferase	21.59	21.35	20.94	21.23	0.65	0.12	0.24	-0.29	0.65	0.12	-0.56	-0.91	0.23	-0.51	-0.81	-0.72	7.71
METACYC	P163-PWY	lysine fermentation to acetate and butyrate	H16A_01438	Acetyl-CoA acetyltransferase	24.22	24.19	23.01	22.86	1.21	1.33	0.03	0.15	1.21	1.33	-0.2	-0.12	-0.04	0.13	-0.17	-0.15	7.71
METACYC	P163-PWY	lysine fermentation to acetate and butyrate	H16A_01445	Acetyl-CoA acetyltransferase	23.26	23.33	21	20.69	2.26	2.64	-0.07	0.31	2.26	2.64	0.48	0.74	-0.17	0.37	0.69	0.62	7.71
METACYC	P163-PWY	lysine fermentation to acetate and butyrate	H16A_01528	Acetyl-CoA acetyltransferase	24.32	24.48	21.52	21.44	2.8	3.04	-0.16	0.08	2.8	3.04	0.83	1.01	-0.29	0.03	1.17	1.04	7.71
METACYC	PWY-5921	L-glutamine biosynthesis II (tRNA-dependent)	H16A_00111	Glutamyl/Aspartyl-tRNA(Gln/Asp) amidotransferase	19.9	20.39	17.45	17.44	2.45	2.95	-0.49	0.01	2.45	2.95	0.6	0.95	-0.71	-0.07	0.79	0.71	7.71
METACYC	PWY-7013	L-1,2-propanediol degradation	H16A_03330	alcohol dehydrogenase	17.88	18.82	18.72	18.81	-0.84	0.01	-0.94	-0.09	-0.84	0.01	-1.52	-0.99	-1.3	-0.22	-1.19	-1.06	7.71
METACYC	PWY-3722	glycine betaine biosynthesis II (Gram-positive bacteria)	H16A_01919	Putative Lactaldehyde dehydrogenase	20.64	20.81	20.77	20.92	-0.13	-0.11	-0.17	-0.15	-0.13	-0.11	-1.06	-1.07	-0.3	-0.31	-1.3	-1.16	7.71
METACYC	PWY-6945	cholesterol degradation to androstenedione I (cholesterol oxidase)	H16A_00461	two domain protein: 3-hydroxyacyl-CoA	25.24	24.79	18.13	17.61	7.11	7.18	0.45	0.52	7.11	7.18	3.61	3.73	0.51	0.68	4.79	4.28	7.71
METACYC	PWY-6945	cholesterol degradation to androstenedione I (cholesterol oxidase)	H16A_00462	Acetyl-CoA C-acyltransferase	24.82	25.19	18.2	16.44	6.62	8.75	-0.37	1.76	6.62	8.75	3.29	4.76	-0.56	2.5	4.58	4.09	7.71
METACYC	PWY-6945	cholesterol degradation to androstenedione I (cholesterol oxidase)	H16A_01526	Enoyl-CoA	25.84	25.91	23.27	23.36	2.57	2.55	-0.07	-0.09	2.57	2.55	0.68	0.68	-0.17	-0.22	0.83	0.74	7.79
METACYC	CYSTSYN-PWY	cysteine biosynthesis I	H16A_01903	cysteine synthase			15.56	15.2	-15.56	-15.2		0.36	3.85	4.11	1.5	1.71		0.44	2.07	1.85	7.81
METACYC	ILEUSYN-PWY	isoleucine biosynthesis I (from threonine)	H16A_00561	Branched-chain amino acid aminotransferase	20.14	20.35	19.46	19.6	0.68	0.75	-0.21	-0.14	0.68	0.75	-0.54	-0.5	-0.35	-0.29	-0.52	-0.46	7.93
METACYC	ILEUSYN-PWY	isoleucine biosynthesis I (from threonine)	H16A_01035	acetolactate synthase III (valine sensitive)	20.91	21.17	18.27	18.63	2.64	2.54	-0.26	-0.36	2.64	2.54	0.72	0.68	-0.42	-0.62	0.64	0.57	7.95
METACYC	ILEUSYN-PWY	isoleucine biosynthesis I (from threonine)	H16A_01036	acetolactate synthase III small subunit	20.85	21.43	17.38	17.92	3.47	3.51	-0.58	-0.54	3.47	3.51	1.26	1.32	-0.83	-0.88	1.26	1.12	7.95
METACYC	ILEUSYN-PWY	isoleucine biosynthesis I (from threonine)	H16B_00313	acetolactate synthase large subunit (TPP	16.04	15.44			16.04	15.44	0.6		-0.1	-0.67	-1.05	-1.43	0.7		-1.45	-1.29	8.06
METACYC	PWY0-1313	acetate conversion to acetyl-CoA	H16B_00834	Acetate-CoA ligase	20.81	20.48	20.33	20.11	0.48	0.37	0.33	0.22	0.48	0.37	-0.67	-0.75	0.35	0.24	-0.81	-0.72	8.07
METACYC	PWY-7384	anaerobic energy metabolism (invertebrates, mitochondrial)	H16A_00547	Succinyl-CoA synthetase beta chain	23.85	23.72	22.57	22.44	1.28	1.28	0.13	0.13	1.28	1.28	-0.15	-0.15	0.09	0.1	-0.15	-0.13	8.07
METACYC	PWY-7384	anaerobic energy metabolism (invertebrates, mitochondrial)	H16A_02528	fumarate hydratase class I	22.89	22.89	19.43	20.02	3.46	2.87	0	-0.59	3.46	2.87	1.25	0.89	-0.08	-0.96	1.08	0.96	8.07
METACYC	PWY-7339	10-<i>trans</i>-heptadecenoyl-CoA degradation (MFE-dependent, yeast)	H16A_00462	Acetyl-CoA C-acyltransferase	24.82	25.19	18.2	16.44	6.62	8.75	-0.37	1.76	6.62	8.75	3.29	4.76	-0.56	2.5	4.58	4.09	8.07
METACYC	GLUTAMINEFUM-PWY	glutamine degradation II	H16A_03430	glutamate synthase [NADPH] small chain	20.17	20.46	17.72	17.92	2.45	2.54	-0.29	-0.2	2.45	2.54	0.6	0.68	-0.45	-0.38	0.63	0.56	8.07
METACYC	PWY-7096	triclosan resistance	H16B_01629	Enoyl-[acyl-carrier-protein]	19.34	18.59			19.34	18.59	0.75		3.2	2.48	1.08	0.64	0.9		0.83	0.74	8.07
METACYC	ANAGLYCOLYSIS-PWY	glycolysis III (from glucose)	H16A_00566	phosphoglycerate kinase	22.28	22.13	19.97	19.83	2.31	2.3	0.15	0.14	2.31	2.3	0.51	0.52	0.12	0.12	0.65	0.58	8.07
METACYC	ANAGLYCOLYSIS-PWY	glycolysis III (from glucose)	H16A_00567	pyruvate kinase	20.71	20.66			20.71	20.66	0.05		4.57	4.55	1.97	2	-0.01		2.8	2.5	8.07
METACYC	ANAGLYCOLYSIS-PWY	glycolysis III (from glucose)	H16A_00568	Fructose-bisphosphate aldolase	22.06	21.6	21.52	21.82	0.54	-0.22	0.46	-0.3	0.54	-0.22	-0.63	-1.14	0.52	-0.53	-0.95	-0.85	8.17
METACYC	ANAGLYCOLYSIS-PWY	glycolysis III (from glucose)	H16A_01047	triosephosphate isomerase	19.68	19.44	16.96	16.33	2.72	3.11	0.24	0.63	2.72	3.11	0.77	1.05	0.23	0.84	0.89	0.79	8.26
METACYC	ANAGLYCOLYSIS-PWY	glycolysis III (from glucose)	H16B_00278	Fructose-bisphosphate aldolase class-I	17.14	17.39	17.03	17.07	0.11	0.32	-0.25	-0.04	0.11	0.32	-0.91	-0.78	-0.4	-0.15	-1	-0.89	8.26
METACYC	PWY-5316	nicotine biosynthesis	H16A_03038	quinolinate synthetase A protein	15.85	14.93			15.85	14.93	0.92		-0.29	-1.18	-1.17	-1.77	1.12		-1.6	-1.43	8.26
METACYC	PWY-4081	glutathione redox reactions I	H16A_00065	glutathione peroxidase	17.06	17.72	17.49	17.32	-0.43	0.4	-0.66	0.17	-0.43	0.4	-1.26	-0.73	-0.94	0.16	-1.01	-0.9	8.26
METACYC	PWY-4081	glutathione redox reactions I	H16A_03102	glutathione peroxidase	18.37	16.91	18.91	18.8	-0.54	-1.89	1.46	0.11	-0.54	-1.89	-1.33	-2.24	1.82	0.07	-1.75	-1.56	8.26
METACYC	PWY-6654	phosphopantothenate biosynthesis III	H16A_03084	ketopantoate hydroxymethyltransferase	21.23	21.27	19.26	19.33	1.97	1.94	-0.04	-0.07	1.97	1.94	0.29	0.28	-0.13	-0.19	0.29	0.26	8.29
METACYC	P161-PWY	acetylene degradation	H16A_03330	alcohol dehydrogenase	17.88	18.82	18.72	18.81	-0.84	0.01	-0.94	-0.09	-0.84	0.01	-1.52	-0.99	-1.3	-0.22	-1.19	-1.06	8.3
METACYC	LEUSYN-PWY	leucine biosynthesis	H16A_01041	2-Isopropylmalate synthase	21.03	21	18.66	18.86	2.37	2.14	0.03	-0.2	2.37	2.14	0.55	0.41	-0.04	-0.38	0.51	0.46	8.35
METACYC	PWY-735	jasmonic acid biosynthesis	H16A_00461	two domain protein: 3-hydroxyacyl-CoA	25.24	24.79	18.13	17.61	7.11	7.18	0.45	0.52	7.11	7.18	3.61	3.73	0.51	0.68	4.79	4.28	8.35
METACYC	PWY-735	jasmonic acid biosynthesis	H16A_00462	Acetyl-CoA C-acyltransferase	24.82	25.19	18.2	16.44	6.62	8.75	-0.37	1.76	6.62	8.75	3.29	4.76	-0.56	2.5	4.58	4.09	8.35
METACYC	PWY-735	jasmonic acid biosynthesis	H16A_01526	Enoyl-CoA	25.84	25.91	23.27	23.36	2.57	2.55	-0.07	-0.09	2.57	2.55	0.68	0.68	-0.17	-0.22	0.83	0.74	8.35
METACYC	PWY-5659	GDP-mannose biosynthesis	H16A_02905	Mannose-1-phosphate guanylyltransferase	20.53	20.3	17.7	17.39	2.83	2.91	0.23	0.31	2.83	2.91	0.85	0.92	0.22	0.37	1.05	0.94	8.35
METACYC	PWY-6028	acetoin degradation	H16A_03330	alcohol dehydrogenase	17.88	18.82	18.72	18.81	-0.84	0.01	-0.94	-0.09	-0.84	0.01	-1.52	-0.99	-1.3	-0.22	-1.19	-1.06	8.35
METACYC	PWY-5372	carbon tetrachloride degradation II	H16A_00437	carbon monoxide dehydrogenase homolog, medium	19.93	19.35	20.82	20.69	-0.89	-1.34	0.58	0.13	-0.89	-1.34	-1.55	-1.88	0.68	0.1	-2.11	-1.88	8.35
METACYC	PWY-5372	carbon tetrachloride degradation II	H16A_00438	Aerobic-type carbon monoxide dehydrogenase	19.29	19.07	21.56	21.92	-2.27	-2.85	0.22	-0.36	-2.27	-2.85	-2.45	-2.87	0.21	-0.62	-3.47	-3.1	8.35
METACYC	PWY-3941	&beta;-alanine biosynthesis II	H16A_00272	Omega-amino acid-pyruvate aminotransferase	18.14	17.48	18.94	18.26	-0.8	-0.78	0.66	0.68	-0.8	-0.78	-1.5	-1.51	0.78	0.91	-1.57	-1.4	8.35
METACYC	PWY-7391	isoprene biosynthesis II (engineered)	H16A_00170	Acetyl-CoA acetyltransferase	21.59	21.35	20.94	21.23	0.65	0.12	0.24	-0.29	0.65	0.12	-0.56	-0.91	0.23	-0.51	-0.81	-0.72	8.35
METACYC	PWY-7391	isoprene biosynthesis II (engineered)	H16A_01438	Acetyl-CoA acetyltransferase	24.22	24.19	23.01	22.86	1.21	1.33	0.03	0.15	1.21	1.33	-0.2	-0.12	-0.04	0.13	-0.17	-0.15	8.39
METACYC	PWY-7391	isoprene biosynthesis II (engineered)	H16A_01445	Acetyl-CoA acetyltransferase	23.26	23.33	21	20.69	2.26	2.64	-0.07	0.31	2.26	2.64	0.48	0.74	-0.17	0.37	0.69	0.62	8.39
METACYC	PWY-7391	isoprene biosynthesis II (engineered)	H16A_01528	Acetyl-CoA acetyltransferase	24.32	24.48	21.52	21.44	2.8	3.04	-0.16	0.08	2.8	3.04	0.83	1.01	-0.29	0.03	1.17	1.04	8.39
METACYC	PWY-6613	tetrahydrofolate salvage from 5,10-methenyltetrahydrofolate	H16A_01892	phosphoribosylglycinamide formyltransferase 2	19.8	19.42	18.8	18.87	1	0.55	0.38	-0.07	1	0.55	-0.34	-0.63	0.42	-0.19	-0.5	-0.45	8.39
METACYC	PWY-882	L-ascorbate biosynthesis I (L-galactose pathway)	H16A_02905	Mannose-1-phosphate guanylyltransferase	20.53	20.3	17.7	17.39	2.83	2.91	0.23	0.31	2.83	2.91	0.85	0.92	0.22	0.37	1.05	0.94	8.39
METACYC	PWY-1042	glycolysis IV (plant cytosol)	H16A_00566	phosphoglycerate kinase	22.28	22.13	19.97	19.83	2.31	2.3	0.15	0.14	2.31	2.3	0.51	0.52	0.12	0.12	0.65	0.58	8.53
METACYC	PWY-1042	glycolysis IV (plant cytosol)	H16A_00567	pyruvate kinase	20.71	20.66			20.71	20.66	0.05		4.57	4.55	1.97	2	-0.01		2.8	2.5	8.53
METACYC	PWY-1042	glycolysis IV (plant cytosol)	H16A_00568	Fructose-bisphosphate aldolase	22.06	21.6	21.52	21.82	0.54	-0.22	0.46	-0.3	0.54	-0.22	-0.63	-1.14	0.52	-0.53	-0.95	-0.85	8.54
METACYC	PWY-1042	glycolysis IV (plant cytosol)	H16A_01047	triosephosphate isomerase	19.68	19.44	16.96	16.33	2.72	3.11	0.24	0.63	2.72	3.11	0.77	1.05	0.23	0.84	0.89	0.79	8.62
METACYC	PWY-1042	glycolysis IV (plant cytosol)	H16B_00278	Fructose-bisphosphate aldolase class-I	17.14	17.39	17.03	17.07	0.11	0.32	-0.25	-0.04	0.11	0.32	-0.91	-0.78	-0.4	-0.15	-1	-0.89	8.62
METACYC	FASYN-ELONG-PWY	fatty acid elongation -- saturated	H16B_01629	Enoyl-[acyl-carrier-protein]	19.34	18.59			19.34	18.59	0.75		3.2	2.48	1.08	0.64	0.9		0.83	0.74	8.62
METACYC	GLYCOLYSIS	glycolysis I (from glucose-6P)	H16A_00566	phosphoglycerate kinase	22.28	22.13	19.97	19.83	2.31	2.3	0.15	0.14	2.31	2.3	0.51	0.52	0.12	0.12	0.65	0.58	8.62
METACYC	GLYCOLYSIS	glycolysis I (from glucose-6P)	H16A_00567	pyruvate kinase	20.71	20.66			20.71	20.66	0.05		4.57	4.55	1.97	2	-0.01		2.8	2.5	8.62
METACYC	GLYCOLYSIS	glycolysis I (from glucose-6P)	H16A_00568	Fructose-bisphosphate aldolase	22.06	21.6	21.52	21.82	0.54	-0.22	0.46	-0.3	0.54	-0.22	-0.63	-1.14	0.52	-0.53	-0.95	-0.85	8.62
METACYC	GLYCOLYSIS	glycolysis I (from glucose-6P)	H16A_01047	triosephosphate isomerase	19.68	19.44	16.96	16.33	2.72	3.11	0.24	0.63	2.72	3.11	0.77	1.05	0.23	0.84	0.89	0.79	8.71
METACYC	GLYCOLYSIS	glycolysis I (from glucose-6P)	H16A_02038	phosphoenolpyruvate synthase	22.89	23.09	22.43	22.27	0.46	0.82	-0.2	0.16	0.46	0.82	-0.68	-0.45	-0.34	0.15	-0.64	-0.57	8.73
METACYC	GLYCOLYSIS	glycolysis I (from glucose-6P)	H16B_00278	Fructose-bisphosphate aldolase class-I	17.14	17.39	17.03	17.07	0.11	0.32	-0.25	-0.04	0.11	0.32	-0.91	-0.78	-0.4	-0.15	-1	-0.89	8.73
METACYC	PWY-6387	UDP-<i>N</i>-acetylmuramoyl-pentapeptide biosynthesis I (<i>meso</i>-DAP-containing)	H16A_03275	UDP-N-acetylmuramoylalanine-D-glutamate ligase	19.09	18.73	18.66	18.4	0.43	0.33	0.36	0.26	0.43	0.33	-0.7	-0.78	0.39	0.29	-0.82	-0.73	8.73
METACYC	PWY4LZ-257	superpathway of fermentation (<i>Chlamydomonas reinhardtii</i>)	H16A_03330	alcohol dehydrogenase	17.88	18.82	18.72	18.81	-0.84	0.01	-0.94	-0.09	-0.84	0.01	-1.52	-0.99	-1.3	-0.22	-1.19	-1.06	8.74
METACYC	GLUGLNSYN-PWY	glutamate biosynthesis IV	H16A_03430	glutamate synthase [NADPH] small chain	20.17	20.46	17.72	17.92	2.45	2.54	-0.29	-0.2	2.45	2.54	0.6	0.68	-0.45	-0.38	0.63	0.56	8.79
METACYC	PWY-7221	guanosine ribonucleotides <i>de novo</i> biosynthesis	H16A_01917	glutamine amidotransferase	17.67	17.26	17.29	17.16	0.38	0.1	0.41	0.13	0.38	0.1	-0.74	-0.93	0.45	0.1	-0.97	-0.87	8.79
METACYC	GLUTSYN-PWY	glutamate biosynthesis I	H16A_03430	glutamate synthase [NADPH] small chain	20.17	20.46	17.72	17.92	2.45	2.54	-0.29	-0.2	2.45	2.54	0.6	0.68	-0.45	-0.38	0.63	0.56	8.79
METACYC	PWY-7216	(R)- and (S)-3-hydroxybutyrate biosynthesis	H16A_00170	Acetyl-CoA acetyltransferase	21.59	21.35	20.94	21.23	0.65	0.12	0.24	-0.29	0.65	0.12	-0.56	-0.91	0.23	-0.51	-0.81	-0.72	8.79
METACYC	PWY-7216	(R)- and (S)-3-hydroxybutyrate biosynthesis	H16A_00461	two domain protein: 3-hydroxyacyl-CoA	25.24	24.79	18.13	17.61	7.11	7.18	0.45	0.52	7.11	7.18	3.61	3.73	0.51	0.68	4.79	4.28	8.79
METACYC	PWY-7216	(R)- and (S)-3-hydroxybutyrate biosynthesis	H16A_01438	Acetyl-CoA acetyltransferase	24.22	24.19	23.01	22.86	1.21	1.33	0.03	0.15	1.21	1.33	-0.2	-0.12	-0.04	0.13	-0.17	-0.15	8.79
METACYC	PWY-7216	(R)- and (S)-3-hydroxybutyrate biosynthesis	H16A_01445	Acetyl-CoA acetyltransferase	23.26	23.33	21	20.69	2.26	2.64	-0.07	0.31	2.26	2.64	0.48	0.74	-0.17	0.37	0.69	0.62	8.79
METACYC	PWY-7216	(R)- and (S)-3-hydroxybutyrate biosynthesis	H16A_01526	Enoyl-CoA	25.84	25.91	23.27	23.36	2.57	2.55	-0.07	-0.09	2.57	2.55	0.68	0.68	-0.17	-0.22	0.83	0.74	8.79
METACYC	PWY-7216	(R)- and (S)-3-hydroxybutyrate biosynthesis	H16A_01528	Acetyl-CoA acetyltransferase	24.32	24.48	21.52	21.44	2.8	3.04	-0.16	0.08	2.8	3.04	0.83	1.01	-0.29	0.03	1.17	1.04	8.79
METACYC	PWY-7342	superpathway of nicotine biosynthesis	H16A_03038	quinolinate synthetase A protein	15.85	14.93			15.85	14.93	0.92		-0.29	-1.18	-1.17	-1.77	1.12		-1.6	-1.43	8.79
METACYC	RUMP-PWY	formaldehyde oxidation I	H16A_00316	Glucose-6-phosphate 1-dehydrogenase	16.55	16.64			16.55	16.64	-0.09		0.41	0.53	-0.72	-0.64	-0.19		-0.87	-0.78	8.79
METACYC	PWY-4061	glutathione-mediated detoxification I	H16A_00176	Glutathione S-transferase	17.64	17.65	17.22	17.4	0.42	0.25	-0.01	-0.18	0.42	0.25	-0.71	-0.83	-0.09	-0.35	-0.92	-0.82	8.79
METACYC	PWY-4061	glutathione-mediated detoxification I	H16A_00252	Glutathione S-transferase	19.76	19.5	19.61	19.99	0.15	-0.49	0.26	-0.38	0.15	-0.49	-0.88	-1.32	0.26	-0.65	-1.26	-1.12	8.79
METACYC	PWY-4061	glutathione-mediated detoxification I	H16A_02861	Glutathione S-transferase	19.75	19.45			19.75	19.45	0.3		3.61	3.34	1.35	1.2	0.31		1.66	1.48	8.79
METACYC	P23-PWY	reductive TCA cycle I	H16A_00547	Succinyl-CoA synthetase beta chain	23.85	23.72	22.57	22.44	1.28	1.28	0.13	0.13	1.28	1.28	-0.15	-0.15	0.09	0.1	-0.15	-0.13	8.79
METACYC	P23-PWY	reductive TCA cycle I	H16A_02038	phosphoenolpyruvate synthase	22.89	23.09	22.43	22.27	0.46	0.82	-0.2	0.16	0.46	0.82	-0.68	-0.45	-0.34	0.15	-0.64	-0.57	8.79
METACYC	P23-PWY	reductive TCA cycle I	H16A_02528	fumarate hydratase class I	22.89	22.89	19.43	20.02	3.46	2.87	0	-0.59	3.46	2.87	1.25	0.89	-0.08	-0.96	1.08	0.96	8.79
METACYC	P23-PWY	reductive TCA cycle I	H16A_02634	malate dehydrogenase	24.46	24.16	22.06	22.14	2.4	2.02	0.3	-0.08	2.4	2.02	0.57	0.34	0.31	-0.21	0.49	0.44	8.79
METACYC	P23-PWY	reductive TCA cycle I	H16A_02921	phosphoenolpyruvate carboxylase	21.94	21.55	18.13	18.27	3.81	3.28	0.39	-0.14	3.81	3.28	1.48	1.16	0.43	-0.29	1.64	1.46	8.79
METACYC	P23-PWY	reductive TCA cycle I	H16B_01931	isocitrate dehydrogenase [NADP]	20.77	20.46	21.26	20.91	-0.49	-0.45	0.31	0.35	-0.49	-0.45	-1.3	-1.29	0.32	0.43	-1.58	-1.41	8.79
METACYC	PEPTIDOGLYCANSYN-PWY	peptidoglycan biosynthesis I (<I>meso</I>-diaminopimelate containing)	H16A_00302	D-Alanyl-D-alanine carboxypeptidase	20.97	20.75	17.73	18.29	3.24	2.46	0.22	-0.56	3.24	2.46	1.11	0.62	0.21	-0.91	0.83	0.74	8.79
METACYC	PWY-6357	phosphate utilization in cell wall regeneration	H16B_01238	acid phosphatase	20.1	20.14	16.74	16.93	3.36	3.21	-0.04	-0.19	3.36	3.21	1.19	1.12	-0.13	-0.37	1.45	1.29	8.79
METACYC	PWY-6575	juvenile hormone III biosynthesis I	H16A_00232	NAD-dependent aldehyde dehydrogenase	19.62	19.25			19.62	19.25	0.37		3.48	3.14	1.26	1.07	0.4		1.47	1.31	8.79
METACYC	PWY66-162	ethanol degradation IV	H16A_00232	NAD-dependent aldehyde dehydrogenase	19.62	19.25			19.62	19.25	0.37		3.48	3.14	1.26	1.07	0.4		1.47	1.31	8.79
METACYC	PWY66-162	ethanol degradation IV	H16A_03109	Catalase	21.82	21.74	20.86	20.89	0.96	0.85	0.08	-0.03	0.96	0.85	-0.36	-0.43	0.03	-0.13	-0.5	-0.45	8.79
METACYC	PWY66-162	ethanol degradation IV	H16B_00834	Acetate-CoA ligase	20.81	20.48	20.33	20.11	0.48	0.37	0.33	0.22	0.48	0.37	-0.67	-0.75	0.35	0.24	-0.81	-0.72	8.79
METACYC	PWY-5480	pyruvate fermentation to ethanol I	H16A_03330	alcohol dehydrogenase	17.88	18.82	18.72	18.81	-0.84	0.01	-0.94	-0.09	-0.84	0.01	-1.52	-0.99	-1.3	-0.22	-1.19	-1.06	8.87
METACYC	PWY-6578	8-amino-7-oxononanoate biosynthesis III	H16A_00181	8-Amino-7-oxononanoate synthase			15.24	16.06	-15.24	-16.06		-0.82	4.17	3.25	1.71	1.14		-1.29	1.45	1.29	8.87
METACYC	PWY-5743	3-hydroxypropanoate cycle	H16A_02611	Acetyl-CoA carboxylase carboxyltransferase	18.82	18.71	18.14	17.76	0.68	0.95	0.11	0.38	0.68	0.95	-0.54	-0.37	0.06	0.47	-0.43	-0.38	8.87
METACYC	PWY-5913	TCA cycle VI (obligate autotrophs)	H16A_00547	Succinyl-CoA synthetase beta chain	23.85	23.72	22.57	22.44	1.28	1.28	0.13	0.13	1.28	1.28	-0.15	-0.15	0.09	0.1	-0.15	-0.13	8.87
METACYC	PWY-5913	TCA cycle VI (obligate autotrophs)	H16A_02528	fumarate hydratase class I	22.89	22.89	19.43	20.02	3.46	2.87	0	-0.59	3.46	2.87	1.25	0.89	-0.08	-0.96	1.08	0.96	8.87
METACYC	PWY-5913	TCA cycle VI (obligate autotrophs)	H16A_02634	malate dehydrogenase	24.46	24.16	22.06	22.14	2.4	2.02	0.3	-0.08	2.4	2.02	0.57	0.34	0.31	-0.21	0.49	0.44	8.93
METACYC	PWY-5913	TCA cycle VI (obligate autotrophs)	H16A_02921	phosphoenolpyruvate carboxylase	21.94	21.55	18.13	18.27	3.81	3.28	0.39	-0.14	3.81	3.28	1.48	1.16	0.43	-0.29	1.64	1.46	8.93
METACYC	PWY-5913	TCA cycle VI (obligate autotrophs)	H16B_01931	isocitrate dehydrogenase [NADP]	20.77	20.46	21.26	20.91	-0.49	-0.45	0.31	0.35	-0.49	-0.45	-1.3	-1.29	0.32	0.43	-1.58	-1.41	8.94
METACYC	CALVIN-PWY	Calvin-Benson-Bassham cycle	H16A_00566	phosphoglycerate kinase	22.28	22.13	19.97	19.83	2.31	2.3	0.15	0.14	2.31	2.3	0.51	0.52	0.12	0.12	0.65	0.58	8.94
METACYC	CALVIN-PWY	Calvin-Benson-Bassham cycle	H16A_00568	Fructose-bisphosphate aldolase	22.06	21.6	21.52	21.82	0.54	-0.22	0.46	-0.3	0.54	-0.22	-0.63	-1.14	0.52	-0.53	-0.95	-0.85	8.94
METACYC	CALVIN-PWY	Calvin-Benson-Bassham cycle	H16A_01047	triosephosphate isomerase	19.68	19.44	16.96	16.33	2.72	3.11	0.24	0.63	2.72	3.11	0.77	1.05	0.23	0.84	0.89	0.79	8.94
METACYC	CALVIN-PWY	Calvin-Benson-Bassham cycle	H16A_02345	Ribose 5-phosphate isomerase	20.01	19.69	16.53	16.42	3.48	3.27	0.32	0.11	3.48	3.27	1.26	1.16	0.34	0.07	1.55	1.38	9.04
METACYC	CALVIN-PWY	Calvin-Benson-Bassham cycle	H16B_00278	Fructose-bisphosphate aldolase class-I	17.14	17.39	17.03	17.07	0.11	0.32	-0.25	-0.04	0.11	0.32	-0.91	-0.78	-0.4	-0.15	-1	-0.89	9.04
METACYC	PWY-6901	superpathway of glucose and xylose degradation	H16A_00566	phosphoglycerate kinase	22.28	22.13	19.97	19.83	2.31	2.3	0.15	0.14	2.31	2.3	0.51	0.52	0.12	0.12	0.65	0.58	9.04
METACYC	PWY-6901	superpathway of glucose and xylose degradation	H16A_00567	pyruvate kinase	20.71	20.66			20.71	20.66	0.05		4.57	4.55	1.97	2	-0.01		2.8	2.5	9.04
METACYC	PWY-1361	benzoyl-CoA degradation I (aerobic)	H16A_00461	two domain protein: 3-hydroxyacyl-CoA	25.24	24.79	18.13	17.61	7.11	7.18	0.45	0.52	7.11	7.18	3.61	3.73	0.51	0.68	4.79	4.28	9.08
METACYC	PWY-1361	benzoyl-CoA degradation I (aerobic)	H16A_01526	Enoyl-CoA	25.84	25.91	23.27	23.36	2.57	2.55	-0.07	-0.09	2.57	2.55	0.68	0.68	-0.17	-0.22	0.83	0.74	9.13
METACYC	PWY-6696	oxalate degradation III	H16A_02937	formate dehydrogenase alpha subunit (Fe4S4			17.14	16.95	-17.14	-16.95		0.19	2.27	2.36	0.48	0.56		0.19	0.65	0.58	9.13
METACYC	PWY66-368	ketolysis	H16A_00170	Acetyl-CoA acetyltransferase	21.59	21.35	20.94	21.23	0.65	0.12	0.24	-0.29	0.65	0.12	-0.56	-0.91	0.23	-0.51	-0.81	-0.72	9.13
METACYC	PWY66-368	ketolysis	H16A_01331	Succinyl-CoA:3-ketoacid-coenzyme A transferase	21.16	20.67	18.64	18.41	2.52	2.26	0.49	0.23	2.52	2.26	0.65	0.49	0.56	0.25	0.53	0.47	9.13
METACYC	PWY66-368	ketolysis	H16A_01438	Acetyl-CoA acetyltransferase	24.22	24.19	23.01	22.86	1.21	1.33	0.03	0.15	1.21	1.33	-0.2	-0.12	-0.04	0.13	-0.17	-0.15	9.13
METACYC	PWY66-368	ketolysis	H16A_01445	Acetyl-CoA acetyltransferase	23.26	23.33	21	20.69	2.26	2.64	-0.07	0.31	2.26	2.64	0.48	0.74	-0.17	0.37	0.69	0.62	9.13
METACYC	PWY66-368	ketolysis	H16A_01528	Acetyl-CoA acetyltransferase	24.32	24.48	21.52	21.44	2.8	3.04	-0.16	0.08	2.8	3.04	0.83	1.01	-0.29	0.03	1.17	1.04	9.13
METACYC	PWY-6969	TCA cycle V (2-oxoglutarate:ferredoxin oxidoreductase)	H16A_00547	Succinyl-CoA synthetase beta chain	23.85	23.72	22.57	22.44	1.28	1.28	0.13	0.13	1.28	1.28	-0.15	-0.15	0.09	0.1	-0.15	-0.13	9.13
METACYC	PWY-6969	TCA cycle V (2-oxoglutarate:ferredoxin oxidoreductase)	H16A_02211	isocitrate lyase	23.88	23.93	19.99	19.83	3.89	4.1	-0.05	0.16	3.89	4.1	1.53	1.7	-0.14	0.15	2.19	1.96	9.13
METACYC	PWY-6969	TCA cycle V (2-oxoglutarate:ferredoxin oxidoreductase)	H16A_02217	malate synthase	23.8	23.34	21.14	21.11	2.66	2.23	0.46	0.03	2.66	2.23	0.74	0.47	0.52	-0.04	0.63	0.56	9.13
METACYC	PWY-6969	TCA cycle V (2-oxoglutarate:ferredoxin oxidoreductase)	H16A_02227	isocitrate lyase	22.51	21.66	16.74	17.16	5.77	4.5	0.85	-0.42	5.77	4.5	2.74	1.97	1.03	-0.71	2.79	2.49	9.13
METACYC	PWY-6969	TCA cycle V (2-oxoglutarate:ferredoxin oxidoreductase)	H16A_02528	fumarate hydratase class I	22.89	22.89	19.43	20.02	3.46	2.87	0	-0.59	3.46	2.87	1.25	0.89	-0.08	-0.96	1.08	0.96	9.13
METACYC	PWY-6969	TCA cycle V (2-oxoglutarate:ferredoxin oxidoreductase)	H16A_02630	succinate dehydrogenase (flavoprotein subunit)	23.92	23.61	20.62	20.84	3.3	2.77	0.31	-0.22	3.3	2.77	1.15	0.83	0.32	-0.41	1.17	1.04	9.13
METACYC	PWY-6969	TCA cycle V (2-oxoglutarate:ferredoxin oxidoreductase)	H16A_02634	malate dehydrogenase	24.46	24.16	22.06	22.14	2.4	2.02	0.3	-0.08	2.4	2.02	0.57	0.34	0.31	-0.21	0.49	0.44	9.13
METACYC	PWY-6969	TCA cycle V (2-oxoglutarate:ferredoxin oxidoreductase)	H16B_01931	isocitrate dehydrogenase [NADP]	20.77	20.46	21.26	20.91	-0.49	-0.45	0.31	0.35	-0.49	-0.45	-1.3	-1.29	0.32	0.43	-1.58	-1.41	9.13
METACYC	PWY-6650	juvenile hormone III biosynthesis II	H16A_00232	NAD-dependent aldehyde dehydrogenase	19.62	19.25			19.62	19.25	0.37		3.48	3.14	1.26	1.07	0.4		1.47	1.31	9.13
METACYC	PWY-6749	CMP-legionaminate biosynthesis I	H16A_00263	Glutamine-fructose-6-phosphate transaminase	21.09	21.19	19.16	18.95	1.93	2.24	-0.1	0.21	1.93	2.24	0.26	0.48	-0.21	0.22	0.4	0.36	9.13
METACYC	PWY-6749	CMP-legionaminate biosynthesis I	H16A_02445	Phosphomannomutase	19.23	19.23	18.87	18.39	0.36	0.84	0	0.48	0.36	0.84	-0.75	-0.44	-0.08	0.62	-0.58	-0.52	9.13
METACYC	TCA	TCA cycle I (prokaryotic)	H16A_00547	Succinyl-CoA synthetase beta chain	23.85	23.72	22.57	22.44	1.28	1.28	0.13	0.13	1.28	1.28	-0.15	-0.15	0.09	0.1	-0.15	-0.13	9.13
METACYC	TCA	TCA cycle I (prokaryotic)	H16A_02528	fumarate hydratase class I	22.89	22.89	19.43	20.02	3.46	2.87	0	-0.59	3.46	2.87	1.25	0.89	-0.08	-0.96	1.08	0.96	9.13
METACYC	TCA	TCA cycle I (prokaryotic)	H16A_02630	succinate dehydrogenase (flavoprotein subunit)	23.92	23.61	20.62	20.84	3.3	2.77	0.31	-0.22	3.3	2.77	1.15	0.83	0.32	-0.41	1.17	1.04	9.13
METACYC	TCA	TCA cycle I (prokaryotic)	H16A_02634	malate dehydrogenase	24.46	24.16	22.06	22.14	2.4	2.02	0.3	-0.08	2.4	2.02	0.57	0.34	0.31	-0.21	0.49	0.44	9.13
METACYC	TCA	TCA cycle I (prokaryotic)	H16B_01931	isocitrate dehydrogenase [NADP]	20.77	20.46	21.26	20.91	-0.49	-0.45	0.31	0.35	-0.49	-0.45	-1.3	-1.29	0.32	0.43	-1.58	-1.41	9.13
METACYC	PWY-6348	phosphate acquisition	H16B_01238	acid phosphatase	20.1	20.14	16.74	16.93	3.36	3.21	-0.04	-0.19	3.36	3.21	1.19	1.12	-0.13	-0.37	1.45	1.29	9.13
METACYC	PWY-7387	hypotaurine degradation	H16A_00232	NAD-dependent aldehyde dehydrogenase	19.62	19.25			19.62	19.25	0.37		3.48	3.14	1.26	1.07	0.4		1.47	1.31	9.13
METACYC	PWY-6873	long chain fatty acid ester synthesis for microdiesel production	H16A_03288	Long-chain-fatty-acid-CoA ligase	22.12	22.14	18.08	18.91	4.04	3.23	-0.02	-0.83	4.04	3.23	1.63	1.13	-0.1	-1.31	1.37	1.22	9.13
METACYC	PWY-5723	Rubisco shunt	H16A_00567	pyruvate kinase	20.71	20.66			20.71	20.66	0.05		4.57	4.55	1.97	2	-0.01		2.8	2.5	9.13
METACYC	PWY-5723	Rubisco shunt	H16A_02345	Ribose 5-phosphate isomerase	20.01	19.69	16.53	16.42	3.48	3.27	0.32	0.11	3.48	3.27	1.26	1.16	0.34	0.07	1.55	1.38	9.17
METACYC	PWY-6728	methylaspartate cycle	H16A_00547	Succinyl-CoA synthetase beta chain	23.85	23.72	22.57	22.44	1.28	1.28	0.13	0.13	1.28	1.28	-0.15	-0.15	0.09	0.1	-0.15	-0.13	9.17
METACYC	PWY-6728	methylaspartate cycle	H16A_01356	NAD-specific glutamate dehydrogenase	19.1	19.95	20.47	20.46	-1.37	-0.51	-0.85	0.01	-1.37	-0.51	-1.86	-1.33	-1.18	-0.07	-1.73	-1.54	9.17
METACYC	PWY-6728	methylaspartate cycle	H16A_02217	malate synthase	23.8	23.34	21.14	21.11	2.66	2.23	0.46	0.03	2.66	2.23	0.74	0.47	0.52	-0.04	0.63	0.56	9.17
METACYC	PWY-6728	methylaspartate cycle	H16A_02528	fumarate hydratase class I	22.89	22.89	19.43	20.02	3.46	2.87	0	-0.59	3.46	2.87	1.25	0.89	-0.08	-0.96	1.08	0.96	9.17
METACYC	PWY-6728	methylaspartate cycle	H16A_02630	succinate dehydrogenase (flavoprotein subunit)	23.92	23.61	20.62	20.84	3.3	2.77	0.31	-0.22	3.3	2.77	1.15	0.83	0.32	-0.41	1.17	1.04	9.17
METACYC	PWY-6728	methylaspartate cycle	H16A_02634	malate dehydrogenase	24.46	24.16	22.06	22.14	2.4	2.02	0.3	-0.08	2.4	2.02	0.57	0.34	0.31	-0.21	0.49	0.44	9.17
METACYC	PWY-6728	methylaspartate cycle	H16B_01931	isocitrate dehydrogenase [NADP]	20.77	20.46	21.26	20.91	-0.49	-0.45	0.31	0.35	-0.49	-0.45	-1.3	-1.29	0.32	0.43	-1.58	-1.41	9.17
METACYC	PWY-7338	10-<i>trans</i>-heptadecenoyl-CoA degradation (reductase-dependent, yeast)	H16A_00462	Acetyl-CoA C-acyltransferase	24.82	25.19	18.2	16.44	6.62	8.75	-0.37	1.76	6.62	8.75	3.29	4.76	-0.56	2.5	4.58	4.09	9.17
METACYC	PWY-7269	NAD/NADP-NADH/NADPH mitochondrial interconversion (yeast)	H16A_00232	NAD-dependent aldehyde dehydrogenase	19.62	19.25			19.62	19.25	0.37		3.48	3.14	1.26	1.07	0.4		1.47	1.31	9.17
METACYC	PWY-6890	4-amino-2-methyl-5-diphosphomethylpyrimidine biosynthesis	H16A_00235	thiamine biosynthesis protein ThiC	19.5	18.92	19.14	18.88	0.36	0.04	0.58	0.26	0.36	0.04	-0.75	-0.97	0.68	0.29	-0.88	-0.79	9.22
METACYC	PWY0-321	phenylacetate degradation I (aerobic)	H16A_00461	two domain protein: 3-hydroxyacyl-CoA	25.24	24.79	18.13	17.61	7.11	7.18	0.45	0.52	7.11	7.18	3.61	3.73	0.51	0.68	4.79	4.28	9.28
METACYC	PWY0-321	phenylacetate degradation I (aerobic)	H16A_01526	Enoyl-CoA	25.84	25.91	23.27	23.36	2.57	2.55	-0.07	-0.09	2.57	2.55	0.68	0.68	-0.17	-0.22	0.83	0.74	9.28
METACYC	PWY-5642	2,4-dinitrotoluene degradation	H16A_00273	Methylmalonate-semialdehyde dehydrogenase	19.23	18.96	19.06	19.01	0.17	-0.05	0.27	0.05	0.17	-0.05	-0.87	-1.03	0.27	-0.01	-1.22	-1.09	9.28
METACYC	PWY-1861	formaldehyde assimilation II (RuMP Cycle)	H16A_00568	Fructose-bisphosphate aldolase	22.06	21.6	21.52	21.82	0.54	-0.22	0.46	-0.3	0.54	-0.22	-0.63	-1.14	0.52	-0.53	-0.95	-0.85	9.28
METACYC	PWY-1861	formaldehyde assimilation II (RuMP Cycle)	H16A_02345	Ribose 5-phosphate isomerase	20.01	19.69	16.53	16.42	3.48	3.27	0.32	0.11	3.48	3.27	1.26	1.16	0.34	0.07	1.55	1.38	9.4
METACYC	PWY-1861	formaldehyde assimilation II (RuMP Cycle)	H16B_00278	Fructose-bisphosphate aldolase class-I	17.14	17.39	17.03	17.07	0.11	0.32	-0.25	-0.04	0.11	0.32	-0.91	-0.78	-0.4	-0.15	-1	-0.89	9.52
METACYC	VALDEG-PWY	valine degradation I	H16A_00273	Methylmalonate-semialdehyde dehydrogenase	19.23	18.96	19.06	19.01	0.17	-0.05	0.27	0.05	0.17	-0.05	-0.87	-1.03	0.27	-0.01	-1.22	-1.09	9.52
METACYC	VALDEG-PWY	valine degradation I	H16A_00561	Branched-chain amino acid aminotransferase	20.14	20.35	19.46	19.6	0.68	0.75	-0.21	-0.14	0.68	0.75	-0.54	-0.5	-0.35	-0.29	-0.52	-0.46	9.52
METACYC	ALACAT2-PWY	alanine degradation II (to D-lactate)	H16A_01356	NAD-specific glutamate dehydrogenase	19.1	19.95	20.47	20.46	-1.37	-0.51	-0.85	0.01	-1.37	-0.51	-1.86	-1.33	-1.18	-0.07	-1.73	-1.54	9.52
METACYC	PWY-6588	pyruvate fermentation to acetone	H16A_00170	Acetyl-CoA acetyltransferase	21.59	21.35	20.94	21.23	0.65	0.12	0.24	-0.29	0.65	0.12	-0.56	-0.91	0.23	-0.51	-0.81	-0.72	9.53
METACYC	PWY-6588	pyruvate fermentation to acetone	H16A_01438	Acetyl-CoA acetyltransferase	24.22	24.19	23.01	22.86	1.21	1.33	0.03	0.15	1.21	1.33	-0.2	-0.12	-0.04	0.13	-0.17	-0.15	9.54
METACYC	PWY-6588	pyruvate fermentation to acetone	H16A_01445	Acetyl-CoA acetyltransferase	23.26	23.33	21	20.69	2.26	2.64	-0.07	0.31	2.26	2.64	0.48	0.74	-0.17	0.37	0.69	0.62	9.54
METACYC	PWY-6588	pyruvate fermentation to acetone	H16A_01528	Acetyl-CoA acetyltransferase	24.32	24.48	21.52	21.44	2.8	3.04	-0.16	0.08	2.8	3.04	0.83	1.01	-0.29	0.03	1.17	1.04	9.54
METACYC	UDPNACETYLGALSYN-PWY	UDP-<i>N</i>-acetyl-D-glucosamine biosynthesis II	H16A_00262	UDP-N-acetylglucosamine	19.42	19.2	16.56	16.33	2.86	2.87	0.22	0.23	2.86	2.87	0.86	0.89	0.21	0.25	1.08	0.96	9.54
METACYC	UDPNACETYLGALSYN-PWY	UDP-<i>N</i>-acetyl-D-glucosamine biosynthesis II	H16A_00263	Glutamine-fructose-6-phosphate transaminase	21.09	21.19	19.16	18.95	1.93	2.24	-0.1	0.21	1.93	2.24	0.26	0.48	-0.21	0.22	0.4	0.36	9.54
METACYC	PWY-5154	arginine biosynthesis III (via <i>N</i>-acetyl-L-citrulline)	H16A_02454	carbamoylphosphate synthase small subunit	20.7	20.38	17.2	17.49	3.5	2.89	0.32	-0.29	3.5	2.89	1.28	0.91	0.34	-0.51	1.28	1.14	9.54
METACYC	P122-PWY	heterolactic fermentation	H16A_00316	Glucose-6-phosphate 1-dehydrogenase	16.55	16.64			16.55	16.64	-0.09		0.41	0.53	-0.72	-0.64	-0.19		-0.87	-0.78	9.54
METACYC	P122-PWY	heterolactic fermentation	H16A_00566	phosphoglycerate kinase	22.28	22.13	19.97	19.83	2.31	2.3	0.15	0.14	2.31	2.3	0.51	0.52	0.12	0.12	0.65	0.58	9.54
METACYC	P122-PWY	heterolactic fermentation	H16A_00567	pyruvate kinase	20.71	20.66			20.71	20.66	0.05		4.57	4.55	1.97	2	-0.01		2.8	2.5	9.54
METACYC	P122-PWY	heterolactic fermentation	H16A_03330	alcohol dehydrogenase	17.88	18.82	18.72	18.81	-0.84	0.01	-0.94	-0.09	-0.84	0.01	-1.52	-0.99	-1.3	-0.22	-1.19	-1.06	9.54
METACYC	PWY-7385	1,3-propanediol biosynthesis (engineered)	H16A_00568	Fructose-bisphosphate aldolase	22.06	21.6	21.52	21.82	0.54	-0.22	0.46	-0.3	0.54	-0.22	-0.63	-1.14	0.52	-0.53	-0.95	-0.85	9.54
METACYC	PWY-7385	1,3-propanediol biosynthesis (engineered)	H16B_00278	Fructose-bisphosphate aldolase class-I	17.14	17.39	17.03	17.07	0.11	0.32	-0.25	-0.04	0.11	0.32	-0.91	-0.78	-0.4	-0.15	-1	-0.89	9.54
METACYC	PWY-6963	ammonia assimilation cycle I	H16A_03430	glutamate synthase [NADPH] small chain	20.17	20.46	17.72	17.92	2.45	2.54	-0.29	-0.2	2.45	2.54	0.6	0.68	-0.45	-0.38	0.63	0.56	9.54
METACYC	GLUTAMATE-DEG1-PWY	glutamate degradation I	H16A_01356	NAD-specific glutamate dehydrogenase	19.1	19.95	20.47	20.46	-1.37	-0.51	-0.85	0.01	-1.37	-0.51	-1.86	-1.33	-1.18	-0.07	-1.73	-1.54	9.54
METACYC	PWY-4302	aerobic respiration (alternative oxidase pathway)	H16A_01055	NADH dehydrogenase chain F	20.94	20.65	18.26	18.11	2.68	2.54	0.29	0.15	2.68	2.54	0.75	0.68	0.3	0.13	0.86	0.77	9.54
METACYC	PWY-4302	aerobic respiration (alternative oxidase pathway)	H16A_02630	succinate dehydrogenase (flavoprotein subunit)	23.92	23.61	20.62	20.84	3.3	2.77	0.31	-0.22	3.3	2.77	1.15	0.83	0.32	-0.41	1.17	1.04	9.54
METACYC	BETSYN-PWY	glycine betaine biosynthesis I (Gram-negative bacteria)	H16A_01919	Putative Lactaldehyde dehydrogenase	20.64	20.81	20.77	20.92	-0.13	-0.11	-0.17	-0.15	-0.13	-0.11	-1.06	-1.07	-0.3	-0.31	-1.3	-1.16	9.54
METACYC	PWY-6683	sulfate reduction III (assimilatory)	H16A_02999	sulfite reductase, beta subunit (hemoprotein			17.21	16.83	-17.21	-16.83		0.38	2.2	2.48	0.44	0.64		0.47	0.56	0.5	9.54
METACYC	HISTSYN-PWY	histidine biosynthesis	H16A_03409	Phosphoribosyl-AMP cyclohydrolase	16.22	16.37			16.22	16.37	-0.15		0.08	0.26	-0.93	-0.82	-0.27		-1.11	-0.99	9.54
METACYC	HISTSYN-PWY	histidine biosynthesis	H16A_03414	Imidazoleglycerol-phosphate dehydratase	19.19	19.36	17.03	17.1	2.16	2.26	-0.17	-0.07	2.16	2.26	0.41	0.49	-0.3	-0.19	0.47	0.42	9.54
METACYC	GLYCLEAV-PWY	glycine cleavage	H16A_01377	dihydrolipoamide dehydrogenase (E3) component	21.08	20.6	20.98	20.75	0.1	-0.15	0.48	0.23	0.1	-0.15	-0.92	-1.09	0.55	0.25	-1.14	-1.02	9.54
METACYC	GLYCLEAV-PWY	glycine cleavage	H16A_02323	dihydrolipoamide dehydrogenase (E3)	22.59	22.63	19.85	20.23	2.74	2.4	-0.04	-0.38	2.74	2.4	0.79	0.59	-0.13	-0.65	0.67	0.6	9.54
METACYC	GLYOXYLATE-BYPASS	glyoxylate cycle	H16A_02211	isocitrate lyase	23.88	23.93	19.99	19.83	3.89	4.1	-0.05	0.16	3.89	4.1	1.53	1.7	-0.14	0.15	2.19	1.96	9.54
METACYC	GLYOXYLATE-BYPASS	glyoxylate cycle	H16A_02217	malate synthase	23.8	23.34	21.14	21.11	2.66	2.23	0.46	0.03	2.66	2.23	0.74	0.47	0.52	-0.04	0.63	0.56	9.54
METACYC	GLYOXYLATE-BYPASS	glyoxylate cycle	H16A_02227	isocitrate lyase	22.51	21.66	16.74	17.16	5.77	4.5	0.85	-0.42	5.77	4.5	2.74	1.97	1.03	-0.71	2.79	2.49	9.54
METACYC	GLYOXYLATE-BYPASS	glyoxylate cycle	H16A_02634	malate dehydrogenase	24.46	24.16	22.06	22.14	2.4	2.02	0.3	-0.08	2.4	2.02	0.57	0.34	0.31	-0.21	0.49	0.44	9.54
METACYC	GLUCONEO-PWY	gluconeogenesis I	H16A_00566	phosphoglycerate kinase	22.28	22.13	19.97	19.83	2.31	2.3	0.15	0.14	2.31	2.3	0.51	0.52	0.12	0.12	0.65	0.58	9.54
METACYC	GLUCONEO-PWY	gluconeogenesis I	H16A_00568	Fructose-bisphosphate aldolase	22.06	21.6	21.52	21.82	0.54	-0.22	0.46	-0.3	0.54	-0.22	-0.63	-1.14	0.52	-0.53	-0.95	-0.85	9.54
METACYC	GLUCONEO-PWY	gluconeogenesis I	H16A_01002	malic enzyme (NADP)	23.54	23.61	20.62	20.34	2.92	3.27	-0.07	0.28	2.92	3.27	0.9	1.16	-0.17	0.32	1.3	1.16	9.54
METACYC	GLUCONEO-PWY	gluconeogenesis I	H16A_01047	triosephosphate isomerase	19.68	19.44	16.96	16.33	2.72	3.11	0.24	0.63	2.72	3.11	0.77	1.05	0.23	0.84	0.89	0.79	9.54
METACYC	GLUCONEO-PWY	gluconeogenesis I	H16A_02038	phosphoenolpyruvate synthase	22.89	23.09	22.43	22.27	0.46	0.82	-0.2	0.16	0.46	0.82	-0.68	-0.45	-0.34	0.15	-0.64	-0.57	9.59
METACYC	GLUCONEO-PWY	gluconeogenesis I	H16A_02634	malate dehydrogenase	24.46	24.16	22.06	22.14	2.4	2.02	0.3	-0.08	2.4	2.02	0.57	0.34	0.31	-0.21	0.49	0.44	9.59
METACYC	GLUCONEO-PWY	gluconeogenesis I	H16B_00278	Fructose-bisphosphate aldolase class-I	17.14	17.39	17.03	17.07	0.11	0.32	-0.25	-0.04	0.11	0.32	-0.91	-0.78	-0.4	-0.15	-1	-0.89	9.59
METACYC	PWY0-862	<i>cis</i>-dodecenoyl biosynthesis	H16B_01629	Enoyl-[acyl-carrier-protein]	19.34	18.59			19.34	18.59	0.75		3.2	2.48	1.08	0.64	0.9		0.83	0.74	9.59
METACYC	CHOLINE-BETAINE-ANA-PWY	choline degradation I	H16A_01919	Putative Lactaldehyde dehydrogenase	20.64	20.81	20.77	20.92	-0.13	-0.11	-0.17	-0.15	-0.13	-0.11	-1.06	-1.07	-0.3	-0.31	-1.3	-1.16	9.59
METACYC	GLYCOLYSIS-E-D	superpathway of glycolysis and Entner-Doudoroff	H16A_00316	Glucose-6-phosphate 1-dehydrogenase	16.55	16.64			16.55	16.64	-0.09		0.41	0.53	-0.72	-0.64	-0.19		-0.87	-0.78	9.59
METACYC	P124-PWY	Bifidobacterium shunt	H16A_00566	phosphoglycerate kinase	22.28	22.13	19.97	19.83	2.31	2.3	0.15	0.14	2.31	2.3	0.51	0.52	0.12	0.12	0.65	0.58	9.59
METACYC	P124-PWY	Bifidobacterium shunt	H16A_00567	pyruvate kinase	20.71	20.66			20.71	20.66	0.05		4.57	4.55	1.97	2	-0.01		2.8	2.5	9.65
METACYC	P124-PWY	Bifidobacterium shunt	H16A_02345	Ribose 5-phosphate isomerase	20.01	19.69	16.53	16.42	3.48	3.27	0.32	0.11	3.48	3.27	1.26	1.16	0.34	0.07	1.55	1.38	9.67
METACYC	PWY-5744	glyoxylate assimilation	H16A_02611	Acetyl-CoA carboxylase carboxyltransferase	18.82	18.71	18.14	17.76	0.68	0.95	0.11	0.38	0.68	0.95	-0.54	-0.37	0.06	0.47	-0.43	-0.38	9.67
METACYC	PWY6666-2	dopamine degradation	H16A_00232	NAD-dependent aldehyde dehydrogenase	19.62	19.25			19.62	19.25	0.37		3.48	3.14	1.26	1.07	0.4		1.47	1.31	9.67
METACYC	CYANCAT-PWY	cyanate degradation	H16B_00046	cyanate hydratase	19.19	19.59			19.19	19.59	-0.4		3.05	3.48	0.99	1.3	-0.6		1.35	1.21	9.67
METACYC	PWY-7117	C4 photosynthetic carbon assimilation cycle, PEPCK type	H16A_02921	phosphoenolpyruvate carboxylase	21.94	21.55	18.13	18.27	3.81	3.28	0.39	-0.14	3.81	3.28	1.48	1.16	0.43	-0.29	1.64	1.46	9.74
METACYC	PWY-5136	fatty acid &beta;-oxidation II (peroxisome)	H16A_00461	two domain protein: 3-hydroxyacyl-CoA	25.24	24.79	18.13	17.61	7.11	7.18	0.45	0.52	7.11	7.18	3.61	3.73	0.51	0.68	4.79	4.28	9.76
METACYC	PWY-5136	fatty acid &beta;-oxidation II (peroxisome)	H16A_00462	Acetyl-CoA C-acyltransferase	24.82	25.19	18.2	16.44	6.62	8.75	-0.37	1.76	6.62	8.75	3.29	4.76	-0.56	2.5	4.58	4.09	9.77
METACYC	PWY-5136	fatty acid &beta;-oxidation II (peroxisome)	H16A_01526	Enoyl-CoA	25.84	25.91	23.27	23.36	2.57	2.55	-0.07	-0.09	2.57	2.55	0.68	0.68	-0.17	-0.22	0.83	0.74	9.77
METACYC	PWY-5136	fatty acid &beta;-oxidation II (peroxisome)	H16A_03288	Long-chain-fatty-acid-CoA ligase	22.12	22.14	18.08	18.91	4.04	3.23	-0.02	-0.83	4.04	3.23	1.63	1.13	-0.1	-1.31	1.37	1.22	9.77
METACYC	PWY-7400	arginine biosynthesis IV (archaebacteria)	H16A_02454	carbamoylphosphate synthase small subunit	20.7	20.38	17.2	17.49	3.5	2.89	0.32	-0.29	3.5	2.89	1.28	0.91	0.34	-0.51	1.28	1.14	9.77
METACYC	PWY-7126	ethylene biosynthesis IV	H16A_01356	NAD-specific glutamate dehydrogenase	19.1	19.95	20.47	20.46	-1.37	-0.51	-0.85	0.01	-1.37	-0.51	-1.86	-1.33	-1.18	-0.07	-1.73	-1.54	9.82
METACYC	PWY-5751	phenylethanol biosynthesis	H16A_03330	alcohol dehydrogenase	17.88	18.82	18.72	18.81	-0.84	0.01	-0.94	-0.09	-0.84	0.01	-1.52	-0.99	-1.3	-0.22	-1.19	-1.06	9.93
METACYC	PWY-6342	noradrenaline and adrenaline degradation	H16A_00232	NAD-dependent aldehyde dehydrogenase	19.62	19.25			19.62	19.25	0.37		3.48	3.14	1.26	1.07	0.4		1.47	1.31	9.98
METACYC	PWY-6342	noradrenaline and adrenaline degradation	H16A_03330	alcohol dehydrogenase	17.88	18.82	18.72	18.81	-0.84	0.01	-0.94	-0.09	-0.84	0.01	-1.52	-0.99	-1.3	-0.22	-1.19	-1.06	9.98
METACYC	PWY-5973	<i>cis</i>-vaccenate biosynthesis	H16B_01629	Enoyl-[acyl-carrier-protein]	19.34	18.59			19.34	18.59	0.75		3.2	2.48	1.08	0.64	0.9		0.83	0.74	9.98
METACYC	PWY-5101	isoleucine biosynthesis II	H16A_00561	Branched-chain amino acid aminotransferase	20.14	20.35	19.46	19.6	0.68	0.75	-0.21	-0.14	0.68	0.75	-0.54	-0.5	-0.35	-0.29	-0.52	-0.46	9.98
METACYC	PWY-5101	isoleucine biosynthesis II	H16A_01035	acetolactate synthase III (valine sensitive)	20.91	21.17	18.27	18.63	2.64	2.54	-0.26	-0.36	2.64	2.54	0.72	0.68	-0.42	-0.62	0.64	0.57	9.98
METACYC	PWY-5101	isoleucine biosynthesis II	H16A_01036	acetolactate synthase III small subunit	20.85	21.43	17.38	17.92	3.47	3.51	-0.58	-0.54	3.47	3.51	1.26	1.32	-0.83	-0.88	1.26	1.12	9.98
METACYC	PWY-5101	isoleucine biosynthesis II	H16B_00313	acetolactate synthase large subunit (TPP	16.04	15.44			16.04	15.44	0.6		-0.1	-0.67	-1.05	-1.43	0.7		-1.45	-1.29	10.2
METACYC	PWY-5084	2-oxoglutarate decarboxylation to succinyl-CoA	H16A_01377	dihydrolipoamide dehydrogenase (E3) component	21.08	20.6	20.98	20.75	0.1	-0.15	0.48	0.23	0.1	-0.15	-0.92	-1.09	0.55	0.25	-1.14	-1.02	10.24
METACYC	PWY-5084	2-oxoglutarate decarboxylation to succinyl-CoA	H16A_02323	dihydrolipoamide dehydrogenase (E3)	22.59	22.63	19.85	20.23	2.74	2.4	-0.04	-0.38	2.74	2.4	0.79	0.59	-0.13	-0.65	0.67	0.6	10.24
METACYC	PWY-6087	4-chlorocatechol degradation	H16A_02215	dienelactone hydrolase or related enzyme	19.28	18.99	21.99	22.13	-2.71	-3.14	0.29	-0.14	-2.71	-3.14	-2.73	-3.06	0.3	-0.29	-3.9	-3.48	10.37
METACYC	PWY-4202	arsenate detoxification I (glutaredoxin)	H16A_03585	arsenate reductase (glutaredoxin)	18.23	19.14	19.29	19.48	-1.06	-0.34	-0.91	-0.19	-1.06	-0.34	-1.66	-1.22	-1.26	-0.37	-1.44	-1.29	10.37
METACYC	PWY-6386	UDP-<i>N</i>-acetylmuramoyl-pentapeptide biosynthesis II (lysine-containing)	H16A_03275	UDP-N-acetylmuramoylalanine-D-glutamate ligase	19.09	18.73	18.66	18.4	0.43	0.33	0.36	0.26	0.43	0.33	-0.7	-0.78	0.39	0.29	-0.82	-0.73	10.46
METACYC	PWY66-387	fatty acid &alpha;-oxidation II	H16A_00232	NAD-dependent aldehyde dehydrogenase	19.62	19.25			19.62	19.25	0.37		3.48	3.14	1.26	1.07	0.4		1.47	1.31	10.46
METACYC	PWY66-387	fatty acid &alpha;-oxidation II	H16A_03288	Long-chain-fatty-acid-CoA ligase	22.12	22.14	18.08	18.91	4.04	3.23	-0.02	-0.83	4.04	3.23	1.63	1.13	-0.1	-1.31	1.37	1.22	10.5
METACYC	PWY-7007	methyl ketone biosynthesis	H16A_00461	two domain protein: 3-hydroxyacyl-CoA	25.24	24.79	18.13	17.61	7.11	7.18	0.45	0.52	7.11	7.18	3.61	3.73	0.51	0.68	4.79	4.28	10.5
METACYC	PWY-7007	methyl ketone biosynthesis	H16A_01526	Enoyl-CoA	25.84	25.91	23.27	23.36	2.57	2.55	-0.07	-0.09	2.57	2.55	0.68	0.68	-0.17	-0.22	0.83	0.74	10.5
METACYC	PWY-5041	<i>S</i>-adenosyl-L-methionine cycle II	H16A_00244	Adenosylhomocysteinase	22.68	22.84	22.03	22.09	0.65	0.75	-0.16	-0.06	0.65	0.75	-0.56	-0.5	-0.29	-0.18	-0.59	-0.53	10.5
METACYC	PWY-5041	<i>S</i>-adenosyl-L-methionine cycle II	H16B_01581	methionine synthase II, cobalamin-independent	23.04	22.83	22.1	22.17	0.94	0.66	0.21	-0.07	0.94	0.66	-0.37	-0.56	0.19	-0.19	-0.54	-0.48	10.5
METACYC	P341-PWY	glycolysis V (Pyrococcus)	H16A_00567	pyruvate kinase	20.71	20.66			20.71	20.66	0.05		4.57	4.55	1.97	2	-0.01		2.8	2.5	10.5
METACYC	P341-PWY	glycolysis V (Pyrococcus)	H16A_00568	Fructose-bisphosphate aldolase	22.06	21.6	21.52	21.82	0.54	-0.22	0.46	-0.3	0.54	-0.22	-0.63	-1.14	0.52	-0.53	-0.95	-0.85	10.5
METACYC	P341-PWY	glycolysis V (Pyrococcus)	H16A_01047	triosephosphate isomerase	19.68	19.44	16.96	16.33	2.72	3.11	0.24	0.63	2.72	3.11	0.77	1.05	0.23	0.84	0.89	0.79	10.5
METACYC	P341-PWY	glycolysis V (Pyrococcus)	H16B_00278	Fructose-bisphosphate aldolase class-I	17.14	17.39	17.03	17.07	0.11	0.32	-0.25	-0.04	0.11	0.32	-0.91	-0.78	-0.4	-0.15	-1	-0.89	10.5
METACYC	PWY-6373	acrylate degradation	H16A_00273	Methylmalonate-semialdehyde dehydrogenase	19.23	18.96	19.06	19.01	0.17	-0.05	0.27	0.05	0.17	-0.05	-0.87	-1.03	0.27	-0.01	-1.22	-1.09	10.5
METACYC	PWY0-1329	succinate to cytochrome <i>bo</i> oxidase electron transfer	H16A_02630	succinate dehydrogenase (flavoprotein subunit)	23.92	23.61	20.62	20.84	3.3	2.77	0.31	-0.22	3.3	2.77	1.15	0.83	0.32	-0.41	1.17	1.04	10.5
METACYC	ALANINE-VALINESYN-PWY	alanine biosynthesis I	H16A_00561	Branched-chain amino acid aminotransferase	20.14	20.35	19.46	19.6	0.68	0.75	-0.21	-0.14	0.68	0.75	-0.54	-0.5	-0.35	-0.29	-0.52	-0.46	10.5
METACYC	PYRIDNUCSYN-PWY	NAD biosynthesis I (from aspartate)	H16A_03038	quinolinate synthetase A protein	15.85	14.93			15.85	14.93	0.92		-0.29	-1.18	-1.17	-1.77	1.12		-1.6	-1.43	10.5
METACYC	MALATE-ASPARTATE-SHUTTLE-PWY	aspartate degradation II	H16A_02634	malate dehydrogenase	24.46	24.16	22.06	22.14	2.4	2.02	0.3	-0.08	2.4	2.02	0.57	0.34	0.31	-0.21	0.49	0.44	10.5
METACYC	COA-PWY	coenzyme A biosynthesis	H16A_00367	phosphopantetheine adenylyltransferase	17	17.82	18.6	18.29	-1.6	-0.47	-0.82	0.31	-1.6	-0.47	-2.01	-1.3	-1.14	0.37	-1.83	-1.63	10.5
METACYC	MGLDLCTANA-PWY	methylglyoxal degradation VI	H16A_03091	D-Lactate dehydrogenase (Cytochrome)			17.03	16.63	-17.03	-16.63		0.4	2.38	2.68	0.55	0.77		0.5	0.71	0.63	10.53
METACYC	PWY-6435	4-hydroxybenzoate biosynthesis V	H16A_00461	two domain protein: 3-hydroxyacyl-CoA	25.24	24.79	18.13	17.61	7.11	7.18	0.45	0.52	7.11	7.18	3.61	3.73	0.51	0.68	4.79	4.28	10.53
METACYC	PWY-6435	4-hydroxybenzoate biosynthesis V	H16A_00462	Acetyl-CoA C-acyltransferase	24.82	25.19	18.2	16.44	6.62	8.75	-0.37	1.76	6.62	8.75	3.29	4.76	-0.56	2.5	4.58	4.09	10.53
METACYC	PWY-6435	4-hydroxybenzoate biosynthesis V	H16A_01526	Enoyl-CoA	25.84	25.91	23.27	23.36	2.57	2.55	-0.07	-0.09	2.57	2.55	0.68	0.68	-0.17	-0.22	0.83	0.74	10.53
METACYC	PWY-5076	leucine degradation III	H16A_03330	alcohol dehydrogenase	17.88	18.82	18.72	18.81	-0.84	0.01	-0.94	-0.09	-0.84	0.01	-1.52	-0.99	-1.3	-0.22	-1.19	-1.06	10.56
METACYC	PWY-6944	androstenedione degradation	H16A_00461	two domain protein: 3-hydroxyacyl-CoA	25.24	24.79	18.13	17.61	7.11	7.18	0.45	0.52	7.11	7.18	3.61	3.73	0.51	0.68	4.79	4.28	10.56
METACYC	PWY-6944	androstenedione degradation	H16A_01526	Enoyl-CoA	25.84	25.91	23.27	23.36	2.57	2.55	-0.07	-0.09	2.57	2.55	0.68	0.68	-0.17	-0.22	0.83	0.74	10.56
METACYC	PWY-7268	NAD/NADP-NADH/NADPH cytosolic interconversion (yeast)	H16A_00316	Glucose-6-phosphate 1-dehydrogenase	16.55	16.64			16.55	16.64	-0.09		0.41	0.53	-0.72	-0.64	-0.19		-0.87	-0.78	10.56
METACYC	PWY-7268	NAD/NADP-NADH/NADPH cytosolic interconversion (yeast)	H16B_01931	isocitrate dehydrogenase [NADP]	20.77	20.46	21.26	20.91	-0.49	-0.45	0.31	0.35	-0.49	-0.45	-1.3	-1.29	0.32	0.43	-1.58	-1.41	10.62
METACYC	PWY-5486	pyruvate fermentation to ethanol II	H16A_03330	alcohol dehydrogenase	17.88	18.82	18.72	18.81	-0.84	0.01	-0.94	-0.09	-0.84	0.01	-1.52	-0.99	-1.3	-0.22	-1.19	-1.06	10.62
METACYC	PWY-5995	linoleate biosynthesis I (plants)	H16A_03288	Long-chain-fatty-acid-CoA ligase	22.12	22.14	18.08	18.91	4.04	3.23	-0.02	-0.83	4.04	3.23	1.63	1.13	-0.1	-1.31	1.37	1.22	10.62
METACYC	PWY-6277	superpathway of 5-aminoimidazole ribonucleotide biosynthesis	H16A_01511	Phosphoribosyl-formylglycinamidine synthase	20.9	21.11	17.95	18.2	2.95	2.91	-0.21	-0.25	2.95	2.91	0.92	0.92	-0.35	-0.46	1.03	0.92	10.62
METACYC	PWY-6142	gluconeogenesis II (<i>Methanobacterium thermoautotrophicum</i>)	H16A_00567	pyruvate kinase	20.71	20.66			20.71	20.66	0.05		4.57	4.55	1.97	2	-0.01		2.8	2.5	10.62
METACYC	PWY-6142	gluconeogenesis II (<i>Methanobacterium thermoautotrophicum</i>)	H16A_00568	Fructose-bisphosphate aldolase	22.06	21.6	21.52	21.82	0.54	-0.22	0.46	-0.3	0.54	-0.22	-0.63	-1.14	0.52	-0.53	-0.95	-0.85	10.62
METACYC	PWY-6142	gluconeogenesis II (<i>Methanobacterium thermoautotrophicum</i>)	H16A_01047	triosephosphate isomerase	19.68	19.44	16.96	16.33	2.72	3.11	0.24	0.63	2.72	3.11	0.77	1.05	0.23	0.84	0.89	0.79	10.62
METACYC	PWY-6142	gluconeogenesis II (<i>Methanobacterium thermoautotrophicum</i>)	H16A_01251	pyruvate carboxylase	15.21	15.28	17.97	16.58	-2.76	-1.3	-0.07	1.39	-2.76	-1.3	-2.76	-1.85	-0.17	1.96	-2.4	-2.14	10.62
METACYC	PWY-6142	gluconeogenesis II (<i>Methanobacterium thermoautotrophicum</i>)	H16A_02921	phosphoenolpyruvate carboxylase	21.94	21.55	18.13	18.27	3.81	3.28	0.39	-0.14	3.81	3.28	1.48	1.16	0.43	-0.29	1.64	1.46	10.62
METACYC	PWY-6142	gluconeogenesis II (<i>Methanobacterium thermoautotrophicum</i>)	H16B_00278	Fructose-bisphosphate aldolase class-I	17.14	17.39	17.03	17.07	0.11	0.32	-0.25	-0.04	0.11	0.32	-0.91	-0.78	-0.4	-0.15	-1	-0.89	10.67
METACYC	HOMOSER-METSYN-PWY	methionine biosynthesis I	H16B_01581	methionine synthase II, cobalamin-independent	23.04	22.83	22.1	22.17	0.94	0.66	0.21	-0.07	0.94	0.66	-0.37	-0.56	0.19	-0.19	-0.54	-0.48	10.68
METACYC	PWY-6780	hydrogen production VI	PHG_00001	membrane-bound [NiFe] hydrogenase small subunit			19.49	19.77	-19.49	-19.77		-0.28	-0.08	-0.46	-1.03	-1.3		-0.5	-1.42	-1.27	10.68
METACYC	PWY-6780	hydrogen production VI	PHG_00002	membrane-bound [NiFe] hydrogenase large subunit			23.29	23.36	-23.29	-23.36		-0.07	-3.88	-4.05	-3.48	-3.66		-0.19	-4.96	-4.43	10.7
METACYC	PWY-6780	hydrogen production VI	PHG_00021	regulatory [NiFe] hydrogenase large subunit	18.55	18.62	21.14	20.57	-2.59	-1.95	-0.07	0.57	-2.59	-1.95	-2.65	-2.28	-0.17	0.75	-3.13	-2.79	10.79
METACYC	PWY-6780	hydrogen production VI	H16A_00437	carbon monoxide dehydrogenase homolog, medium	19.93	19.35	20.82	20.69	-0.89	-1.34	0.58	0.13	-0.89	-1.34	-1.55	-1.88	0.68	0.1	-2.11	-1.88	10.79
METACYC	PWY-6780	hydrogen production VI	H16A_00438	Aerobic-type carbon monoxide dehydrogenase	19.29	19.07	21.56	21.92	-2.27	-2.85	0.22	-0.36	-2.27	-2.85	-2.45	-2.87	0.21	-0.62	-3.47	-3.1	10.79
METACYC	ILEUDEG-PWY	isoleucine degradation I	H16A_00170	Acetyl-CoA acetyltransferase	21.59	21.35	20.94	21.23	0.65	0.12	0.24	-0.29	0.65	0.12	-0.56	-0.91	0.23	-0.51	-0.81	-0.72	10.79
METACYC	ILEUDEG-PWY	isoleucine degradation I	H16A_00561	Branched-chain amino acid aminotransferase	20.14	20.35	19.46	19.6	0.68	0.75	-0.21	-0.14	0.68	0.75	-0.54	-0.5	-0.35	-0.29	-0.52	-0.46	10.79
METACYC	ILEUDEG-PWY	isoleucine degradation I	H16A_01438	Acetyl-CoA acetyltransferase	24.22	24.19	23.01	22.86	1.21	1.33	0.03	0.15	1.21	1.33	-0.2	-0.12	-0.04	0.13	-0.17	-0.15	10.79
METACYC	ILEUDEG-PWY	isoleucine degradation I	H16A_01445	Acetyl-CoA acetyltransferase	23.26	23.33	21	20.69	2.26	2.64	-0.07	0.31	2.26	2.64	0.48	0.74	-0.17	0.37	0.69	0.62	10.79
METACYC	ILEUDEG-PWY	isoleucine degradation I	H16A_01528	Acetyl-CoA acetyltransferase	24.32	24.48	21.52	21.44	2.8	3.04	-0.16	0.08	2.8	3.04	0.83	1.01	-0.29	0.03	1.17	1.04	10.79
METACYC	PWY-5789	3-hydroxypropanoate/4-hydroxybutanate cycle	H16A_00170	Acetyl-CoA acetyltransferase	21.59	21.35	20.94	21.23	0.65	0.12	0.24	-0.29	0.65	0.12	-0.56	-0.91	0.23	-0.51	-0.81	-0.72	10.79
METACYC	PWY-5789	3-hydroxypropanoate/4-hydroxybutanate cycle	H16A_00461	two domain protein: 3-hydroxyacyl-CoA	25.24	24.79	18.13	17.61	7.11	7.18	0.45	0.52	7.11	7.18	3.61	3.73	0.51	0.68	4.79	4.28	10.79
METACYC	PWY-5789	3-hydroxypropanoate/4-hydroxybutanate cycle	H16A_01438	Acetyl-CoA acetyltransferase	24.22	24.19	23.01	22.86	1.21	1.33	0.03	0.15	1.21	1.33	-0.2	-0.12	-0.04	0.13	-0.17	-0.15	10.79
METACYC	PWY-5789	3-hydroxypropanoate/4-hydroxybutanate cycle	H16A_01445	Acetyl-CoA acetyltransferase	23.26	23.33	21	20.69	2.26	2.64	-0.07	0.31	2.26	2.64	0.48	0.74	-0.17	0.37	0.69	0.62	10.93
METACYC	PWY-5789	3-hydroxypropanoate/4-hydroxybutanate cycle	H16A_01526	Enoyl-CoA	25.84	25.91	23.27	23.36	2.57	2.55	-0.07	-0.09	2.57	2.55	0.68	0.68	-0.17	-0.22	0.83	0.74	11
METACYC	PWY-5789	3-hydroxypropanoate/4-hydroxybutanate cycle	H16A_01528	Acetyl-CoA acetyltransferase	24.32	24.48	21.52	21.44	2.8	3.04	-0.16	0.08	2.8	3.04	0.83	1.01	-0.29	0.03	1.17	1.04	11
METACYC	PWY-5789	3-hydroxypropanoate/4-hydroxybutanate cycle	H16A_02611	Acetyl-CoA carboxylase carboxyltransferase	18.82	18.71	18.14	17.76	0.68	0.95	0.11	0.38	0.68	0.95	-0.54	-0.37	0.06	0.47	-0.43	-0.38	11
METACYC	PWY-6146	<i>Methanobacterium thermoautotrophicum</i> biosynthetic metabolism	H16A_01251	pyruvate carboxylase	15.21	15.28	17.97	16.58	-2.76	-1.3	-0.07	1.39	-2.76	-1.3	-2.76	-1.85	-0.17	1.96	-2.4	-2.14	11
METACYC	PWY-6146	<i>Methanobacterium thermoautotrophicum</i> biosynthetic metabolism	H16A_02921	phosphoenolpyruvate carboxylase	21.94	21.55	18.13	18.27	3.81	3.28	0.39	-0.14	3.81	3.28	1.48	1.16	0.43	-0.29	1.64	1.46	11
METACYC	PWY-6894	thiamin diphosphate biosynthesis I (E. coli)	H16A_00239	thiamine monophosphate synthase	18.19	18.22			18.19	18.22	-0.03		2.05	2.11	0.34	0.39	-0.12		0.46	0.41	11.27
METACYC	PWY-6151	<i>S</i>-adenosyl-L-methionine cycle I	H16B_01581	methionine synthase II, cobalamin-independent	23.04	22.83	22.1	22.17	0.94	0.66	0.21	-0.07	0.94	0.66	-0.37	-0.56	0.19	-0.19	-0.54	-0.48	11.27
METACYC	PWY-6871	3-methylbutanol biosynthesis	H16A_01041	2-Isopropylmalate synthase	21.03	21	18.66	18.86	2.37	2.14	0.03	-0.2	2.37	2.14	0.55	0.41	-0.04	-0.38	0.51	0.46	11.41
METACYC	PWY-6871	3-methylbutanol biosynthesis	H16A_03330	alcohol dehydrogenase	17.88	18.82	18.72	18.81	-0.84	0.01	-0.94	-0.09	-0.84	0.01	-1.52	-0.99	-1.3	-0.22	-1.19	-1.06	11.41
METACYC	PWY0-1261	anhydromuropeptides recycling	H16A_00262	UDP-N-acetylglucosamine	19.42	19.2	16.56	16.33	2.86	2.87	0.22	0.23	2.86	2.87	0.86	0.89	0.21	0.25	1.08	0.96	11.42
METACYC	PWY0-1261	anhydromuropeptides recycling	H16A_02445	Phosphomannomutase	19.23	19.23	18.87	18.39	0.36	0.84	0	0.48	0.36	0.84	-0.75	-0.44	-0.08	0.62	-0.58	-0.52	11.54
METACYC	PWY0-1261	anhydromuropeptides recycling	H16A_02550	Beta-glucosidase-related glycosidase	19.94	19.95	16.84	16.62	3.1	3.33	-0.01	0.22	3.1	3.33	1.02	1.2	-0.09	0.24	1.45	1.29	11.89
METACYC	PWY-6606	guanosine nucleotides degradation II	H16A_01016	xanthine dehydrogenase, subunit B	16.55	16.91			16.55	16.91	-0.36		0.41	0.8	-0.72	-0.47	-0.55		-0.6	-0.54	11.89
METACYC	PWY-2501	fatty acid &alpha;-oxidation I	H16A_00232	NAD-dependent aldehyde dehydrogenase	19.62	19.25			19.62	19.25	0.37		3.48	3.14	1.26	1.07	0.4		1.47	1.31	12.08
METACYC	PWY-1881	formate oxidation to CO<sub>2</sub>	H16A_02937	formate dehydrogenase alpha subunit (Fe4S4			17.14	16.95	-17.14	-16.95		0.19	2.27	2.36	0.48	0.56		0.19	0.65	0.58	12.08
METACYC	TYRSYN	tyrosine biosynthesis I	H16A_00794	prephenate dehydrogenase	18.07	17.96			18.07	17.96	0.11		1.93	1.85	0.26	0.22	0.06		0.31	0.28	12.08
METACYC	PWY66-161	oxidative ethanol degradation III	H16A_00232	NAD-dependent aldehyde dehydrogenase	19.62	19.25			19.62	19.25	0.37		3.48	3.14	1.26	1.07	0.4		1.47	1.31	12.08
METACYC	PWY66-161	oxidative ethanol degradation III	H16B_00834	Acetate-CoA ligase	20.81	20.48	20.33	20.11	0.48	0.37	0.33	0.22	0.48	0.37	-0.67	-0.75	0.35	0.24	-0.81	-0.72	12.08
METACYC	GALACTARDEG-PWY	D-galactarate degradation I	H16A_03600	2-Hydroxy-3-oxopropionate reductase			17.36	17.36	-17.36	-17.36		0	2.05	1.95	0.34	0.29		-0.09	0.4	0.36	12.27
METACYC	PWY-7082	ammonia oxidation IV (autotrophic ammonia oxidizers)	H16A_03398	Ubiquinol-cytochrome c reductase, iron-sulfur	21.5	21.68	19.34	19.38	2.16	2.3	-0.18	-0.04	2.16	2.3	0.41	0.52	-0.31	-0.15	0.5	0.45	12.27
METACYC	PWY-5939	(<i>R</i>)-acetoin biosynthesis II	H16A_01035	acetolactate synthase III (valine sensitive)	20.91	21.17	18.27	18.63	2.64	2.54	-0.26	-0.36	2.64	2.54	0.72	0.68	-0.42	-0.62	0.64	0.57	12.27
METACYC	PWY-5939	(<i>R</i>)-acetoin biosynthesis II	H16A_01036	acetolactate synthase III small subunit	20.85	21.43	17.38	17.92	3.47	3.51	-0.58	-0.54	3.47	3.51	1.26	1.32	-0.83	-0.88	1.26	1.12	12.27
METACYC	PWY-5939	(<i>R</i>)-acetoin biosynthesis II	H16B_00313	acetolactate synthase large subunit (TPP	16.04	15.44			16.04	15.44	0.6		-0.1	-0.67	-1.05	-1.43	0.7		-1.45	-1.29	12.29
METACYC	PWY-7003	glycerol degradation to butanol	H16A_00170	Acetyl-CoA acetyltransferase	21.59	21.35	20.94	21.23	0.65	0.12	0.24	-0.29	0.65	0.12	-0.56	-0.91	0.23	-0.51	-0.81	-0.72	12.29
METACYC	PWY-7003	glycerol degradation to butanol	H16A_00566	phosphoglycerate kinase	22.28	22.13	19.97	19.83	2.31	2.3	0.15	0.14	2.31	2.3	0.51	0.52	0.12	0.12	0.65	0.58	12.29
METACYC	PWY-7003	glycerol degradation to butanol	H16A_00567	pyruvate kinase	20.71	20.66			20.71	20.66	0.05		4.57	4.55	1.97	2	-0.01		2.8	2.5	12.33
METACYC	PWY-7003	glycerol degradation to butanol	H16A_01047	triosephosphate isomerase	19.68	19.44	16.96	16.33	2.72	3.11	0.24	0.63	2.72	3.11	0.77	1.05	0.23	0.84	0.89	0.79	12.35
METACYC	PWY-7003	glycerol degradation to butanol	H16A_01438	Acetyl-CoA acetyltransferase	24.22	24.19	23.01	22.86	1.21	1.33	0.03	0.15	1.21	1.33	-0.2	-0.12	-0.04	0.13	-0.17	-0.15	12.4
METACYC	PWY-7003	glycerol degradation to butanol	H16A_01445	Acetyl-CoA acetyltransferase	23.26	23.33	21	20.69	2.26	2.64	-0.07	0.31	2.26	2.64	0.48	0.74	-0.17	0.37	0.69	0.62	12.4
METACYC	PWY-7003	glycerol degradation to butanol	H16A_01528	Acetyl-CoA acetyltransferase	24.32	24.48	21.52	21.44	2.8	3.04	-0.16	0.08	2.8	3.04	0.83	1.01	-0.29	0.03	1.17	1.04	12.4
METACYC	PWY-5497	purine nucleobases degradation II (anaerobic)	H16A_01016	xanthine dehydrogenase, subunit B	16.55	16.91			16.55	16.91	-0.36		0.41	0.8	-0.72	-0.47	-0.55		-0.6	-0.54	12.4
METACYC	PWY-5497	purine nucleobases degradation II (anaerobic)	H16A_02937	formate dehydrogenase alpha subunit (Fe4S4			17.14	16.95	-17.14	-16.95		0.19	2.27	2.36	0.48	0.56		0.19	0.65	0.58	12.4
METACYC	OXIDATIVEPENT-PWY	pentose phosphate pathway (oxidative branch) I	H16A_00316	Glucose-6-phosphate 1-dehydrogenase	16.55	16.64			16.55	16.64	-0.09		0.41	0.53	-0.72	-0.64	-0.19		-0.87	-0.78	12.44
METACYC	PWY-7388	octanoyl-ACP biosynthesis (mitochondria, yeast)	H16A_02611	Acetyl-CoA carboxylase carboxyltransferase	18.82	18.71	18.14	17.76	0.68	0.95	0.11	0.38	0.68	0.95	-0.54	-0.37	0.06	0.47	-0.43	-0.38	12.8
METACYC	SO4ASSIM-PWY	sulfate reduction I (assimilatory)	H16A_02999	sulfite reductase, beta subunit (hemoprotein			17.21	16.83	-17.21	-16.83		0.38	2.2	2.48	0.44	0.64		0.47	0.56	0.5	12.8
METACYC	P42-PWY	incomplete reductive TCA cycle	H16A_00547	Succinyl-CoA synthetase beta chain	23.85	23.72	22.57	22.44	1.28	1.28	0.13	0.13	1.28	1.28	-0.15	-0.15	0.09	0.1	-0.15	-0.13	12.89
METACYC	P42-PWY	incomplete reductive TCA cycle	H16A_01251	pyruvate carboxylase	15.21	15.28	17.97	16.58	-2.76	-1.3	-0.07	1.39	-2.76	-1.3	-2.76	-1.85	-0.17	1.96	-2.4	-2.14	12.99
METACYC	P42-PWY	incomplete reductive TCA cycle	H16A_02528	fumarate hydratase class I	22.89	22.89	19.43	20.02	3.46	2.87	0	-0.59	3.46	2.87	1.25	0.89	-0.08	-0.96	1.08	0.96	12.99
METACYC	P42-PWY	incomplete reductive TCA cycle	H16A_02634	malate dehydrogenase	24.46	24.16	22.06	22.14	2.4	2.02	0.3	-0.08	2.4	2.02	0.57	0.34	0.31	-0.21	0.49	0.44	12.99
METACYC	PWY-6902	chitin degradation II	H16A_02550	Beta-glucosidase-related glycosidase	19.94	19.95	16.84	16.62	3.1	3.33	-0.01	0.22	3.1	3.33	1.02	1.2	-0.09	0.24	1.45	1.29	12.99
METACYC	PWY-6692	Fe(II) oxidation	H16A_01055	NADH dehydrogenase chain F	20.94	20.65	18.26	18.11	2.68	2.54	0.29	0.15	2.68	2.54	0.75	0.68	0.3	0.13	0.86	0.77	12.99
METACYC	PWY-6692	Fe(II) oxidation	H16A_03398	Ubiquinol-cytochrome c reductase, iron-sulfur	21.5	21.68	19.34	19.38	2.16	2.3	-0.18	-0.04	2.16	2.3	0.41	0.52	-0.31	-0.15	0.5	0.45	12.99
METACYC	PWY-6692	Fe(II) oxidation	H16B_02062	bb3-type cytochrome oxidase, subunit II			15.56	15.94	-15.56	-15.94		-0.38	3.85	3.37	1.5	1.22		-0.65	1.63	1.46	12.99
METACYC	GLUTATHIONESYN-PWY	glutathione biosynthesis	H16A_00322	Gamma-glutamate-cysteine ligase	19.9	19.67	19.24	19.29	0.66	0.38	0.23	-0.05	0.66	0.38	-0.55	-0.74	0.22	-0.16	-0.79	-0.71	12.99
METACYC	PWY-6886	1-butanol autotrophic biosynthesis	H16A_00566	phosphoglycerate kinase	22.28	22.13	19.97	19.83	2.31	2.3	0.15	0.14	2.31	2.3	0.51	0.52	0.12	0.12	0.65	0.58	12.99
METACYC	PWY-6886	1-butanol autotrophic biosynthesis	H16A_00567	pyruvate kinase	20.71	20.66			20.71	20.66	0.05		4.57	4.55	1.97	2	-0.01		2.8	2.5	12.99
METACYC	ARGSYN-PWY	arginine biosynthesis I (via L-ornithine)	H16A_02454	carbamoylphosphate synthase small subunit	20.7	20.38	17.2	17.49	3.5	2.89	0.32	-0.29	3.5	2.89	1.28	0.91	0.34	-0.51	1.28	1.14	12.99
METACYC	PWY-6538	caffeine degradation III (bacteria, via demethylation)	H16A_01016	xanthine dehydrogenase, subunit B	16.55	16.91			16.55	16.91	-0.36		0.41	0.8	-0.72	-0.47	-0.55		-0.6	-0.54	12.99
METACYC	METHIONINE-DEG1-PWY	methionine degradation I (to homocysteine)	H16A_00244	Adenosylhomocysteinase	22.68	22.84	22.03	22.09	0.65	0.75	-0.16	-0.06	0.65	0.75	-0.56	-0.5	-0.29	-0.18	-0.59	-0.53	12.99
METACYC	PWY-7033	alkane biosynthesis II	H16A_03288	Long-chain-fatty-acid-CoA ligase	22.12	22.14	18.08	18.91	4.04	3.23	-0.02	-0.83	4.04	3.23	1.63	1.13	-0.1	-1.31	1.37	1.22	12.99
METACYC	PWY-5392	reductive TCA cycle II	H16A_00547	Succinyl-CoA synthetase beta chain	23.85	23.72	22.57	22.44	1.28	1.28	0.13	0.13	1.28	1.28	-0.15	-0.15	0.09	0.1	-0.15	-0.13	12.99
METACYC	PWY-5392	reductive TCA cycle II	H16A_02528	fumarate hydratase class I	22.89	22.89	19.43	20.02	3.46	2.87	0	-0.59	3.46	2.87	1.25	0.89	-0.08	-0.96	1.08	0.96	12.99
METACYC	PWY-5392	reductive TCA cycle II	H16A_02634	malate dehydrogenase	24.46	24.16	22.06	22.14	2.4	2.02	0.3	-0.08	2.4	2.02	0.57	0.34	0.31	-0.21	0.49	0.44	12.99
METACYC	PWY-6840	homoglutathione biosynthesis	H16A_00322	Gamma-glutamate-cysteine ligase	19.9	19.67	19.24	19.29	0.66	0.38	0.23	-0.05	0.66	0.38	-0.55	-0.74	0.22	-0.16	-0.79	-0.71	12.99
METACYC	HOMOSER-THRESYN-PWY	threonine biosynthesis from homoserine	H16A_02265	threonine synthase	20.07	19.87	17.44	17.03	2.63	2.84	0.2	0.41	2.63	2.84	0.72	0.87	0.18	0.51	0.88	0.79	12.99
METACYC	P221-PWY	octane oxidation	H16A_00232	NAD-dependent aldehyde dehydrogenase	19.62	19.25			19.62	19.25	0.37		3.48	3.14	1.26	1.07	0.4		1.47	1.31	12.99
METACYC	P221-PWY	octane oxidation	H16A_03288	Long-chain-fatty-acid-CoA ligase	22.12	22.14	18.08	18.91	4.04	3.23	-0.02	-0.83	4.04	3.23	1.63	1.13	-0.1	-1.31	1.37	1.22	12.99
METACYC	PWY-7035	(<i>Z</i>)-9-tricosene biosynthesis	H16A_03288	Long-chain-fatty-acid-CoA ligase	22.12	22.14	18.08	18.91	4.04	3.23	-0.02	-0.83	4.04	3.23	1.63	1.13	-0.1	-1.31	1.37	1.22	12.99
METACYC	CENTFERM-PWY	pyruvate fermentation to butanoate	H16A_00170	Acetyl-CoA acetyltransferase	21.59	21.35	20.94	21.23	0.65	0.12	0.24	-0.29	0.65	0.12	-0.56	-0.91	0.23	-0.51	-0.81	-0.72	12.99
METACYC	CENTFERM-PWY	pyruvate fermentation to butanoate	H16A_00461	two domain protein: 3-hydroxyacyl-CoA	25.24	24.79	18.13	17.61	7.11	7.18	0.45	0.52	7.11	7.18	3.61	3.73	0.51	0.68	4.79	4.28	12.99
METACYC	CENTFERM-PWY	pyruvate fermentation to butanoate	H16A_01438	Acetyl-CoA acetyltransferase	24.22	24.19	23.01	22.86	1.21	1.33	0.03	0.15	1.21	1.33	-0.2	-0.12	-0.04	0.13	-0.17	-0.15	12.99
METACYC	CENTFERM-PWY	pyruvate fermentation to butanoate	H16A_01445	Acetyl-CoA acetyltransferase	23.26	23.33	21	20.69	2.26	2.64	-0.07	0.31	2.26	2.64	0.48	0.74	-0.17	0.37	0.69	0.62	13.07
METACYC	CENTFERM-PWY	pyruvate fermentation to butanoate	H16A_01526	Enoyl-CoA	25.84	25.91	23.27	23.36	2.57	2.55	-0.07	-0.09	2.57	2.55	0.68	0.68	-0.17	-0.22	0.83	0.74	13.07
METACYC	CENTFERM-PWY	pyruvate fermentation to butanoate	H16A_01528	Acetyl-CoA acetyltransferase	24.32	24.48	21.52	21.44	2.8	3.04	-0.16	0.08	2.8	3.04	0.83	1.01	-0.29	0.03	1.17	1.04	13.07
METACYC	PWY-5885	wax esters biosynthesis II	H16A_03288	Long-chain-fatty-acid-CoA ligase	22.12	22.14	18.08	18.91	4.04	3.23	-0.02	-0.83	4.04	3.23	1.63	1.13	-0.1	-1.31	1.37	1.22	13.07
METACYC	PWY-5109	2-methylbutyrate biosynthesis	H16A_00170	Acetyl-CoA acetyltransferase	21.59	21.35	20.94	21.23	0.65	0.12	0.24	-0.29	0.65	0.12	-0.56	-0.91	0.23	-0.51	-0.81	-0.72	13.13
METACYC	PWY-5109	2-methylbutyrate biosynthesis	H16A_01438	Acetyl-CoA acetyltransferase	24.22	24.19	23.01	22.86	1.21	1.33	0.03	0.15	1.21	1.33	-0.2	-0.12	-0.04	0.13	-0.17	-0.15	13.13
METACYC	PWY-5109	2-methylbutyrate biosynthesis	H16A_01445	Acetyl-CoA acetyltransferase	23.26	23.33	21	20.69	2.26	2.64	-0.07	0.31	2.26	2.64	0.48	0.74	-0.17	0.37	0.69	0.62	13.39
METACYC	PWY-5109	2-methylbutyrate biosynthesis	H16A_01528	Acetyl-CoA acetyltransferase	24.32	24.48	21.52	21.44	2.8	3.04	-0.16	0.08	2.8	3.04	0.83	1.01	-0.29	0.03	1.17	1.04	13.39
METACYC	PWY-6549	glutamine biosynthesis III	H16A_02921	phosphoenolpyruvate carboxylase	21.94	21.55	18.13	18.27	3.81	3.28	0.39	-0.14	3.81	3.28	1.48	1.16	0.43	-0.29	1.64	1.46	13.56
METACYC	PWY-6549	glutamine biosynthesis III	H16B_01931	isocitrate dehydrogenase [NADP]	20.77	20.46	21.26	20.91	-0.49	-0.45	0.31	0.35	-0.49	-0.45	-1.3	-1.29	0.32	0.43	-1.58	-1.41	13.61
METACYC	PWY-7337	10-<i>cis</i>-heptadecenoyl-CoA degradation (yeast)	H16A_00462	Acetyl-CoA C-acyltransferase	24.82	25.19	18.2	16.44	6.62	8.75	-0.37	1.76	6.62	8.75	3.29	4.76	-0.56	2.5	4.58	4.09	13.98
METACYC	PWY-1622	formaldehyde assimilation I (serine pathway)	H16A_02634	malate dehydrogenase	24.46	24.16	22.06	22.14	2.4	2.02	0.3	-0.08	2.4	2.02	0.57	0.34	0.31	-0.21	0.49	0.44	14.03
METACYC	PWY-1622	formaldehyde assimilation I (serine pathway)	H16A_02921	phosphoenolpyruvate carboxylase	21.94	21.55	18.13	18.27	3.81	3.28	0.39	-0.14	3.81	3.28	1.48	1.16	0.43	-0.29	1.64	1.46	14.03
METACYC	PWY66-399	gluconeogenesis III	H16A_00566	phosphoglycerate kinase	22.28	22.13	19.97	19.83	2.31	2.3	0.15	0.14	2.31	2.3	0.51	0.52	0.12	0.12	0.65	0.58	14.58
METACYC	PWY66-399	gluconeogenesis III	H16A_00568	Fructose-bisphosphate aldolase	22.06	21.6	21.52	21.82	0.54	-0.22	0.46	-0.3	0.54	-0.22	-0.63	-1.14	0.52	-0.53	-0.95	-0.85	14.58
METACYC	PWY66-399	gluconeogenesis III	H16A_01047	triosephosphate isomerase	19.68	19.44	16.96	16.33	2.72	3.11	0.24	0.63	2.72	3.11	0.77	1.05	0.23	0.84	0.89	0.79	14.58
METACYC	PWY66-399	gluconeogenesis III	H16A_01251	pyruvate carboxylase	15.21	15.28	17.97	16.58	-2.76	-1.3	-0.07	1.39	-2.76	-1.3	-2.76	-1.85	-0.17	1.96	-2.4	-2.14	14.62
METACYC	PWY66-399	gluconeogenesis III	H16A_02634	malate dehydrogenase	24.46	24.16	22.06	22.14	2.4	2.02	0.3	-0.08	2.4	2.02	0.57	0.34	0.31	-0.21	0.49	0.44	14.82
METACYC	PWY66-399	gluconeogenesis III	H16B_00278	Fructose-bisphosphate aldolase class-I	17.14	17.39	17.03	17.07	0.11	0.32	-0.25	-0.04	0.11	0.32	-0.91	-0.78	-0.4	-0.15	-1	-0.89	15.11
METACYC	PWY-2221	Entner-Doudoroff pathway III (semi-phosphorylative)	H16A_00232	NAD-dependent aldehyde dehydrogenase	19.62	19.25			19.62	19.25	0.37		3.48	3.14	1.26	1.07	0.4		1.47	1.31	15.34
METACYC	PWY-2221	Entner-Doudoroff pathway III (semi-phosphorylative)	H16A_00567	pyruvate kinase	20.71	20.66			20.71	20.66	0.05		4.57	4.55	1.97	2	-0.01		2.8	2.5	15.34
METACYC	PWY-901	methylglyoxal degradation II	H16B_01347	putative peptidase, C56 family	18.4	19.56	21.2	20.21	-2.8	-0.65	-1.16	0.99	-2.8	-0.65	-2.79	-1.42	-1.58	1.37	-2.15	-1.92	15.34
METACYC	PWY-6893	thiamin diphosphate biosynthesis II (Bacillus)	H16A_00239	thiamine monophosphate synthase	18.19	18.22			18.19	18.22	-0.03		2.05	2.11	0.34	0.39	-0.12		0.46	0.41	15.34
METACYC	PWY-5382	hydrogen oxidation II (aerobic, NAD)	PHG_00088	NAD-reducing hydrogenase diaphorase moiety large			23.95	23.95	-23.95	-23.95		0	-4.54	-4.64	-3.91	-4.05		-0.09	-5.59	-4.99	15.42
METACYC	PWY-5382	hydrogen oxidation II (aerobic, NAD)	PHG_00089	NAD-reducing hydrogenase diaphorase moiety small			22.89	22.95	-22.89	-22.95		-0.06	-3.48	-3.64	-3.23	-3.39		-0.18	-4.6	-4.11	15.42
METACYC	PWY-5382	hydrogen oxidation II (aerobic, NAD)	PHG_00090	NAD-reducing hydrogenase hydrogenase moiety			22.33	22.31	-22.33	-22.31		0.02	-2.92	-3	-2.86	-2.97		-0.06	-4.09	-3.65	15.42
METACYC	PWY-5382	hydrogen oxidation II (aerobic, NAD)	PHG_00091	NAD-reducing hydrogenase hydrogenase moiety			24.03	24.53	-24.03	-24.53		-0.5	-4.62	-5.22	-3.96	-4.43		-0.82	-5.56	-4.96	15.42
METACYC	PWY-5750	itaconate biosynthesis	H16A_01251	pyruvate carboxylase	15.21	15.28	17.97	16.58	-2.76	-1.3	-0.07	1.39	-2.76	-1.3	-2.76	-1.85	-0.17	1.96	-2.4	-2.14	15.57
METACYC	TRNA-CHARGING-PWY	tRNA charging	H16A_00521	Glycyl-tRNA synthetase beta subunit	20.89	20.69	17.55	17.81	3.34	2.88	0.2	-0.26	3.34	2.88	1.17	0.9	0.18	-0.47	1.24	1.11	15.57
METACYC	TRNA-CHARGING-PWY	tRNA charging	H16A_01167	Lysyl-tRNA synthetase (class II)	20.55	20.42	17.37	17.87	3.18	2.55	0.13	-0.5	3.18	2.55	1.07	0.68	0.09	-0.82	0.88	0.79	15.94
METACYC	TRNA-CHARGING-PWY	tRNA charging	H16A_01344	Phenylalanyl-tRNA synthetase beta chain	20.47	20.48	19.38	19.24	1.09	1.24	-0.01	0.14	1.09	1.24	-0.28	-0.18	-0.09	0.12	-0.26	-0.23	16.81
METACYC	TRNA-CHARGING-PWY	tRNA charging	H16A_02363	Histidyl-tRNA synthetase	20.67	20.02	17.32	17.28	3.35	2.74	0.65	0.04	3.35	2.74	1.18	0.81	0.77	-0.03	1.07	0.96	17.47
METACYC	TRNA-CHARGING-PWY	tRNA charging	H16A_03246	Prolyl-tRNA synthetase	22.21	21.99	19.76	19.79	2.45	2.2	0.22	-0.03	2.45	2.2	0.6	0.45	0.21	-0.13	0.63	0.56	17.97
METACYC	PWY66-388	fatty acid &alpha;-oxidation III	H16A_00232	NAD-dependent aldehyde dehydrogenase	19.62	19.25			19.62	19.25	0.37		3.48	3.14	1.26	1.07	0.4		1.47	1.31	19.35
METACYC	PWY66-388	fatty acid &alpha;-oxidation III	H16A_03288	Long-chain-fatty-acid-CoA ligase	22.12	22.14	18.08	18.91	4.04	3.23	-0.02	-0.83	4.04	3.23	1.63	1.13	-0.1	-1.31	1.37	1.22	20.05
METACYC	PWY-7357	thiamin formation from pyrithiamine and oxythiamine (yeast)	H16A_00239	thiamine monophosphate synthase	18.19	18.22			18.19	18.22	-0.03		2.05	2.11	0.34	0.39	-0.12		0.46	0.41	20.09
METACYC	PWY-6181	histamine degradation	H16A_00232	NAD-dependent aldehyde dehydrogenase	19.62	19.25			19.62	19.25	0.37		3.48	3.14	1.26	1.07	0.4		1.47	1.31	20.09
METACYC	PWY-6389	(<i>S</i>)-acetoin biosynthesis	H16A_01035	acetolactate synthase III (valine sensitive)	20.91	21.17	18.27	18.63	2.64	2.54	-0.26	-0.36	2.64	2.54	0.72	0.68	-0.42	-0.62	0.64	0.57	20.91
METACYC	PWY-6389	(<i>S</i>)-acetoin biosynthesis	H16A_01036	acetolactate synthase III small subunit	20.85	21.43	17.38	17.92	3.47	3.51	-0.58	-0.54	3.47	3.51	1.26	1.32	-0.83	-0.88	1.26	1.12	20.91
METACYC	PWY-6389	(<i>S</i>)-acetoin biosynthesis	H16B_00313	acetolactate synthase large subunit (TPP	16.04	15.44			16.04	15.44	0.6		-0.1	-0.67	-1.05	-1.43	0.7		-1.45	-1.29	20.91
METACYC	PWY-7118	chitin degradation to ethanol	H16A_02217	malate synthase	23.8	23.34	21.14	21.11	2.66	2.23	0.46	0.03	2.66	2.23	0.74	0.47	0.52	-0.04	0.63	0.56	20.91
METACYC	PWY-7118	chitin degradation to ethanol	H16A_03330	alcohol dehydrogenase	17.88	18.82	18.72	18.81	-0.84	0.01	-0.94	-0.09	-0.84	0.01	-1.52	-0.99	-1.3	-0.22	-1.19	-1.06	20.91
METACYC	PWY-7118	chitin degradation to ethanol	H16B_00834	Acetate-CoA ligase	20.81	20.48	20.33	20.11	0.48	0.37	0.33	0.22	0.48	0.37	-0.67	-0.75	0.35	0.24	-0.81	-0.72	21.17
METACYC	P162-PWY	glutamate degradation V (via hydroxyglutarate)	H16A_01356	NAD-specific glutamate dehydrogenase	19.1	19.95	20.47	20.46	-1.37	-0.51	-0.85	0.01	-1.37	-0.51	-1.86	-1.33	-1.18	-0.07	-1.73	-1.54	21.17
METACYC	PWYG-321	mycolate biosynthesis	H16B_01629	Enoyl-[acyl-carrier-protein]	19.34	18.59			19.34	18.59	0.75		3.2	2.48	1.08	0.64	0.9		0.83	0.74	21.5
METACYC	PWY-5972	stearate biosynthesis I (animals)	H16A_03288	Long-chain-fatty-acid-CoA ligase	22.12	22.14	18.08	18.91	4.04	3.23	-0.02	-0.83	4.04	3.23	1.63	1.13	-0.1	-1.31	1.37	1.22	21.52
METACYC	PWY-6082	alginate biosynthesis II	H16A_02905	Mannose-1-phosphate guanylyltransferase	20.53	20.3	17.7	17.39	2.83	2.91	0.23	0.31	2.83	2.91	0.85	0.92	0.22	0.37	1.05	0.94	21.91
METACYC	PWY66-400	glycolysis VI (metazoan)	H16A_00566	phosphoglycerate kinase	22.28	22.13	19.97	19.83	2.31	2.3	0.15	0.14	2.31	2.3	0.51	0.52	0.12	0.12	0.65	0.58	23.21
METACYC	PWY66-400	glycolysis VI (metazoan)	H16A_00567	pyruvate kinase	20.71	20.66			20.71	20.66	0.05		4.57	4.55	1.97	2	-0.01		2.8	2.5	23.21
METACYC	PWY66-400	glycolysis VI (metazoan)	H16A_00568	Fructose-bisphosphate aldolase	22.06	21.6	21.52	21.82	0.54	-0.22	0.46	-0.3	0.54	-0.22	-0.63	-1.14	0.52	-0.53	-0.95	-0.85	23.21
METACYC	PWY66-400	glycolysis VI (metazoan)	H16A_01047	triosephosphate isomerase	19.68	19.44	16.96	16.33	2.72	3.11	0.24	0.63	2.72	3.11	0.77	1.05	0.23	0.84	0.89	0.79	23.5
METACYC	PWY66-400	glycolysis VI (metazoan)	H16B_00278	Fructose-bisphosphate aldolase class-I	17.14	17.39	17.03	17.07	0.11	0.32	-0.25	-0.04	0.11	0.32	-0.91	-0.78	-0.4	-0.15	-1	-0.89	23.5
METACYC	PWY-723	alkylnitronates degradation	PHG_00395	putative 2-nitropropane dioxygenase	19.26	19.97			19.26	19.97	-0.71		3.12	3.86	1.03	1.55	-1		1.39	1.24	23.64
METACYC	PWY-723	alkylnitronates degradation	H16A_00293	Putative 2-nitropropane dioxygenase	21.58	21.61	16.96	17.67	4.62	3.94	-0.03	-0.71	4.62	3.94	2	1.6	-0.12	-1.13	2.03	1.81	23.72
METACYC	PWY-723	alkylnitronates degradation	H16B_00223	dioxygenase related to 2-nitropropane	18.81	19.3			18.81	19.3	-0.49		2.67	3.19	0.74	1.11	-0.71		1	0.89	23.72
METACYC	PWY-7279	aerobic respiration (cytochrome c) (yeast)	H16A_02630	succinate dehydrogenase (flavoprotein subunit)	23.92	23.61	20.62	20.84	3.3	2.77	0.31	-0.22	3.3	2.77	1.15	0.83	0.32	-0.41	1.17	1.04	23.72
METACYC	PWY-7279	aerobic respiration (cytochrome c) (yeast)	H16A_03398	Ubiquinol-cytochrome c reductase, iron-sulfur	21.5	21.68	19.34	19.38	2.16	2.3	-0.18	-0.04	2.16	2.3	0.41	0.52	-0.31	-0.15	0.5	0.45	23.72
METACYC	PWY-7279	aerobic respiration (cytochrome c) (yeast)	H16B_02062	bb3-type cytochrome oxidase, subunit II			15.56	15.94	-15.56	-15.94		-0.38	3.85	3.37	1.5	1.22		-0.65	1.63	1.46	23.72
METACYC	OXIDATIVEPENT-PWY-1	pentose phosphate pathway (oxidative branch) II	H16A_00316	Glucose-6-phosphate 1-dehydrogenase	16.55	16.64			16.55	16.64	-0.09		0.41	0.53	-0.72	-0.64	-0.19		-0.87	-0.78	23.72
METACYC	PWY-7288	fatty acid &beta;-oxidation (peroxisome, yeast)	H16A_00462	Acetyl-CoA C-acyltransferase	24.82	25.19	18.2	16.44	6.62	8.75	-0.37	1.76	6.62	8.75	3.29	4.76	-0.56	2.5	4.58	4.09	24.1
METACYC	PWY-7288	fatty acid &beta;-oxidation (peroxisome, yeast)	H16A_03288	Long-chain-fatty-acid-CoA ligase	22.12	22.14	18.08	18.91	4.04	3.23	-0.02	-0.83	4.04	3.23	1.63	1.13	-0.1	-1.31	1.37	1.22	24.56
METACYC	PWY-5514	UDP-<i>N</i>-acetyl-D-galactosamine biosynthesis II	H16A_00262	UDP-N-acetylglucosamine	19.42	19.2	16.56	16.33	2.86	2.87	0.22	0.23	2.86	2.87	0.86	0.89	0.21	0.25	1.08	0.96	24.56
METACYC	PWY-6758	hydrogen production II	PHG_00088	NAD-reducing hydrogenase diaphorase moiety large			23.95	23.95	-23.95	-23.95		0	-4.54	-4.64	-3.91	-4.05		-0.09	-5.59	-4.99	24.56
METACYC	PWY-6758	hydrogen production II	PHG_00089	NAD-reducing hydrogenase diaphorase moiety small			22.89	22.95	-22.89	-22.95		-0.06	-3.48	-3.64	-3.23	-3.39		-0.18	-4.6	-4.11	24.56
METACYC	PWY-6758	hydrogen production II	PHG_00090	NAD-reducing hydrogenase hydrogenase moiety			22.33	22.31	-22.33	-22.31		0.02	-2.92	-3	-2.86	-2.97		-0.06	-4.09	-3.65	24.74
METACYC	PWY-6758	hydrogen production II	PHG_00091	NAD-reducing hydrogenase hydrogenase moiety			24.03	24.53	-24.03	-24.53		-0.5	-4.62	-5.22	-3.96	-4.43		-0.82	-5.56	-4.96	24.74
METACYC	PWY-6118	glycerol-3-phosphate shuttle	H16A_02508	Glycerol-3-phosphate dehydrogenase			19.2	19.48	-19.2	-19.48		-0.28	0.21	-0.17	-0.85	-1.11		-0.5	-1.16	-1.04	25.42
METACYC	PWY-7303	3-dimethylallyl-4-hydroxybenzoate biosynthesis	H16A_00794	prephenate dehydrogenase	18.07	17.96			18.07	17.96	0.11		1.93	1.85	0.26	0.22	0.06		0.31	0.28	26.33
METACYC	PWY-4261	glycerol degradation I	H16A_02508	Glycerol-3-phosphate dehydrogenase			19.2	19.48	-19.2	-19.48		-0.28	0.21	-0.17	-0.85	-1.11		-0.5	-1.16	-1.04	26.69
METACYC	PWY-6842	glutathione-mediated detoxification II	H16A_00176	Glutathione S-transferase	17.64	17.65	17.22	17.4	0.42	0.25	-0.01	-0.18	0.42	0.25	-0.71	-0.83	-0.09	-0.35	-0.92	-0.82	26.69
METACYC	PWY-6842	glutathione-mediated detoxification II	H16A_00252	Glutathione S-transferase	19.76	19.5	19.61	19.99	0.15	-0.49	0.26	-0.38	0.15	-0.49	-0.88	-1.32	0.26	-0.65	-1.26	-1.12	27.18
METACYC	PWY-6842	glutathione-mediated detoxification II	H16A_02861	Glutathione S-transferase	19.75	19.45			19.75	19.45	0.3		3.61	3.34	1.35	1.2	0.31		1.66	1.48	27.62
METACYC	PWY490-4	asparagine biosynthesis III (tRNA-dependent)	H16A_00111	Glutamyl/Aspartyl-tRNA(Gln/Asp) amidotransferase	19.9	20.39	17.45	17.44	2.45	2.95	-0.49	0.01	2.45	2.95	0.6	0.95	-0.71	-0.07	0.79	0.71	27.96
METACYC	NPGLUCAT-PWY	Entner-Doudoroff pathway II (non-phosphorylative)	H16A_00567	pyruvate kinase	20.71	20.66			20.71	20.66	0.05		4.57	4.55	1.97	2	-0.01		2.8	2.5	28.17
METACYC	PWY-5741	ethylmalonyl pathway	H16A_00170	Acetyl-CoA acetyltransferase	21.59	21.35	20.94	21.23	0.65	0.12	0.24	-0.29	0.65	0.12	-0.56	-0.91	0.23	-0.51	-0.81	-0.72	28.17
METACYC	PWY-5741	ethylmalonyl pathway	H16A_01438	Acetyl-CoA acetyltransferase	24.22	24.19	23.01	22.86	1.21	1.33	0.03	0.15	1.21	1.33	-0.2	-0.12	-0.04	0.13	-0.17	-0.15	29.46
METACYC	PWY-5741	ethylmalonyl pathway	H16A_01445	Acetyl-CoA acetyltransferase	23.26	23.33	21	20.69	2.26	2.64	-0.07	0.31	2.26	2.64	0.48	0.74	-0.17	0.37	0.69	0.62	29.46
METACYC	PWY-5741	ethylmalonyl pathway	H16A_01528	Acetyl-CoA acetyltransferase	24.32	24.48	21.52	21.44	2.8	3.04	-0.16	0.08	2.8	3.04	0.83	1.01	-0.29	0.03	1.17	1.04	29.97
METACYC	PWY-6999	theophylline degradation	H16A_01016	xanthine dehydrogenase, subunit B	16.55	16.91			16.55	16.91	-0.36		0.41	0.8	-0.72	-0.47	-0.55		-0.6	-0.54	32.8
METACYC	PWY-4621	arsenate detoxification II (glutaredoxin)	H16A_03585	arsenate reductase (glutaredoxin)	18.23	19.14	19.29	19.48	-1.06	-0.34	-0.91	-0.19	-1.06	-0.34	-1.66	-1.22	-1.26	-0.37	-1.44	-1.29	32.8
METACYC	PWY-6055	dimethylsulfoniopropionate biosynthesis II (Spartina)	H16A_00232	NAD-dependent aldehyde dehydrogenase	19.62	19.25			19.62	19.25	0.37		3.48	3.14	1.26	1.07	0.4		1.47	1.31	32.8
METACYC	PWY-5265	peptidoglycan biosynthesis II (staphylococci)	H16A_00302	D-Alanyl-D-alanine carboxypeptidase	20.97	20.75	17.73	18.29	3.24	2.46	0.22	-0.56	3.24	2.46	1.11	0.62	0.21	-0.91	0.83	0.74	34.88
METACYC	PWY-6596	adenosine nucleotides degradation I	H16A_01016	xanthine dehydrogenase, subunit B	16.55	16.91			16.55	16.91	-0.36		0.41	0.8	-0.72	-0.47	-0.55		-0.6	-0.54	35.92
METACYC	PWY-6122	5-aminoimidazole ribonucleotide biosynthesis II	H16A_01511	Phosphoribosyl-formylglycinamidine synthase	20.9	21.11	17.95	18.2	2.95	2.91	-0.21	-0.25	2.95	2.91	0.92	0.92	-0.35	-0.46	1.03	0.92	35.92
METACYC	PWY0-1264	biotin-carboxyl carrier protein assembly	H16A_02611	Acetyl-CoA carboxylase carboxyltransferase	18.82	18.71	18.14	17.76	0.68	0.95	0.11	0.38	0.68	0.95	-0.54	-0.37	0.06	0.47	-0.43	-0.38	35.92
METACYC	PWY-6823	molybdenum cofactor biosynthesis	H16A_02264	molybdopterin biosynthesis protein	18.54	18.34			18.54	18.34	0.2		2.4	2.23	0.57	0.47	0.18		0.65	0.58	35.92
METACYC	PWY-5057	valine degradation II	H16A_00561	Branched-chain amino acid aminotransferase	20.14	20.35	19.46	19.6	0.68	0.75	-0.21	-0.14	0.68	0.75	-0.54	-0.5	-0.35	-0.29	-0.52	-0.46	37.84
METACYC	PWY-5057	valine degradation II	H16A_03330	alcohol dehydrogenase	17.88	18.82	18.72	18.81	-0.84	0.01	-0.94	-0.09	-0.84	0.01	-1.52	-0.99	-1.3	-0.22	-1.19	-1.06	43.27
METACYC	P105-PWY	TCA cycle IV (2-oxoglutarate decarboxylase)	H16A_02211	isocitrate lyase	23.88	23.93	19.99	19.83	3.89	4.1	-0.05	0.16	3.89	4.1	1.53	1.7	-0.14	0.15	2.19	1.96	43.27
METACYC	P105-PWY	TCA cycle IV (2-oxoglutarate decarboxylase)	H16A_02217	malate synthase	23.8	23.34	21.14	21.11	2.66	2.23	0.46	0.03	2.66	2.23	0.74	0.47	0.52	-0.04	0.63	0.56	43.27
METACYC	P105-PWY	TCA cycle IV (2-oxoglutarate decarboxylase)	H16A_02227	isocitrate lyase	22.51	21.66	16.74	17.16	5.77	4.5	0.85	-0.42	5.77	4.5	2.74	1.97	1.03	-0.71	2.79	2.49	44.6
METACYC	P105-PWY	TCA cycle IV (2-oxoglutarate decarboxylase)	H16A_02528	fumarate hydratase class I	22.89	22.89	19.43	20.02	3.46	2.87	0	-0.59	3.46	2.87	1.25	0.89	-0.08	-0.96	1.08	0.96	44.6
METACYC	P105-PWY	TCA cycle IV (2-oxoglutarate decarboxylase)	H16A_02630	succinate dehydrogenase (flavoprotein subunit)	23.92	23.61	20.62	20.84	3.3	2.77	0.31	-0.22	3.3	2.77	1.15	0.83	0.32	-0.41	1.17	1.04	44.6
METACYC	P105-PWY	TCA cycle IV (2-oxoglutarate decarboxylase)	H16A_02634	malate dehydrogenase	24.46	24.16	22.06	22.14	2.4	2.02	0.3	-0.08	2.4	2.02	0.57	0.34	0.31	-0.21	0.49	0.44	44.6
METACYC	P105-PWY	TCA cycle IV (2-oxoglutarate decarboxylase)	H16B_01931	isocitrate dehydrogenase [NADP]	20.77	20.46	21.26	20.91	-0.49	-0.45	0.31	0.35	-0.49	-0.45	-1.3	-1.29	0.32	0.43	-1.58	-1.41	44.6
METACYC	PWY-5079	phenylalanine degradation III	H16A_03330	alcohol dehydrogenase	17.88	18.82	18.72	18.81	-0.84	0.01	-0.94	-0.09	-0.84	0.01	-1.52	-0.99	-1.3	-0.22	-1.19	-1.06	44.6
METACYC	PWY-7255	ergothioneine biosynthesis	H16A_00322	Gamma-glutamate-cysteine ligase	19.9	19.67	19.24	19.29	0.66	0.38	0.23	-0.05	0.66	0.38	-0.55	-0.74	0.22	-0.16	-0.79	-0.71	45.78
METACYC	PWY-5695	urate biosynthesis/inosine 5'-phosphate degradation	H16A_01016	xanthine dehydrogenase, subunit B	16.55	16.91			16.55	16.91	-0.36		0.41	0.8	-0.72	-0.47	-0.55		-0.6	-0.54	50.96
METACYC	PWY-5104	isoleucine biosynthesis IV	H16A_00561	Branched-chain amino acid aminotransferase	20.14	20.35	19.46	19.6	0.68	0.75	-0.21	-0.14	0.68	0.75	-0.54	-0.5	-0.35	-0.29	-0.52	-0.46	50.96
METACYC	PWY-5104	isoleucine biosynthesis IV	H16A_01035	acetolactate synthase III (valine sensitive)	20.91	21.17	18.27	18.63	2.64	2.54	-0.26	-0.36	2.64	2.54	0.72	0.68	-0.42	-0.62	0.64	0.57	54.96
METACYC	PWY-5104	isoleucine biosynthesis IV	H16A_01036	acetolactate synthase III small subunit	20.85	21.43	17.38	17.92	3.47	3.51	-0.58	-0.54	3.47	3.51	1.26	1.32	-0.83	-0.88	1.26	1.12	54.96
METACYC	PWY-5104	isoleucine biosynthesis IV	H16B_00313	acetolactate synthase large subunit (TPP	16.04	15.44			16.04	15.44	0.6		-0.1	-0.67	-1.05	-1.43	0.7		-1.45	-1.29	55.35
METACYC	UDPNAGSYN-PWY	UDP-<i>N</i>-acetyl-D-glucosamine biosynthesis I	H16A_00262	UDP-N-acetylglucosamine	19.42	19.2	16.56	16.33	2.86	2.87	0.22	0.23	2.86	2.87	0.86	0.89	0.21	0.25	1.08	0.96	55.35
METACYC	UDPNAGSYN-PWY	UDP-<i>N</i>-acetyl-D-glucosamine biosynthesis I	H16A_00263	Glutamine-fructose-6-phosphate transaminase	21.09	21.19	19.16	18.95	1.93	2.24	-0.1	0.21	1.93	2.24	0.26	0.48	-0.21	0.22	0.4	0.36	55.35
METACYC	UDPNAGSYN-PWY	UDP-<i>N</i>-acetyl-D-glucosamine biosynthesis I	H16A_02445	Phosphomannomutase	19.23	19.23	18.87	18.39	0.36	0.84	0	0.48	0.36	0.84	-0.75	-0.44	-0.08	0.62	-0.58	-0.52	56.55
METACYC	PWY-561	superpathway of glyoxylate cycle and fatty acid degradation	H16A_02528	fumarate hydratase class I	22.89	22.89	19.43	20.02	3.46	2.87	0	-0.59	3.46	2.87	1.25	0.89	-0.08	-0.96	1.08	0.96	56.55
METACYC	PWY-561	superpathway of glyoxylate cycle and fatty acid degradation	H16A_02630	succinate dehydrogenase (flavoprotein subunit)	23.92	23.61	20.62	20.84	3.3	2.77	0.31	-0.22	3.3	2.77	1.15	0.83	0.32	-0.41	1.17	1.04	56.55
METACYC	PWY-561	superpathway of glyoxylate cycle and fatty acid degradation	H16A_02634	malate dehydrogenase	24.46	24.16	22.06	22.14	2.4	2.02	0.3	-0.08	2.4	2.02	0.57	0.34	0.31	-0.21	0.49	0.44	56.55
METACYC	GLUDEG-II-PWY	glutamate degradation VII (to butanoate)	H16B_00834	Acetate-CoA ligase	20.81	20.48	20.33	20.11	0.48	0.37	0.33	0.22	0.48	0.37	-0.67	-0.75	0.35	0.24	-0.81	-0.72	71.09
METACYC	1CMET2-PWY	formylTHF biosynthesis	H16A_00246	5,10-Methylenetetrahydrofolate reductase	18.37	18.38	18.08	17.88	0.29	0.5	-0.01	0.2	0.29	0.5	-0.79	-0.66	-0.09	0.21	-0.92	-0.82	72.4
METACYC	PWY-6307	tryptophan degradation X (mammalian, via tryptamine)	H16A_00232	NAD-dependent aldehyde dehydrogenase	19.62	19.25			19.62	19.25	0.37		3.48	3.14	1.26	1.07	0.4		1.47	1.31	75.98
METACYC	PWY1F-353	glycine betaine biosynthesis III (plants)	H16A_01919	Putative Lactaldehyde dehydrogenase	20.64	20.81	20.77	20.92	-0.13	-0.11	-0.17	-0.15	-0.13	-0.11	-1.06	-1.07	-0.3	-0.31	-1.3	-1.16	88.48
METACYC	PWY-7219	adenosine ribonucleotides <i>de novo</i> biosynthesis	H16A_02354	adenylosuccinate synthetase	22.15	22.09	20.04	20.06	2.11	2.03	0.06	-0.02	2.11	2.03	0.38	0.34	0	-0.12	0.45	0.4	88.48
METACYC	PWY-7219	adenosine ribonucleotides <i>de novo</i> biosynthesis	H16A_03639	Membrane-bound ATP synthase, F1	24.49	24.4	23.4	23.4	1.09	1	0.09	0	1.09	1	-0.28	-0.34	0.04	-0.09	-0.39	-0.35	88.48
METACYC	PWY-2724	alkane oxidation	H16A_00232	NAD-dependent aldehyde dehydrogenase	19.62	19.25			19.62	19.25	0.37		3.48	3.14	1.26	1.07	0.4		1.47	1.31	97.42
METACYC	PWY-5538	pyruvate fermentation to acetate VI	H16A_00547	Succinyl-CoA synthetase beta chain	23.85	23.72	22.57	22.44	1.28	1.28	0.13	0.13	1.28	1.28	-0.15	-0.15	0.09	0.1	-0.15	-0.13	110.33
METACYC	ETOH-ACETYLCOA-ANA-PWY	ethanol degradation I	H16A_03330	alcohol dehydrogenase	17.88	18.82	18.72	18.81	-0.84	0.01	-0.94	-0.09	-0.84	0.01	-1.52	-0.99	-1.3	-0.22	-1.19	-1.06	122.33
METACYC	PWY-5108	isoleucine biosynthesis V	H16A_00561	Branched-chain amino acid aminotransferase	20.14	20.35	19.46	19.6	0.68	0.75	-0.21	-0.14	0.68	0.75	-0.54	-0.5	-0.35	-0.29	-0.52	-0.46	122.33
METACYC	PWY-7218	photosynthetic 3-hydroxybutyrate biosynthesis	H16A_00567	pyruvate kinase	20.71	20.66			20.71	20.66	0.05		4.57	4.55	1.97	2	-0.01		2.8	2.5	133.08
METACYC	PWY-7147	8-amino-7-oxononanoate biosynthesis II	H16A_00181	8-Amino-7-oxononanoate synthase			15.24	16.06	-15.24	-16.06		-0.82	4.17	3.25	1.71	1.14		-1.29	1.45	1.29	133.08
METACYC	HOMOSERSYN-PWY	homoserine biosynthesis	H16A_02266	homoserine dehydrogenase	21.53	21.7	18.36	18.79	3.17	2.91	-0.17	-0.43	3.17	2.91	1.06	0.92	-0.3	-0.72	1.04	0.93	133.08
METACYC	REDCITCYC	TCA cycle III (helicobacter)	H16A_01331	Succinyl-CoA:3-ketoacid-coenzyme A transferase	21.16	20.67	18.64	18.41	2.52	2.26	0.49	0.23	2.52	2.26	0.65	0.49	0.56	0.25	0.53	0.47	133.08
METACYC	REDCITCYC	TCA cycle III (helicobacter)	H16A_02528	fumarate hydratase class I	22.89	22.89	19.43	20.02	3.46	2.87	0	-0.59	3.46	2.87	1.25	0.89	-0.08	-0.96	1.08	0.96	146.21
METACYC	REDCITCYC	TCA cycle III (helicobacter)	H16B_01931	isocitrate dehydrogenase [NADP]	20.77	20.46	21.26	20.91	-0.49	-0.45	0.31	0.35	-0.49	-0.45	-1.3	-1.29	0.32	0.43	-1.58	-1.41	146.21
METACYC	PYRUVDEHYD-PWY	pyruvate decarboxylation to acetyl CoA	H16A_01374	pyruvate dehydrogenase complex, dehydrogenase	22.67	21.9	22.49	22.4	0.18	-0.5	0.77	0.09	0.18	-0.5	-0.86	-1.32	0.92	0.04	-1.14	-1.02	146.21
METACYC	PYRUVDEHYD-PWY	pyruvate decarboxylation to acetyl CoA	H16A_01375	dihydrolipoamide acetyltransferase (E2)	20.06	19.79	19.47	19.57	0.59	0.22	0.27	-0.1	0.59	0.22	-0.6	-0.85	0.27	-0.24	-0.87	-0.78	157.48
METACYC	PYRUVDEHYD-PWY	pyruvate decarboxylation to acetyl CoA	H16A_01377	dihydrolipoamide dehydrogenase (E3) component	21.08	20.6	20.98	20.75	0.1	-0.15	0.48	0.23	0.1	-0.15	-0.92	-1.09	0.55	0.25	-1.14	-1.02	157.48
METACYC	PYRUVDEHYD-PWY	pyruvate decarboxylation to acetyl CoA	H16A_02323	dihydrolipoamide dehydrogenase (E3)	22.59	22.63	19.85	20.23	2.74	2.4	-0.04	-0.38	2.74	2.4	0.79	0.59	-0.13	-0.65	0.67	0.6	157.48
METACYC	PYRUVDEHYD-PWY	pyruvate decarboxylation to acetyl CoA	H16B_00144	acetoin dehydrogenase E1 component alpha-subunit			20.3	20.22	-20.3	-20.22		0.08	-0.89	-0.91	-1.55	-1.59		0.03	-2.21	-1.97	157.48
METACYC	PYRUVDEHYD-PWY	pyruvate decarboxylation to acetyl CoA	H16B_00145	acetoin dehydrogenase E1 component beta-subunit			20.6	19.96	-20.6	-19.96		0.64	-1.19	-0.65	-1.75	-1.42		0.85	-1.85	-1.65	178.03
METACYC	PYRUVDEHYD-PWY	pyruvate decarboxylation to acetyl CoA	H16B_00146	Dihydrolipoamide S-acetyltransferase component			19.13	19.12	-19.13	-19.12		0.01	0.28	0.19	-0.8	-0.87		-0.07	-1.15	-1.03	178.03
METACYC	PWY-6908	thiamin diphosphate biosynthesis IV (eukaryotes)	H16A_00239	thiamine monophosphate synthase	18.19	18.22			18.19	18.22	-0.03		2.05	2.11	0.34	0.39	-0.12		0.46	0.41	322.02
METACYC	PWY-6908	thiamin diphosphate biosynthesis IV (eukaryotes)	H16B_01238	acid phosphatase	20.1	20.14	16.74	16.93	3.36	3.21	-0.04	-0.19	3.36	3.21	1.19	1.12	-0.13	-0.37	1.45	1.29	374.64
METACYC	PWY-6920	6-gingerol analog biosynthesis	H16A_03288	Long-chain-fatty-acid-CoA ligase	22.12	22.14	18.08	18.91	4.04	3.23	-0.02	-0.83	4.04	3.23	1.63	1.13	-0.1	-1.31	1.37	1.22	452.85
METACYC	PWY-6121	5-aminoimidazole ribonucleotide biosynthesis I	H16A_01511	Phosphoribosyl-formylglycinamidine synthase	20.9	21.11	17.95	18.2	2.95	2.91	-0.21	-0.25	2.95	2.91	0.92	0.92	-0.35	-0.46	1.03	0.92	571.71
METACYC	PWY-6121	5-aminoimidazole ribonucleotide biosynthesis I	H16A_01892	phosphoribosylglycinamide formyltransferase 2	19.8	19.42	18.8	18.87	1	0.55	0.38	-0.07	1	0.55	-0.34	-0.63	0.42	-0.19	-0.5	-0.45	597.3
METACYC	PWY-5971	palmitate biosynthesis II (bacteria and plants)	H16B_01629	Enoyl-[acyl-carrier-protein]	19.34	18.59			19.34	18.59	0.75		3.2	2.48	1.08	0.64	0.9		0.83	0.74	597.3
METACYC	DAPLYSINESYN-PWY	lysine biosynthesis I	H16A_02065	Aminotransferase, class I and II	18.49	18.26	17.76	17.81	0.73	0.45	0.23	-0.05	0.73	0.45	-0.51	-0.7	0.22	-0.16	-0.74	-0.66	597.3
METACYC	PWY-6897	thiamin salvage II	H16A_00239	thiamine monophosphate synthase	18.19	18.22			18.19	18.22	-0.03		2.05	2.11	0.34	0.39	-0.12		0.46	0.41	597.3
METACYC	PWY0-1335	NADH to cytochrome <i>bo</i> oxidase electron transfer	H16A_01055	NADH dehydrogenase chain F	20.94	20.65	18.26	18.11	2.68	2.54	0.29	0.15	2.68	2.54	0.75	0.68	0.3	0.13	0.86	0.77	597.3
METACYC	PWY-702	methionine biosynthesis II	H16B_01581	methionine synthase II, cobalamin-independent	23.04	22.83	22.1	22.17	0.94	0.66	0.21	-0.07	0.94	0.66	-0.37	-0.56	0.19	-0.19	-0.54	-0.48	597.3
METACYC	PWY-6803	phosphatidylcholine acyl editing	H16A_03288	Long-chain-fatty-acid-CoA ligase	22.12	22.14	18.08	18.91	4.04	3.23	-0.02	-0.83	4.04	3.23	1.63	1.13	-0.1	-1.31	1.37	1.22	597.3
METACYC	PWYQT-4429	CO<sub>2</sub> fixation into oxaloacetate (anapleurotic)	H16A_02921	phosphoenolpyruvate carboxylase	21.94	21.55	18.13	18.27	3.81	3.28	0.39	-0.14	3.81	3.28	1.48	1.16	0.43	-0.29	1.64	1.46	597.3
METACYC	PWY1-3	polyhydroxybutyrate biosynthesis	H16A_00170	Acetyl-CoA acetyltransferase	21.59	21.35	20.94	21.23	0.65	0.12	0.24	-0.29	0.65	0.12	-0.56	-0.91	0.23	-0.51	-0.81	-0.72	597.3
METACYC	PWY1-3	polyhydroxybutyrate biosynthesis	H16A_01438	Acetyl-CoA acetyltransferase	24.22	24.19	23.01	22.86	1.21	1.33	0.03	0.15	1.21	1.33	-0.2	-0.12	-0.04	0.13	-0.17	-0.15	597.3
METACYC	PWY1-3	polyhydroxybutyrate biosynthesis	H16A_01445	Acetyl-CoA acetyltransferase	23.26	23.33	21	20.69	2.26	2.64	-0.07	0.31	2.26	2.64	0.48	0.74	-0.17	0.37	0.69	0.62	597.3
METACYC	PWY1-3	polyhydroxybutyrate biosynthesis	H16A_01528	Acetyl-CoA acetyltransferase	24.32	24.48	21.52	21.44	2.8	3.04	-0.16	0.08	2.8	3.04	0.83	1.01	-0.29	0.03	1.17	1.04	597.3
METACYC	PWY-6607	guanosine nucleotides degradation I	H16A_01016	xanthine dehydrogenase, subunit B	16.55	16.91			16.55	16.91	-0.36		0.41	0.8	-0.72	-0.47	-0.55		-0.6	-0.54	597.3
METACYC	PWY-0	putrescine degradation III	H16A_00232	NAD-dependent aldehyde dehydrogenase	19.62	19.25			19.62	19.25	0.37		3.48	3.14	1.26	1.07	0.4		1.47	1.31	597.3
METACYC	PWY-6583	pyruvate fermentation to butanol I	H16A_00170	Acetyl-CoA acetyltransferase	21.59	21.35	20.94	21.23	0.65	0.12	0.24	-0.29	0.65	0.12	-0.56	-0.91	0.23	-0.51	-0.81	-0.72	597.3
METACYC	PWY-6583	pyruvate fermentation to butanol I	H16A_00461	two domain protein: 3-hydroxyacyl-CoA	25.24	24.79	18.13	17.61	7.11	7.18	0.45	0.52	7.11	7.18	3.61	3.73	0.51	0.68	4.79	4.28	597.3
METACYC	PWY-6583	pyruvate fermentation to butanol I	H16A_01438	Acetyl-CoA acetyltransferase	24.22	24.19	23.01	22.86	1.21	1.33	0.03	0.15	1.21	1.33	-0.2	-0.12	-0.04	0.13	-0.17	-0.15	597.3
METACYC	PWY-6583	pyruvate fermentation to butanol I	H16A_01445	Acetyl-CoA acetyltransferase	23.26	23.33	21	20.69	2.26	2.64	-0.07	0.31	2.26	2.64	0.48	0.74	-0.17	0.37	0.69	0.62	597.3
METACYC	PWY-6583	pyruvate fermentation to butanol I	H16A_01526	Enoyl-CoA	25.84	25.91	23.27	23.36	2.57	2.55	-0.07	-0.09	2.57	2.55	0.68	0.68	-0.17	-0.22	0.83	0.74	597.3
METACYC	PWY-6583	pyruvate fermentation to butanol I	H16A_01528	Acetyl-CoA acetyltransferase	24.32	24.48	21.52	21.44	2.8	3.04	-0.16	0.08	2.8	3.04	0.83	1.01	-0.29	0.03	1.17	1.04	597.3
METACYC	PWY-2201	folate transformations I	H16A_00246	5,10-Methylenetetrahydrofolate reductase	18.37	18.38	18.08	17.88	0.29	0.5	-0.01	0.2	0.29	0.5	-0.79	-0.66	-0.09	0.21	-0.92	-0.82	597.3
METACYC	PWY-6001	linoleate biosynthesis II (animals)	H16A_03288	Long-chain-fatty-acid-CoA ligase	22.12	22.14	18.08	18.91	4.04	3.23	-0.02	-0.83	4.04	3.23	1.63	1.13	-0.1	-1.31	1.37	1.22	597.3
METACYC	PWY-7494	choline degradation IV	H16A_01919	Putative Lactaldehyde dehydrogenase	20.64	20.81	20.77	20.92	-0.13	-0.11	-0.17	-0.15	-0.13	-0.11	-1.06	-1.07	-0.3	-0.31	-1.3	-1.16	597.3
METACYC	P283-PWY	hydrogen oxidation I (aerobic)	PHG_00001	membrane-bound [NiFe] hydrogenase small subunit			19.49	19.77	-19.49	-19.77		-0.28	-0.08	-0.46	-1.03	-1.3		-0.5	-1.42	-1.27	597.3
METACYC	P283-PWY	hydrogen oxidation I (aerobic)	PHG_00002	membrane-bound [NiFe] hydrogenase large subunit			23.29	23.36	-23.29	-23.36		-0.07	-3.88	-4.05	-3.48	-3.66		-0.19	-4.96	-4.43	597.3
METACYC	P283-PWY	hydrogen oxidation I (aerobic)	PHG_00021	regulatory [NiFe] hydrogenase large subunit	18.55	18.62	21.14	20.57	-2.59	-1.95	-0.07	0.57	-2.59	-1.95	-2.65	-2.28	-0.17	0.75	-3.13	-2.79	886.17
